# Supplementary material for: Crystal structure and Hirshfeld surface analysis of (nitrato-κ2O,O′)(1,4,7,10-tetra­aza­cyclo­dodecane-κ4N)nickel(II) nitrate
Source: Acta Crystallogr E Crystallogr Commun. 2024 Oct 11;80(Pt 11):1157–60. doi: 10.1107/S2056989024009496 (PMC11660466; doi:10.1107/S2056989024009496)
Supplement: Supplementary file 1 [file e-80-01157-sup1.cif]

##############################################################################
#                                                                            #
# This CIF contains the data in a paper accepted for publication in          #
# Acta Crystallographica Section E. It conforms to the requirements of       #
# Notes for Authors for Acta Crystallographica Section E, and has been       #
# peer reviewed under the auspices of the IUCr Commission on Journals.       #
#                                                                            #
# Full details of the Crystallographic Information File format               #
# are given in the paper "The Crystallographic Information File (CIF):       #
# a New Standard Archive File for Crystallography" by S. R. Hall, F. H.      #
# Allen and I. D. Brown [Acta Cryst. (1991), A47, 655-685].                  #
#                                                                            #
# The current version of the core CIF dictionary is obtainable from          #
# ftp://ftp.iucr.org/pub/cif_core.dic.                                       #
#                                                                            #
# Software is freely available for graphical display of the structure(s)     #
# in this CIF. For information consult the CIF software page                 #
# http://www.iucr.org/resources/cif/software.                                #
#                                                                            #
# This file may be used for bona fide research purposes within the           #
# scientific community so long as proper attribution is given to the journal # 
# article from which it was obtained.                                        #
#                                                                            #
##############################################################################
data_global
_audit_creation_method     'form.cif (version 2.0)'
_journal_data_validation_number     ?
_journal_date_recd_electronic     2024-08-15
_journal_date_accepted     2024-09-25
_journal_name_full     'Acta Crystallographica, Section E'
_journal_year     2024
_journal_volume     80
_journal_issue      1
_journal_page_first     0
_journal_page_last     0
_journal_paper_category     GM
_journal_paper_doi     10.1107/S2056989024009496
_journal_coeditor_code     PK2709
_publ_contact_author_name     'Joseph Reibenspies'
_publ_contact_author_address
;
Texas A&M University
;
_publ_contact_author_email     j-reibenspies@tamu.edu
_publ_contact_author_fax     ?
_publ_contact_author_phone     979-845-9125
_publ_section_title
;\
Crystal structure and Hirshfeld surface analysis of
(nitrato-\k^2^<i>O</i>,<i>O</i>')(1,4,7,10-tetraazacyclododecane-\
\k^4^<i>N</i>)nickel(II) nitrate
;
_publ_section_title_footnote     .
loop_
    _publ_author_name
    _publ_author_footnote
    _publ_author_address
    'Reibenspies, Joseph' .
;
Department of Chemistry
Texas A&M University
College Station, Texas 77843
USA
;
    'Small, Nadia' .
;
Department of Chemistry
Texas A&M University
College Station, Texas 77843
USA
;
    'Bhuvanesh, Nattamai' .
;
Department of Chemistry
Texas A&M University
College Station, Texas 77843
USA
;
    'Chiarella, Gina' .
;
Prairie View A&M University
Prairie View, Texas 77446
USA
;
    'Salazar, Vivian' .
;
Prairie View A&M University
Prairie View, Texas 77446
USA
;
    'Pery, Br\'eayshia' .
;
Prairie View A&M University
Prairie View, Texas 77446
USA
;
    'Smith, Rukiyah' .
;
Prairie View A&M University
Prairie View, Texas 77446
USA
;
    'Toole, Deja' .
;
Prairie View A&M University
Prairie View, Texas 77446
USA
;
    'Hewage, Shamika' .
;
Prairie View A&M University
Prairie View, Texas 77446
USA
;
    'Fernando, Harschica' .
;
Prairie View A&M University
Prairie View, Texas 77446
USA
;
    'Reinheimer, Eric' .
;
Rigaku Americas Corporation
The Woodlands, Texas, 77381
USA
;
_publ_section_synopsis
;
The crystal structure of [(1,4,7,10-tetraazacyclododecane)(nitrate)]nickel(II)
nitrate, at room temperature, has monoclinic (<i>P</i>2~1~/<i>n</i>) symmetry.
The structure displays intermolecular hydrogen bonding.
;
data_I
_audit_creation_method
;
HOleoux2 1.5
(compiled 2024.02.16 svn.r378c4104 for OlexSys, GUI svn.r6928)
;
_chemical_name_systematic
;\
(Nitrato-\k^2^<i>O</i>,<i>O</i>')(1,4,7,10-tetraazacyclododecane-\
\k^4^<i>N</i>)nickel(II) nitrate
;
_chemical_name_common     ?
_chemical_formula_moiety     'C8 H20 N5 Ni O3 +, N O3 -'
_chemical_formula_sum     'C8 H20 N6 Ni O6'
_chemical_formula_iupac     '[Ni (C8 H20 N4) (N1 O3)] N O3'
_chemical_formula_weight     355.01
_chemical_melting_point     ?
_space_group_crystal_system     monoclinic
_space_group_name_H-M_alt     'P 1 21/n 1'
_space_group_name_Hall     '-P 2yn'
loop_
    _space_group_symop_operation_xyz
    'x, y, z'
    '-x+1/2, y+1/2, -z+1/2'
    '-x, -y, -z'
    'x-1/2, -y-1/2, z-1/2'
_cell_length_a     8.7321(5)
_cell_length_b     15.2444(9)
_cell_length_c     10.8545(6)
_cell_angle_alpha     90
_cell_angle_beta     94.973(5)
_cell_angle_gamma     90
_cell_volume     1439.47(14)
_cell_formula_units_Z     4
_cell_measurement_reflns_used     4001
_cell_measurement_theta_min     2.2880
_cell_measurement_theta_max     29.8940
_cell_measurement_temperature     293
loop_
    _twin_individual_id
    _twin_individual_mass_fraction_refined
    1 0.823(3)
    2 0.177(3)
_exptl_crystal_description     plate
_exptl_crystal_colour     blue
_exptl_crystal_size_max     0.4
_exptl_crystal_size_mid     0.3
_exptl_crystal_size_min     0.02
_exptl_crystal_density_diffrn     1.638
_exptl_crystal_density_meas     ?
_exptl_crystal_density_method     ?
_exptl_crystal_F_000     744
_exptl_absorpt_coefficient_mu     1.386
_exptl_absorpt_correction_type     multi-scan
_exptl_absorpt_process_details
;
(CrysAlisPro; Rigaku OD, 2024)
;
_exptl_absorpt_correction_T_min     0.89877
_exptl_absorpt_correction_T_max     1.00000
_exptl_special_details
;
Single crystals of C~8~H~20~N~6~NiO~6~ [Ni(cyclen)NO~3~]NO~3~ were
obtained by vapor diffusion followed by evaporation. A suitable crystal was
selected and mounted on a RIGAKU XtaLAB Mini II diffractometer. The crystal
was kept at 293(2) K during data collection (<i>CrysAlis PRO</i> : Rigaku
Oxford Diffraction, 2024). Employing <i>Olex2</i> (Dolomanov <i>et al.</i>,
2009), the structure was solved with the <i>SHELXT</i> (Sheldrick, 2015a)
structure solution program and refined with the <i>SHELXL</i> (Sheldrick,
2015b) refinement package using full-matrix least-squares minimization.
;
_diffrn_ambient_temperature     293
_diffrn_source     ?
_diffrn_radiation_type     MoK\a
_diffrn_radiation_wavelength     0.71073
_diffrn_measurement_device_type     'XtaLAB Mini II'
_diffrn_measurement_device     'two-circle diffractometer'
_diffrn_measurement_method     '\w scans'
_diffrn_detector_area_resol_mean     10.0000
_diffrn_reflns_number     12195
_diffrn_reflns_av_R_equivalents     0.0376
_diffrn_reflns_av_unetI/netI     0.0504
_diffrn_reflns_theta_min     2.309
_diffrn_reflns_theta_max     26.371
_diffrn_reflns_theta_full     25.242
_diffrn_measured_fraction_theta_max     0.997
_diffrn_measured_fraction_theta_full     0.998
_diffrn_reflns_limit_h_min     -10
_diffrn_reflns_limit_h_max     8
_diffrn_reflns_limit_k_min     -19
_diffrn_reflns_limit_k_max     19
_diffrn_reflns_limit_l_min     -13
_diffrn_reflns_limit_l_max     13
_refine_special_details
;
 Refined as a 2-component twin.
;
_reflns_number_total     12195
_reflns_number_gt     9604
_reflns_threshold_expression     'I > 2\s(I)'
_refine_ls_structure_factor_coef     Fsqd
_refine_ls_matrix_type     full
_refine_ls_R_factor_all     0.0534
_refine_ls_R_factor_gt     0.0362
_refine_ls_wR_factor_gt     0.0903
_refine_ls_wR_factor_ref     0.1044
_refine_ls_goodness_of_fit_ref     1.086
_refine_ls_restrained_S_all     1.086
_refine_ls_number_reflns     12195
_refine_ls_number_parameters     191
_refine_ls_number_restraints     0
_refine_ls_hydrogen_treatment     constr
_refine_ls_weighting_scheme     calc
_refine_ls_weighting_details
              'w=1/[\s^2^(Fo^2^)+(0.0406P)^2^+0.8788P] where P=(Fo^2^+2Fc^2^)/3'
_atom_sites_solution_hydrogens     geom
_atom_sites_solution_primary     dual
_atom_sites_solution_secondary     ?
_refine_ls_shift/su_max     0.000
_refine_ls_shift/su_mean     0.000
_refine_diff_density_max     0.385
_refine_diff_density_min     -0.279
_refine_ls_extinction_method     none
_refine_ls_extinction_coef     .
loop_
    _atom_type_symbol
    _atom_type_description
    _atom_type_scat_dispersion_real
    _atom_type_scat_dispersion_imag
    _atom_type_scat_source
    'C' 'C' 0.0033 0.0016
                         'International Tables Vol C Tables 4.2.6.8 and 6.1.1.4'
    'H' 'H' 0.0000 0.0000
                         'International Tables Vol C Tables 4.2.6.8 and 6.1.1.4'
    'N' 'N' 0.0061 0.0033
                         'International Tables Vol C Tables 4.2.6.8 and 6.1.1.4'
    'Ni' 'Ni' 0.3393 1.1124
                         'International Tables Vol C Tables 4.2.6.8 and 6.1.1.4'
    'O' 'O' 0.0106 0.0060
                         'International Tables Vol C Tables 4.2.6.8 and 6.1.1.4'
_computing_data_collection
;
CrysAlisPro 1.171.43.121a (Rigaku OD, 2024)
;
_computing_cell_refinement
;
CrysAlisPro 1.171.43.121a (Rigaku OD, 2024)
;
_computing_data_reduction
;
CrysAlisPro 1.171.43.121a (Rigaku OD, 2024)
;
_computing_structure_solution
;
<i>SHELXT</i>  (Sheldrick, 2015a)
;
_computing_structure_refinement
;
<i>SHELXL2019/2</i> (Sheldrick, 2015b)
;
_computing_molecular_graphics
;
Olex2 1.5 (Dolomanov <i>et al.</i>,  2009)
;
_computing_publication_material
;
Olex2 1.5 (Dolomanov <i>et al.</i>,  2009)
;
loop_
    _atom_site_type_symbol
    _atom_site_label
    _atom_site_fract_x
    _atom_site_fract_y
    _atom_site_fract_z
    _atom_site_U_iso_or_equiv
    _atom_site_adp_type
    _atom_site_calc_flag
    _atom_site_occupancy
    _atom_site_disorder_assembly
    _atom_site_disorder_group
    Ni Ni1 0.47429(5) 0.40178(3) 0.71868(4) 0.02627(16) Uani d 1 . .
    O O1 0.6641(3) 0.44290(18) 0.8450(2) 0.0402(7) Uani d 1 . .
    O O2 0.8551(3) 0.5139(2) 0.7739(3) 0.0626(10) Uani d 1 . .
    O O3 0.6572(3) 0.47217(18) 0.6500(2) 0.0414(8) Uani d 1 . .
    N N1 0.7303(4) 0.4775(2) 0.7575(3) 0.0395(9) Uani d 1 . .
    N N2 0.3234(4) 0.5046(2) 0.7480(3) 0.0323(8) Uani d 1 . .
    H H2 0.381537 0.558870 0.764991 0.039 Uiso calc 1 . .
    N N5 0.3440(3) 0.38312(19) 0.5547(3) 0.0292(8) Uani d 1 . .
    H H5 0.392730 0.413234 0.488510 0.035 Uiso calc 1 . .
    N N8 0.5615(3) 0.2762(2) 0.6909(3) 0.0313(8) Uani d 1 . .
    H H8 0.674094 0.277112 0.700910 0.038 Uiso calc 1 . .
    N N11 0.3508(3) 0.3385(2) 0.8461(3) 0.0298(8) Uani d 1 . .
    H H11 0.255201 0.314213 0.805949 0.036 Uiso calc 1 . .
    C C1 0.2362(5) 0.4818(3) 0.8563(4) 0.0418(11) Uani d 1 . .
    H H1A 0.133206 0.462931 0.827328 0.050 Uiso calc 1 . .
    H H1B 0.227560 0.533312 0.907739 0.050 Uiso calc 1 . .
    C C3 0.2243(5) 0.5135(3) 0.6305(4) 0.0396(11) Uani d 1 . .
    H H3A 0.274368 0.551436 0.574398 0.048 Uiso calc 1 . .
    H H3B 0.127546 0.540508 0.646862 0.048 Uiso calc 1 . .
    C C4 0.1937(4) 0.4249(3) 0.5703(4) 0.0362(10) Uani d 1 . .
    H H4A 0.134359 0.388525 0.621993 0.043 Uiso calc 1 . .
    H H4B 0.135815 0.431978 0.490575 0.043 Uiso calc 1 . .
    C C6 0.3441(4) 0.2873(3) 0.5311(3) 0.0344(10) Uani d 1 . .
    H H6A 0.310735 0.275553 0.445087 0.041 Uiso calc 1 . .
    H H6B 0.274129 0.258079 0.582361 0.041 Uiso calc 1 . .
    C C7 0.5067(5) 0.2534(3) 0.5614(4) 0.0386(11) Uani d 1 . .
    H H7A 0.508492 0.190241 0.550862 0.046 Uiso calc 1 . .
    H H7B 0.574574 0.279217 0.505188 0.046 Uiso calc 1 . .
    C C9 0.5013(5) 0.2164(3) 0.7832(4) 0.0379(11) Uani d 1 . .
    H H9A 0.579747 0.173954 0.810634 0.045 Uiso calc 1 . .
    H H9B 0.413183 0.184602 0.745263 0.045 Uiso calc 1 . .
    C C10 0.4544(5) 0.2678(3) 0.8934(4) 0.0399(11) Uani d 1 . .
    H H10A 0.402253 0.229681 0.947894 0.048 Uiso calc 1 . .
    H H10B 0.544393 0.292262 0.939630 0.048 Uiso calc 1 . .
    C C12 0.3177(5) 0.4090(3) 0.9320(3) 0.0382(10) Uani d 1 . .
    H H12A 0.412467 0.430823 0.974336 0.046 Uiso calc 1 . .
    H H12B 0.252712 0.387293 0.993362 0.046 Uiso calc 1 . .
    O O4 0.1146(4) 0.2042(2) 0.7487(3) 0.0663(10) Uani d 1 . .
    O O5 -0.0669(4) 0.2984(2) 0.7302(4) 0.0846(13) Uani d 1 . .
    O O6 -0.1194(4) 0.1630(2) 0.7286(4) 0.0803(12) Uani d 1 . .
    N N3 -0.0252(4) 0.2221(3) 0.7343(3) 0.0398(9) Uani d 1 . .
loop_
    _atom_site_aniso_label
    _atom_site_aniso_U_11
    _atom_site_aniso_U_22
    _atom_site_aniso_U_33
    _atom_site_aniso_U_12
    _atom_site_aniso_U_13
    _atom_site_aniso_U_23
    Ni1 0.0229(3) 0.0294(3) 0.0263(3) -0.0023(3) 0.0015(2) 0.0014(3)
    O1 0.0360(17) 0.050(2) 0.0343(16) -0.0097(15) 0.0008(13) 0.0018(14)
    O2 0.0263(17) 0.059(2) 0.101(3) -0.0173(17) 0.0009(18) 0.000(2)
    O3 0.0414(17) 0.048(2) 0.0355(16) -0.0093(16) 0.0057(14) 0.0057(15)
    N1 0.029(2) 0.036(2) 0.053(2) -0.0034(18) 0.0035(18) -0.0012(19)
    N2 0.0348(19) 0.0290(19) 0.0328(18) -0.0017(17) 0.0005(15) -0.0021(16)
    N5 0.0276(18) 0.033(2) 0.0273(17) -0.0006(16) 0.0020(14) 0.0025(15)
    N8 0.0221(17) 0.036(2) 0.0353(19) 0.0023(16) 0.0023(15) 0.0006(16)
    N11 0.0271(18) 0.034(2) 0.0284(18) 0.0007(16) 0.0028(14) 0.0029(16)
    C1 0.038(3) 0.050(3) 0.037(2) 0.009(2) 0.007(2) -0.008(2)
    C3 0.041(3) 0.037(3) 0.040(2) 0.010(2) -0.001(2) 0.004(2)
    C4 0.031(2) 0.045(3) 0.032(2) 0.006(2) -0.0025(18) -0.002(2)
    C6 0.035(2) 0.041(3) 0.028(2) -0.001(2) 0.0012(18) -0.006(2)
    C7 0.041(3) 0.038(3) 0.038(2) 0.004(2) 0.007(2) -0.006(2)
    C9 0.037(3) 0.031(2) 0.045(2) 0.006(2) 0.001(2) 0.006(2)
    C10 0.044(3) 0.040(3) 0.036(2) -0.003(2) 0.003(2) 0.011(2)
    C12 0.039(2) 0.045(3) 0.031(2) -0.004(2) 0.0088(19) 0.000(2)
    O4 0.0309(18) 0.064(2) 0.105(3) 0.0029(18) 0.0066(19) 0.005(2)
    O5 0.087(3) 0.045(2) 0.128(4) 0.025(2) 0.045(3) 0.020(2)
    O6 0.054(2) 0.075(3) 0.113(3) -0.029(2) 0.012(2) -0.026(2)
    N3 0.037(2) 0.044(3) 0.039(2) -0.001(2) 0.0092(18) 0.000(2)
_geom_special_details
;
 All esds (except the esd in the dihedral angle between two l.s. planes)
 are estimated using the full covariance matrix.  The cell esds are taken
 into account individually in the estimation of esds in distances, angles
 and torsion angles; correlations between esds in cell parameters are only
 used when they are defined by crystal symmetry.  An approximate (isotropic)
 treatment of cell esds is used for estimating esds involving l.s. planes.
;
loop_
    _geom_bond_atom_site_label_1
    _geom_bond_atom_site_label_2
    _geom_bond_site_symmetry_2
    _geom_bond_distance
    _geom_bond_publ_flag
    Ni1 O1 . 2.151(3) ?
    Ni1 O3 . 2.113(3) ?
    Ni1 N2 . 2.090(3) ?
    Ni1 N5 . 2.048(3) ?
    Ni1 N8 . 2.092(3) ?
    Ni1 N11 . 2.065(3) ?
    O1 N1 . 1.269(4) ?
    O2 N1 . 1.221(4) ?
    O3 N1 . 1.283(4) ?
    N2 H2 . 0.9800 ?
    N2 C1 . 1.496(5) ?
    N2 C3 . 1.484(4) ?
    N5 H5 . 0.9800 ?
    N5 C4 . 1.481(4) ?
    N5 C6 . 1.483(4) ?
    N8 H8 . 0.9800 ?
    N8 C7 . 1.487(4) ?
    N8 C9 . 1.484(4) ?
    N11 H11 . 0.9800 ?
    N11 C10 . 1.471(4) ?
    N11 C12 . 1.467(4) ?
    C1 H1A . 0.9700 ?
    C1 H1B . 0.9700 ?
    C1 C12 . 1.521(5) ?
    C3 H3A . 0.9700 ?
    C3 H3B . 0.9700 ?
    C3 C4 . 1.515(5) ?
    C4 H4A . 0.9700 ?
    C4 H4B . 0.9700 ?
    C6 H6A . 0.9700 ?
    C6 H6B . 0.9700 ?
    C6 C7 . 1.520(5) ?
    C7 H7A . 0.9700 ?
    C7 H7B . 0.9700 ?
    C9 H9A . 0.9700 ?
    C9 H9B . 0.9700 ?
    C9 C10 . 1.516(5) ?
    C10 H10A . 0.9700 ?
    C10 H10B . 0.9700 ?
    C12 H12A . 0.9700 ?
    C12 H12B . 0.9700 ?
    O4 N3 . 1.248(4) ?
    O5 N3 . 1.218(4) ?
    O6 N3 . 1.218(4) ?
loop_
    _geom_angle_atom_site_label_1
    _geom_angle_atom_site_label_2
    _geom_angle_atom_site_label_3
    _geom_angle_site_symmetry_1
    _geom_angle_site_symmetry_3
    _geom_angle
    _geom_angle_publ_flag
    O3 Ni1 O1 . . 60.82(10) ?
    N2 Ni1 O1 . . 98.38(11) ?
    N2 Ni1 O3 . . 100.29(12) ?
    N2 Ni1 N8 . . 161.91(12) ?
    N5 Ni1 O1 . . 159.07(12) ?
    N5 Ni1 O3 . . 98.27(11) ?
    N5 Ni1 N2 . . 85.77(12) ?
    N5 Ni1 N8 . . 85.96(12) ?
    N5 Ni1 N11 . . 103.55(12) ?
    N8 Ni1 O1 . . 95.08(11) ?
    N8 Ni1 O3 . . 96.80(11) ?
    N11 Ni1 O1 . . 97.33(12) ?
    N11 Ni1 O3 . . 158.13(11) ?
    N11 Ni1 N2 . . 82.85(12) ?
    N11 Ni1 N8 . . 83.49(12) ?
    N1 O1 Ni1 . . 91.2(2) ?
    N1 O3 Ni1 . . 92.5(2) ?
    O1 N1 O3 . . 115.5(3) ?
    O2 N1 O1 . . 122.6(4) ?
    O2 N1 O3 . . 121.9(4) ?
    Ni1 N2 H2 . . 109.8 ?
    C1 N2 Ni1 . . 108.4(2) ?
    C1 N2 H2 . . 109.8 ?
    C3 N2 Ni1 . . 105.5(2) ?
    C3 N2 H2 . . 109.8 ?
    C3 N2 C1 . . 113.5(3) ?
    Ni1 N5 H5 . . 109.1 ?
    C4 N5 Ni1 . . 105.7(2) ?
    C4 N5 H5 . . 109.1 ?
    C4 N5 C6 . . 117.2(3) ?
    C6 N5 Ni1 . . 106.2(2) ?
    C6 N5 H5 . . 109.1 ?
    Ni1 N8 H8 . . 110.2 ?
    C7 N8 Ni1 . . 105.0(2) ?
    C7 N8 H8 . . 110.2 ?
    C9 N8 Ni1 . . 108.1(2) ?
    C9 N8 H8 . . 110.2 ?
    C9 N8 C7 . . 113.0(3) ?
    Ni1 N11 H11 . . 110.6 ?
    C10 N11 Ni1 . . 103.6(2) ?
    C10 N11 H11 . . 110.6 ?
    C12 N11 Ni1 . . 103.1(2) ?
    C12 N11 H11 . . 110.6 ?
    C12 N11 C10 . . 117.6(3) ?
    N2 C1 H1A . . 109.6 ?
    N2 C1 H1B . . 109.6 ?
    N2 C1 C12 . . 110.3(3) ?
    H1A C1 H1B . . 108.1 ?
    C12 C1 H1A . . 109.6 ?
    C12 C1 H1B . . 109.6 ?
    N2 C3 H3A . . 109.5 ?
    N2 C3 H3B . . 109.5 ?
    N2 C3 C4 . . 110.9(3) ?
    H3A C3 H3B . . 108.1 ?
    C4 C3 H3A . . 109.5 ?
    C4 C3 H3B . . 109.5 ?
    N5 C4 C3 . . 107.9(3) ?
    N5 C4 H4A . . 110.1 ?
    N5 C4 H4B . . 110.1 ?
    C3 C4 H4A . . 110.1 ?
    C3 C4 H4B . . 110.1 ?
    H4A C4 H4B . . 108.4 ?
    N5 C6 H6A . . 110.1 ?
    N5 C6 H6B . . 110.1 ?
    N5 C6 C7 . . 108.2(3) ?
    H6A C6 H6B . . 108.4 ?
    C7 C6 H6A . . 110.1 ?
    C7 C6 H6B . . 110.1 ?
    N8 C7 C6 . . 110.1(3) ?
    N8 C7 H7A . . 109.6 ?
    N8 C7 H7B . . 109.6 ?
    C6 C7 H7A . . 109.6 ?
    C6 C7 H7B . . 109.6 ?
    H7A C7 H7B . . 108.2 ?
    N8 C9 H9A . . 109.5 ?
    N8 C9 H9B . . 109.5 ?
    N8 C9 C10 . . 110.5(3) ?
    H9A C9 H9B . . 108.1 ?
    C10 C9 H9A . . 109.5 ?
    C10 C9 H9B . . 109.5 ?
    N11 C10 C9 . . 107.7(3) ?
    N11 C10 H10A . . 110.2 ?
    N11 C10 H10B . . 110.2 ?
    C9 C10 H10A . . 110.2 ?
    C9 C10 H10B . . 110.2 ?
    H10A C10 H10B . . 108.5 ?
    N11 C12 C1 . . 107.5(3) ?
    N11 C12 H12A . . 110.2 ?
    N11 C12 H12B . . 110.2 ?
    C1 C12 H12A . . 110.2 ?
    C1 C12 H12B . . 110.2 ?
    H12A C12 H12B . . 108.5 ?
    O5 N3 O4 . . 120.0(4) ?
    O5 N3 O6 . . 120.4(4) ?
    O6 N3 O4 . . 119.6(4) ?
loop_
    _geom_torsion_atom_site_label_1
    _geom_torsion_atom_site_label_2
    _geom_torsion_atom_site_label_3
    _geom_torsion_atom_site_label_4
    _geom_torsion_site_symmetry_1
    _geom_torsion_site_symmetry_2
    _geom_torsion_site_symmetry_3
    _geom_torsion_site_symmetry_4
    _geom_torsion
    _geom_torsion_publ_flag
    Ni1 O1 N1 O2 . . . . -179.3(3) ?
    Ni1 O1 N1 O3 . . . . 1.0(3) ?
    Ni1 O3 N1 O1 . . . . -1.0(3) ?
    Ni1 O3 N1 O2 . . . . 179.3(3) ?
    Ni1 N2 C1 C12 . . . . 17.8(4) ?
    Ni1 N2 C3 C4 . . . . 34.8(4) ?
    Ni1 N5 C4 C3 . . . . 45.1(3) ?
    Ni1 N5 C6 C7 . . . . -43.1(3) ?
    Ni1 N8 C7 C6 . . . . -38.1(4) ?
    Ni1 N8 C9 C10 . . . . -22.5(4) ?
    Ni1 N11 C10 C9 . . . . -53.5(3) ?
    Ni1 N11 C12 C1 . . . . 55.7(3) ?
    N2 C1 C12 N11 . . . . -50.0(4) ?
    N2 C3 C4 N5 . . . . -55.3(4) ?
    N5 C6 C7 N8 . . . . 56.3(4) ?
    N8 C9 C10 N11 . . . . 52.0(4) ?
    C1 N2 C3 C4 . . . . -83.8(4) ?
    C3 N2 C1 C12 . . . . 134.6(3) ?
    C4 N5 C6 C7 . . . . -160.9(3) ?
    C6 N5 C4 C3 . . . . 163.1(3) ?
    C7 N8 C9 C10 . . . . -138.3(3) ?
    C9 N8 C7 C6 . . . . 79.5(4) ?
    C10 N11 C12 C1 . . . . 168.9(3) ?
    C12 N11 C10 C9 . . . . -166.4(3) ?
loop_
    _geom_hbond_atom_site_label_D
    _geom_hbond_atom_site_label_H
    _geom_hbond_atom_site_label_A
    _geom_hbond_site_symmetry_A
    _geom_hbond_distance_DH
    _geom_hbond_distance_HA
    _geom_hbond_distance_DA
    _geom_hbond_angle_DHA
    _geom_hbond_publ_flag
    N2 H2 O4 2_556 0.98 2.22 3.091(5) 147.2 yes
    N5 H5 O3 3_666 0.98 2.32 3.130(4) 139.3 yes
    N8 H8 O5 1_655 0.98 2.28 3.253(5) 172.4 yes
    N8 H8 O6 1_655 0.98 2.50 3.273(5) 135.1 yes
    N11 H11 O4 . 0.98 2.14 3.030(5) 150.6 yes
_shelx_space_group_comment
;
The symmetry employed for this shelxl refinement is uniquely defined
by the following loop, which should always be used as a source of
symmetry information in preference to the above space-group names.
They are only intended as comments.
;
_shelx_estimated_absorpt_T_min     ?
_shelx_estimated_absorpt_T_max     ?
_shelx_hkl_file
;
   0   0   1    2.28    0.87   1
   0   0  -210935.60  418.68   1
   0   0   211214.40  418.64   1
   0   0   210926.50  418.68   1
   0   0  -211222.40  418.63   1
   0   0   210984.90  418.57   1
   0   0  -211187.50  418.61   1
   0   0   3   -0.22    2.13   1
   0   0  -3   -0.36    2.45   1
   0   0   3    0.86    2.36   1
   0   0  -3    0.76    2.15   1
   0   0  -3    1.93    2.14   1
   0   0  -3    1.10    0.97   1
   0   0   3    1.85    2.25   1
   0   0   4 2368.27   89.08   1
   0   0  -4 2383.91   89.30   1
   0   0   4 2350.91   89.30   1
   0   0  -4 2423.66   89.12   1
   0   0   4 2468.09   89.01   1
   0   0   4 2334.80   88.67   1
   0   0  -4 2406.25   89.14   1
   0   0  -4 2224.46   88.23   1
   0   0  -5    1.04    2.78   1
   0   0   5    3.61    2.60   1
   0   0  -5    0.17    2.45   1
   0   0   5    1.47    2.81   1
   0   0   5   -1.01    1.87   1
   0   0  -5    2.23    2.72   1
   0   0   5   -0.94    2.27   1
   0   0  -5    0.66    1.04   1
   0   0  -6  732.02   30.25   1
   0   0   6  723.51   29.27   1
   0   0  -6  781.78   30.15   1
   0   0   6  774.75   30.36   1
  -1   0   7  125.65    7.42  -2
   0   0  -7  125.65    7.42   1
  -1   0   7  112.19    6.88  -2
   0   0  -7  112.19    6.88   1
   0   0  -8   27.63    4.49   1
   0   0  -8   23.10    4.02   1
   0   0  -9   -3.15    3.93   1
   0   0  -9    2.08    3.58   1
   0   0 -10   93.28    7.43   1
   0   0 -10   93.42    7.14   1
   0   0 -11   -1.49    4.60   1
   0   0 -11    3.88    4.85   1
   0   0 -12   31.06    5.95   1
   0   0 -13   -0.59    5.57   1
   0   0 -14   77.21    8.71   1
   0   0 -15    5.49    6.29   1
   0   1  -1  189.83    5.40   1
   0   1   1  198.54    5.32   1
   0  -1  -1  193.69    5.32   1
   0   1  -1  216.18    5.54   1
   0   1  -1  190.30    5.27   1
   0   1  -2  152.41    4.49   1
   0   1   2  159.29    4.31   1
   0  -1  -2  155.75    4.34   1
   0   1   2  150.65    4.41   1
   0  -1   2  167.80    4.47   1
   0   1   2  160.76    3.99   1
   0   1  -2  162.85    4.53   1
   0  -1  -2  161.10    4.01   1
   0   1  -2  157.20    3.77   1
   0   1  -3   13.42    2.68   1
   0   1   3   10.74    2.31   1
   0  -1  -3   12.28    2.59   1
   0  -1   3   11.79    2.34   1
   0   1  -3   14.48    2.43   1
   0   1   3   11.38    2.66   1
   0   1   3   10.35    1.51   1
   0   1  -3   12.71    2.61   1
   0  -1  -3   15.09    2.25   1
   0  -1   3    9.95    2.38   1
   0   1  -3   13.31    1.63   1
   0   1   3   14.80    2.21   1
   0   1   4  108.13    5.63   1
   0   1  -4  118.84    6.02   1
   0  -1   4  116.22    5.71   1
   0  -1  -4  110.42    5.95   1
   0   1  -4  109.39    5.80   1
   0   1   4   99.42    5.80   1
   0  -1   4  122.58    5.80   1
   0   1  -4  104.37    5.88   1
   0   1   4  112.04    5.49   1
   0  -1  -4  111.64    5.58   1
   0   1   4  114.73    5.00   1
   0   1  -4  110.36    4.92   1
   0   1   5  208.82    8.98   1
   0   1  -5  187.39    9.26   1
   0  -1  -5  197.71    9.26   1
   0  -1   5  197.69    9.00   1
   0   1  -5  201.19    9.02   1
   0   1   5  183.36    9.22   1
   0   1   5  183.61    8.13   1
   0   1   5  202.75    8.70   1
   0   1  -5  194.31    9.17   1
   0  -1   5  195.63    8.56   1
   0  -1   5  204.70    8.92   1
   0  -1  -5  208.91    9.01   1
   0   1  -5  180.79    7.97   1
   0  -1  -6 1250.97   49.96   1
   0   1  -6 1268.34   49.99   1
   0   1   6 1313.80   50.10   1
   0  -1  -6 1277.83   49.65   1
   0  -1   6 1315.20   49.20   1
   0   1   6 1286.26   49.36   1
   0   1  -6 1307.16   49.91   1
   0   1  -6 1220.01   48.57   1
  -1  -1   7  404.43   17.54  -2
   0   1  -7  404.43   17.54   1
  -1   1   7  397.02   17.55  -2
   0  -1  -7  397.02   17.55   1
  -1   1   7  389.94   17.06  -2
   0  -1  -7  389.94   17.06   1
  -1  -1   7  399.34   17.38  -2
   0   1  -7  399.34   17.38   1
   1  -1  -7  403.31   17.53  -2
   0   1   7  403.31   17.53   1
   0  -1  -8  186.81   10.30   1
   0   1  -8  200.74   10.40   1
   0  -1  -8  202.36    9.91   1
   0   1  -8  185.10   10.13   1
   0   1   8  204.00   10.54   1
   0  -1  -9  186.98   10.27   1
   0   1  -9  165.26   10.15   1
   0  -1  -9  184.07    9.73   1
   0   1  -9  181.28    9.97   1
   0   1 -10   60.75    6.27   1
   0  -1 -10   89.69    6.93   1
   0  -1 -10   66.62    6.05   1
   0   1 -10   69.45    6.49   1
   0   1 -11   76.02    7.54   1
   0  -1 -11   79.84    7.57   1
   0   1 -11   87.94    7.11   1
   0   1 -12   21.50    6.00   1
   0  -1 -12   21.08    5.65   1
   0   1 -12   19.04    5.55   1
   0   1 -13    2.41    5.61   1
   0  -1 -13   -7.06    5.93   1
   0  -1 -14   -1.91    5.77   1
   0   1 -14   -9.77    6.32   1
   0  -1 -15    4.75    6.29   1
   0   1 -15   -0.69    6.29   1
   0   2   0   86.80    3.82  -2
   0  -2   0   86.80    3.82   1
   0  -2   0   85.51    3.81  -2
   0   2   0   85.51    3.81   1
   0  -2   0   82.70    3.83  -2
   0   2   0   82.70    3.83   1
   0   2  -1 3103.29  115.92   1
   0   2   1 3067.67  115.81   1
   0  -2   1 3147.88  115.91   1
   0  -2  -1 3098.54  115.83   1
   0   2   1 3116.93  115.96   1
   0  -2  -1 3041.66  115.99   1
   0   2  -1 3025.34  115.86   1
   0   2  -1 2998.54  115.98   1
   0  -2   1 2866.91  115.93   1
   0  -2   1 3069.94  115.87   1
   0   2  -1 3245.58  116.00   1
   0   2   1 2982.29  115.80   1
   0   2  -2  184.60    7.71   1
   0   2   2  179.61    7.50   1
   0  -2   2  191.08    7.65   1
   0  -2  -2  178.46    7.55   1
   0  -2  -2  182.81    7.21   1
   0  -2   2  147.41    7.54   1
   0   2   2  182.67    7.19   1
   0   2  -2  183.88    7.76   1
   0   2  -2  179.99    7.53   1
   0   2   2  173.98    7.00   1
   0  -2   3   24.58    2.81   1
   0   2  -3   51.10    3.76   1
   0  -2  -3   56.55    3.43   1
   0   2   3   60.08    3.47   1
   0  -2  -3   55.55    3.05   1
   0  -2   3   53.36    3.49   1
   0   2   3   58.93    3.05   1
   0   2  -3   62.10    3.75   1
   0   2  -3   53.58    3.12   1
   0   2   4  259.24    7.70   1
   0   2  -4  260.84    8.14   1
   0  -2  -4  256.37    7.93   1
   0   2   4  251.48    7.98   1
   0   2  -4  262.36    7.86   1
   0   2  -4  279.46    8.20   1
   0   2   4  257.09    7.18   1
   0  -2  -4  243.68    7.27   1
   0  -2   4  285.33    7.94   1
   0   2   4  254.92    6.40   1
   0   2  -4  248.56    6.98   1
   0   2  -5   87.24    5.36   1
   0  -2  -5   85.64    5.28   1
   0   2   5   83.48    5.04   1
   0  -2   5   76.64    5.02   1
   0   2   5   86.73    5.34   1
   0   2  -5   87.15    5.15   1
   0   2   5   82.44    3.99   1
   0   2  -5   88.32    5.49   1
   0   2   5   92.12    4.73   1
   0  -2   5   92.22    5.17   1
   0  -2  -5   85.52    4.81   1
   0   2  -5   84.27    4.29   1
   0   2  -6   10.42    3.38   1
   0  -2  -6   14.75    3.56   1
   0   2   6   24.35    4.02   1
   0  -2   6    8.21    2.56   1
   0   2  -6   15.13    3.46   1
   0  -2  -6   11.83    2.89   1
   0   2   6   15.19    2.71   1
   0   2  -6   19.13    2.68   1
  -1  -2   7   63.62    5.23  -2
   0   2  -7   63.62    5.23   1
  -1   2   7   54.25    5.14  -2
   0  -2  -7   54.25    5.14   1
  -1  -2   7   67.88    5.44  -2
   0   2  -7   67.88    5.44   1
  -1   2   7   62.60    4.66  -2
   0  -2  -7   62.60    4.66   1
   1  -2  -7   58.27    5.34  -2
   0   2   7   58.27    5.34   1
   0   2  -8   98.89    7.38   1
   0  -2  -8   72.53    6.04   1
   0  -2  -8   68.94    5.48   1
   0   2  -8   82.82    6.39   1
   0   2   8   89.38    6.63   1
   0   2  -9   12.98    4.52   1
   0  -2  -9   10.10    3.99   1
   0   2  -9   16.31    4.42   1
   0  -2  -9    4.38    3.55   1
   0   2   9    7.25    4.10   1
   0  -2 -10   46.66    5.79   1
   0   2 -10   33.23    5.45   1
   0   2 -10   29.74    5.32   1
   0   2 -11   -4.05    5.06   1
   0  -2 -11    0.49    4.78   1
   0   2 -11    4.66    4.78   1
   0   2 -12   -5.02    5.33   1
   0  -2 -12   -5.89    5.21   1
   0   2 -12   -6.07    5.03   1
   0   2 -13   77.75    8.61   1
   0  -2 -13   86.97    8.30   1
   0   2 -13   71.21    7.71   1
   0   2 -14   32.91    7.04   1
   0  -2 -14   15.73    6.46   1
   0  -2 -15   28.93    7.10   1
   0   2 -15   45.85    8.01   1
   0  -3   0    0.75    1.88  -2
   0   3   0    0.75    1.88   1
   0   3   0   -0.54    1.34  -2
   0  -3   0   -0.54    1.34   1
   0  -3   0   -0.04    1.31  -2
   0   3   0   -0.04    1.31   1
   0   3   0   -0.64    1.89  -2
   0  -3   0   -0.64    1.89   1
   0   3   0    0.59    1.29  -2
   0  -3   0    0.59    1.29   1
   0  -3   0    0.35    1.26  -2
   0   3   0    0.35    1.26   1
   0  -3   0    3.21    1.94  -2
   0   3   0    3.21    1.94   1
   0   3  -1   11.61    1.89   1
   0  -3   1   11.60    1.85   1
   0  -3  -1   12.60    1.54   1
   0   3   1   13.07    1.63   1
   0  -3  -1   13.74    2.19   1
   0   3   1   13.80    1.43   1
   0   3   1   15.39    2.08   1
   0   3  -1   11.63    1.97   1
   0  -3   1   12.40    2.00   1
   0   3  -1   16.70    1.96   1
   0   3  -1   15.46    2.30   1
   0   3   1   12.70    1.89   1
   0  -3  -2   10.34    2.04   1
   0  -3   2   12.66    2.36   1
   0   3  -2   12.94    2.35   1
   0   3   2    9.74    1.94   1
   0   3   2    9.43    2.24   1
   0  -3   2    7.73    2.12   1
   0  -3   2   11.85    2.17   1
   0   3  -2    7.95    2.59   1
   0   3   2    9.97    1.32   1
   0   3  -2   10.10    2.42   1
   0   3   2   10.73    1.65   1
   0  -3  -2   11.54    1.38   1
   0   3   3    7.54    2.22   1
   0   3  -3    9.75    2.55   1
   0  -3  -3    9.01    2.24   1
   0  -3   3    8.79    2.40   1
   0  -3   3    5.36    2.33   1
   0   3  -3    7.29    2.69   1
   0  -3   3    3.14    2.16   1
   0   3  -3    7.84    2.23   1
   0   3   3    9.01    1.63   1
   0   3   3    7.04    1.27   1
   0  -3  -3    7.36    1.68   1
   0  -3  -4  153.11    7.24   1
   0   3  -4  139.04    7.41   1
   0  -3   4  163.71    7.27   1
   0   3   4  152.11    7.09   1
   0  -3   4  160.64    7.32   1
   0   3   4  143.86    6.60   1
   0   3  -4  167.71    7.62   1
   0  -3  -4  153.09    6.75   1
   0   3  -4  140.62    6.86   1
   0   3   5  352.00   13.05   1
   0  -3  -5  335.09   13.31   1
   0   3  -5  328.85   13.46   1
   0   3   5  327.64   13.42   1
   0  -3  -5  306.79   11.86   1
   0   3  -5  337.12   13.52   1
   0  -3  -5  329.56   12.72   1
   0   3   5  337.48   12.57   1
   0   3  -5  327.39   12.62   1
   0   3  -6  306.47   13.84   1
   0  -3  -6  297.99   13.61   1
   0   3   6  322.12   13.84   1
   0  -3  -6  303.30   13.08   1
   0   3  -6  294.44   13.73   1
   0   3   6  314.47   12.84   1
   0   3  -6  298.00   12.70   1
  -1   3   7  289.52   13.35  -2
   0  -3  -7  289.52   13.35   1
  -1  -3   7  281.42   13.56  -2
   0   3  -7  281.42   13.56   1
  -1  -3   7  272.45   13.48  -2
   0   3  -7  272.45   13.48   1
  -1   3   7  289.54   12.80  -2
   0  -3  -7  289.54   12.80   1
   1  -3  -7  307.71   13.67  -2
   0   3   7  307.71   13.67   1
   0   3  -8  613.49   25.49   1
   0  -3  -8  600.42   25.25   1
   0   3  -8  589.47   25.34   1
   0  -3  -8  577.53   24.55   1
   0   3   8  606.78   25.44   1
   0  -3  -9   36.02    5.10   1
   0   3  -9   35.35    5.35   1
   0   3  -9   25.03    4.81   1
   0   3   9   21.61    4.78   1
   0   3 -10  174.63   10.68   1
   0  -3 -10  190.58   10.73   1
   0   3 -10  184.11   10.60   1
   0   3  10  169.38   10.50   1
   0  -3 -11   15.40    5.14   1
   0   3 -11    8.24    5.17   1
   0   3 -11    8.23    4.89   1
   0   3  11    3.03    4.63   1
   0  -3 -12   46.64    6.42   1
   0   3 -12   31.60    6.39   1
   0   3 -12   38.28    6.31   1
   0   3 -13   -6.17    5.43   1
   0  -3 -13   -0.58    5.51   1
   0   3 -13    0.56    5.30   1
   0   3 -14    5.27    6.39   1
   0  -3 -14    8.71    6.04   1
   0   3 -14    4.78    5.87   1
   0  -3 -15   -1.33    6.04   1
   0   3 -15   -0.69    6.23   1
   0   4   0 1998.39   73.23  -2
   0  -4   0 1998.39   73.23   1
   0   4   0 1858.81   73.26  -2
   0  -4   0 1858.81   73.26   1
   0   4   0 1907.94   73.62  -2
   0  -4   0 1907.94   73.62   1
   0   4   0 1872.90   73.19  -2
   0  -4   0 1872.90   73.19   1
   0  -4   0 1994.19   73.25  -2
   0   4   0 1994.19   73.25   1
   0  -4   0 1931.47   73.63  -2
   0   4   0 1931.47   73.63   1
   0   4   1 2380.33   88.91   1
   0   4  -1 2306.67   89.01   1
   0  -4   1 2417.16   88.98   1
   0  -4  -1 2360.58   88.90   1
   0  -4  -1 2265.52   89.25   1
   0   4   1 2299.75   89.20   1
   0  -4  -1 2271.13   88.65   1
   0  -4   1 2411.35   89.09   1
   0   4  -1 2432.66   89.17   1
   0   4  -1 2338.53   89.35   1
   0   4   1 2368.45   89.15   1
   0  -4   2  231.74    9.64   1
   0   4   2  234.90    9.46   1
   0  -4  -2  240.41    9.54   1
   0   4  -2  241.88    9.80   1
   0   4   2  246.54    9.87   1
   0   4   2  214.57    8.96   1
   0  -4  -2  233.36    9.00   1
   0   4  -2  236.47   10.00   1
   0  -4   2  227.14    9.80   1
   0   4  -2  233.37    9.56   1
   0   4   2  229.19    9.46   1
   0   4   2  223.88    9.01   1
   0   4  -2  240.23   10.02   1
   0  -4   3  558.74   21.04   1
   0   4  -3  539.62   21.14   1
   0  -4  -3  548.24   20.92   1
   0   4   3  545.00   20.81   1
   0   4   3  570.92   21.12   1
   0   4   3  533.63   20.34   1
   0   4  -3  537.60   21.34   1
   0  -4  -3  557.33   20.39   1
   0  -4   3  553.21   21.00   1
   0   4  -3  531.14   21.06   1
   0   4   3  511.42   20.41   1
   0   4  -4   62.57    4.37   1
   0   4   4   64.55    4.04   1
   0  -4  -4   65.57    4.18   1
   0  -4   4   64.04    4.27   1
   0  -4   4   65.90    4.17   1
   0   4  -4   71.88    4.85   1
   0   4   4   67.86    3.44   1
   0  -4   4   74.73    4.29   1
   0  -4  -4   60.46    3.48   1
   0   4   4   63.02    3.11   1
   0   4  -4   68.89    4.22   1
   0   4  -5  267.50   12.40   1
   0  -4  -5  280.64   12.23   1
   0   4   5  282.54   11.98   1
   0   4   5  271.38   12.44   1
   0   4  -5  298.72   12.77   1
   0  -4  -5  268.85   11.55   1
   0   4   5  282.07   11.48   1
   0   4  -5  271.36   11.85   1
   0   4  -6    4.70    3.30   1
   0  -4  -6    4.46    3.03   1
   0   4   6    4.12    3.17   1
   0   4  -6    4.26    3.19   1
   0  -4  -6    4.35    2.29   1
   0   4  -6    0.68    2.37   1
  -1  -4   7  163.78    9.54  -2
   0   4  -7  163.78    9.54   1
  -1   4   7  159.84    9.22  -2
   0  -4  -7  159.84    9.22   1
  -1   4   7  164.34    8.45  -2
   0  -4  -7  164.34    8.45   1
  -1  -4   7  188.60    9.71  -2
   0   4  -7  188.60    9.71   1
   1  -4  -7  206.01    9.71  -2
   0   4   7  206.01    9.71   1
   0   4  -8  121.65    7.97   1
   0  -4  -8  120.71    7.92   1
   0   4  -8  126.67    8.12   1
   0   4   8  132.84    8.16   1
   0   4  -9    2.53    4.48   1
   0  -4  -9   -2.31    3.98   1
   0   4  -9    5.82    4.12   1
   0   4   9    4.57    4.50   1
   0   4 -10   52.21    6.42   1
   0  -4 -10   53.20    5.83   1
   0   4 -10   45.83    6.10   1
   0   4  10   48.49    5.86   1
   0   4 -11    0.52    4.70   1
   0  -4 -11    1.91    4.76   1
   0   4 -11    8.52    4.99   1
   0   4  11   -0.51    5.01   1
   0   4 -12   43.06    6.83   1
   0  -4 -12   38.35    6.38   1
   0   4 -12   35.19    6.40   1
   0  -4 -13   45.77    6.91   1
   0   4 -13   47.02    7.23   1
   0   4 -13   53.39    7.35   1
   0   4 -14   63.59    8.03   1
   0  -4 -14   43.71    7.26   1
   0   4 -14   53.55    7.74   1
   0  -4 -15   22.93    6.59   1
   0   4 -15   11.62    6.22   1
   0   5   0    0.78    1.60  -2
   0  -5   0    0.78    1.60   1
   0   5   0   -1.80    2.45  -2
   0  -5   0   -1.80    2.45   1
   0   5   0    0.08    1.77  -2
   0  -5   0    0.08    1.77   1
   0   5   0    0.54    1.54  -2
   0  -5   0    0.54    1.54   1
   0  -5   0    2.35    1.77  -2
   0   5   0    2.35    1.77   1
   0  -5   0   -0.13    2.21  -2
   0   5   0   -0.13    2.21   1
   0   5  -1   19.54    2.15   1
   0  -5   1   16.60    2.00   1
   0  -5  -1   12.32    2.83   1
   0   5   1   18.59    2.65   1
   0  -5  -1   15.35    1.84   1
   0   5   1   16.42    2.00   1
   0   5  -1   15.72    2.37   1
   0  -5   1   13.67    2.21   1
   0  -5  -1   11.47    1.40   1
   0   5   1   14.07    2.66   1
   0   5  -1   15.60    2.73   1
   0  -5   2    1.42    1.97   1
   0  -5  -2    2.68    1.78   1
   0   5  -2    2.46    2.19   1
   0   5   2    2.05    1.77   1
   0  -5  -2    4.42    2.53   1
   0   5   2    1.87    2.37   1
   0   5   2    1.54    1.28   1
   0  -5  -2   -0.30    1.02   1
   0   5  -2    2.43    2.36   1
   0   5  -2    0.84    1.85   1
   0  -5   2   -0.25    2.14   1
   0   5  -2   -0.16    2.60   1
   0   5   2   -0.11    1.98   1
   0  -5  -2    0.47    0.99   1
   0   5  -3  211.77    9.95   1
   0  -5  -3  237.80    9.72   1
   0  -5   3  230.11    9.81   1
   0   5   3  231.34    9.56   1
   0   5   3  243.69    9.99   1
   0  -5   3  227.31    9.86   1
   0   5  -3  220.33   10.18   1
   0  -5  -3  223.97    8.99   1
   0  -5   3  232.59    9.85   1
   0   5   3  206.14    9.35   1
   0   5   3  224.49    8.98   1
   0   5  -3  230.65   10.06   1
   0   5  -4   10.50    2.88   1
   0   5   4   10.32    2.34   1
   0  -5   4    9.07    2.58   1
   0  -5  -4    9.47    2.42   1
   0   5   4   13.06    2.72   1
   0   5  -4    1.53    2.81   1
   0  -5   4    2.52    1.56   1
   0  -5   4   20.21    3.75   1
   0   5   4   10.75    1.61   1
   0   5  -4    9.19    2.70   1
   0   5   4   10.66    1.77   1
   0  -5  -4    7.97    1.62   1
   0  -5  -5  292.19   12.65   1
   0   5  -5  292.26   12.99   1
   0   5   5  296.06   12.36   1
   0  -5   5  281.21   12.66   1
   0   5  -5  289.44   13.12   1
   0  -5  -5  280.90   11.85   1
   0   5  -5  286.84   12.53   1
   0   5  -6   32.81    4.35   1
   0  -5  -6   42.07    4.09   1
   0   5   6   42.61    4.40   1
   0  -5  -6   37.79    3.12   1
   0  -5   6   36.51    4.04   1
   0   5  -6   42.64    4.62   1
   0   5  -6   34.76    3.55   1
  -1  -5   7  645.88   26.73  -2
   0   5  -7  645.88   26.73   1
  -1   5   7  651.62   26.45  -2
   0  -5  -7  651.62   26.45   1
   1  -5  -7  637.65   26.67  -2
   0   5   7  637.65   26.67   1
  -1  -5   7  653.99   26.86  -2
   0   5  -7  653.99   26.86   1
   1   5  -7  636.92   26.34  -2
   0  -5   7  636.92   26.34   1
  -1  -5   7  605.01   25.61  -2
   0   5  -7  605.01   25.61   1
   0   5  -8    3.05    4.10   1
   0  -5  -8    1.70    3.60   1
   0   5  -8    0.39    4.05   1
   0  -5   8   -0.65    3.95   1
   0   5   8    1.86    3.71   1
   0  -5  -9  280.29   14.15   1
   0   5  -9  282.69   14.47   1
   0   5  -9  321.38   14.84   1
   0  -5   9  268.56   13.87   1
   0   5   9  304.54   14.54   1
   0  -5 -10   -0.86    4.40   1
   0   5 -10    3.37    4.72   1
   0   5 -10    2.85    4.59   1
   0  -5  10    2.48    4.50   1
   0   5  10   -5.18    4.87   1
   0   5 -10    1.16    4.02   1
   0  -5 -11  104.47    8.10   1
   0   5 -11  112.69    8.80   1
   0   5 -11  119.06    8.61   1
   0  -5  11   95.86    8.02   1
   0   5  11   95.92    8.42   1
   0  -5 -12    3.65    4.99   1
   0   5 -12    5.77    5.42   1
   0  -5  12    1.49    4.76   1
   0   5 -12   -0.56    5.38   1
   0   5  12    0.56    5.40   1
   0  -5 -13   31.70    6.44   1
   0   5 -13   40.81    7.07   1
   0   5 -13   22.13    6.00   1
   0  -5 -14   -4.88    5.82   1
   0   5 -14    9.85    6.28   1
   0   5 -14   -1.90    5.76   1
   0   6   0  456.66   17.53  -2
   0  -6   0  456.66   17.53   1
   0   6   0  444.29   17.65  -2
   0  -6   0  444.29   17.65   1
   0   6   0  445.61   18.25  -2
   0  -6   0  445.61   18.25   1
   0  -6   0  452.27   17.62  -2
   0   6   0  452.27   17.62   1
   0   6   0  434.24   17.51  -2
   0  -6   0  434.24   17.51   1
   0  -6   0  435.68   18.23  -2
   0   6   0  435.68   18.23   1
   0   6   1  143.99    6.36   1
   0  -6  -1  148.33    6.34   1
   0  -6   1  153.31    6.44   1
   0   6   1  142.59    6.45   1
   0  -6   1  141.62    6.54   1
   0  -6  -1  145.58    7.13   1
   0   6   1  151.33    6.97   1
   0   6  -1  139.58    6.66   1
   0  -6  -1  140.32    5.98   1
   0   6   1  139.69    6.04   1
   0  -6   1  151.71    6.63   1
   0   6   1  150.93    7.00   1
   0   6  -1  136.91    7.18   1
   0   6   2  198.20    7.65   1
   0   6  -2  182.17    7.92   1
   0  -6   2  184.08    7.82   1
   0  -6  -2  176.19    7.59   1
   0  -6  -2  190.23    8.42   1
   0   6   2  187.51    8.13   1
   0   6   2  175.65    7.33   1
   0  -6   2  172.89    7.93   1
   0   6  -2  173.83    7.75   1
   0   6  -2  183.22    8.17   1
   0  -6  -2  166.57    6.98   1
   0  -6  -2  166.25    6.99   1
   0   6  -2  174.46    8.36   1
   0   6   2  175.43    7.95   1
   0  -6  -3  421.75   16.72   1
   0   6  -3  422.44   17.09   1
   0  -6   3  426.78   16.88   1
   0   6   3  410.18   16.60   1
   0   6   3  402.13   16.99   1
   0  -6   3  423.64   17.02   1
   0   6  -3  455.94   16.97   1
   0  -6  -3  399.71   15.91   1
   0  -6  -3  418.58   15.99   1
   0   6  -3  425.08   17.26   1
   0   6   3  403.50   16.63   1
   0   6  -3  374.59   17.19   1
   0  -6   4  107.52    5.58   1
   0   6  -4  108.08    5.93   1
   0   6   4   99.93    5.29   1
   0  -6  -4  110.62    5.56   1
   0  -6   4  103.86    5.63   1
   0  -6  -4   97.16    4.58   1
   0   6  -4  109.41    6.26   1
   0   6   4   95.24    4.91   1
   0   6  -4  106.90    6.04   1
   0   6  -5  531.08   22.01   1
   0   6   5  524.48   21.33   1
   0  -6  -5  515.84   21.61   1
   0  -6   5  517.71   21.67   1
   0   6  -5  554.33   22.30   1
   0   6  -5  533.02   21.78   1
   0   6  -6  116.23    7.06   1
   0  -6  -6  112.19    6.57   1
   0  -6   6  111.64    6.63   1
   0   6  -6  125.61    7.32   1
   0   6  -6  112.66    6.45   1
  -1   6   7  113.86    6.98  -2
   0  -6  -7  113.86    6.98   1
  -1  -6   7  118.36    7.63  -2
   0   6  -7  118.36    7.63   1
   1  -6  -7  104.90    7.13  -2
   0   6   7  104.90    7.13   1
  -1  -6   7  125.65    7.69  -2
   0   6  -7  125.65    7.69   1
   1   6  -7  116.75    6.98  -2
   0  -6   7  116.75    6.98   1
  -1  -6   7  111.02    6.57  -2
   0   6  -7  111.02    6.57   1
   0   6  -8  190.74   10.47   1
   0  -6  -8  186.14    9.94   1
   0   6  -8  178.65   10.40   1
   0  -6   8  177.42    9.74   1
   0   6   8  186.74   10.30   1
   0   6  -9    9.15    4.29   1
   0  -6  -9   14.18    4.47   1
   0   6  -9   16.12    5.00   1
   0  -6   9   19.31    4.53   1
   0   6   9   11.09    4.61   1
   0  -6 -10   67.76    6.56   1
   0   6 -10   77.45    7.13   1
   0  -6  10   75.63    6.90   1
   0   6 -10   82.56    7.53   1
   0   6  10   73.85    6.91   1
   0   6 -10   65.91    6.64   1
   0   6 -11   -4.24    5.65   1
   0  -6 -11   13.70    5.01   1
   0   6 -11    4.80    5.31   1
   0  -6  11    4.55    4.60   1
   0   6  11    9.97    5.33   1
   0   6 -12   46.41    7.10   1
   0  -6 -12   59.31    6.67   1
   0   6 -12   47.21    7.29   1
   0   6  12   60.14    7.54   1
   0  -6 -13   41.44    6.66   1
   0   6 -13   31.34    6.55   1
   0   6 -13   39.32    6.84   1
   0   6  13   38.47    7.02   1
   0   6 -14   22.86    6.93   1
   0   6 -14   31.84    7.10   1
   0   7   0    4.65    1.68  -2
   0  -7   0    4.65    1.68   1
   0   7   0    4.36    2.01  -2
   0  -7   0    4.36    2.01   1
   0   7   0    0.78    2.66  -2
   0  -7   0    0.78    2.66   1
   0  -7   0   -0.63    1.78  -2
   0   7   0   -0.63    1.78   1
   0   7   0    0.27    1.63  -2
   0  -7   0    0.27    1.63   1
   0  -7   0    1.54    2.80  -2
   0   7   0    1.54    2.80   1
   0   7   1   56.03    3.28   1
   0  -7  -1   60.87    3.24   1
   0  -7   1   59.76    3.32   1
   0  -7   1   58.64    3.51   1
   0  -7  -1   51.99    4.12   1
   0  -7   1   58.29    4.38   1
   0   7   1   48.78    3.45   1
   0   7   1   52.88    3.88   1
   0   7  -1   54.28    3.61   1
   0  -7  -1   46.69    2.82   1
   0   7   1   54.85    2.94   1
   0  -7   1   46.11    3.47   1
   0   7  -1   57.61    4.29   1
   0   7   1   57.88    4.15   1
   0  -7   2  404.39   16.26   1
   0  -7  -2  422.87   16.13   1
   0   7  -2  377.16   16.34   1
   0   7   2  428.26   16.14   1
   0   7   2  406.48   15.95   1
   0   7   2  450.31   16.76   1
   0  -7  -2  394.69   16.85   1
   0  -7   2  418.54   16.47   1
   0   7  -2  383.96   16.31   1
   0  -7  -2  375.65   15.50   1
   0   7  -2  419.72   16.67   1
   0   7  -2  379.44   16.94   1
   0   7   2  394.45   16.54   1
   0  -7  -2  404.58   15.53   1
   0   7  -3   53.26    4.00   1
   0  -7   3   51.85    3.64   1
   0  -7  -3   60.75    3.55   1
   0   7   3   54.46    3.43   1
   0   7   3   63.19    4.15   1
   0   7  -3   55.53    3.69   1
   0   7  -3   55.13    4.25   1
   0  -7  -3   52.21    2.53   1
   0  -7   3   48.33    3.83   1
   0   7   3   51.92    3.73   1
   0   7  -3   47.69    4.41   1
   0  -7   4  234.96   11.17   1
   0   7   4  265.61   11.04   1
   0  -7  -4  257.93   11.17   1
   0   7  -4  260.89   11.63   1
   0   7  -4  268.53   11.89   1
   0   7  -4  257.27   11.77   1
   0   7   4  255.59   10.88   1
   0  -7  -5  419.44   17.51   1
   0   7  -5  416.54   17.91   1
   0   7  -5  437.09   18.27   1
   0  -7   5  421.25   17.63   1
   0   7  -5  394.75   17.81   1
   0   7  -6  410.15   17.00   1
   0  -7  -6  391.70   16.51   1
   0  -7   6  382.71   16.56   1
   0   7  -6  384.03   17.20   1
   0   7  -6  342.44   16.38   1
  -1  -7   7  178.95    9.45  -2
   0   7  -7  178.95    9.45   1
  -1   7   7  171.37    8.83  -2
   0  -7  -7  171.37    8.83   1
   1  -7  -7  154.84    9.15  -2
   0   7   7  154.84    9.15   1
   1   7  -7  166.05    8.90  -2
   0  -7   7  166.05    8.90   1
  -1  -7   7  167.34    9.54  -2
   0   7  -7  167.34    9.54   1
  -1  -7   7  149.08    8.48  -2
   0   7  -7  149.08    8.48   1
   0  -7  -8  121.05    7.67   1
   0   7  -8  118.96    8.04   1
   0   7  -8  106.44    7.95   1
   0  -7   8  136.18    8.06   1
   0   7   8  118.39    7.93   1
   0   7  -9   34.96    5.23   1
   0  -7  -9   44.02    5.33   1
   0  -7   9   35.69    5.50   1
   0   7  -9   52.00    5.82   1
   0   7   9   32.86    5.32   1
   0   7  -9   33.00    5.40   1
   0   7 -10   90.42    7.79   1
   0  -7 -10   93.33    7.27   1
   0   7 -10   76.57    7.49   1
   0   7 -10   80.95    7.23   1
   0   7  10   95.24    7.78   1
   0   7 -11   13.20    5.39   1
   0   7 -11   14.31    5.49   1
   0   7 -11    3.75    4.63   1
   0   7  11    5.33    5.10   1
   0   7 -12   72.04    8.09   1
   0   7 -12   97.19    8.69   1
   0   7  12   88.68    8.41   1
   0   7 -13    0.61    5.60   1
   0   7 -13    4.42    5.93   1
   0   7  13   -3.69    5.79   1
   0   7 -14    9.78    6.54   1
   0   7 -14    7.34    6.30   1
   0   8   0  192.78    8.41  -2
   0  -8   0  192.78    8.41   1
   0   8   0  210.86    8.66  -2
   0  -8   0  210.86    8.66   1
   0   8   0  199.32    9.51  -2
   0  -8   0  199.32    9.51   1
   0   8   0  194.56    8.40  -2
   0  -8   0  194.56    8.40   1
   0  -8   0  188.70    8.49  -2
   0   8   0  188.70    8.49   1
   0  -8   0  203.39    9.51  -2
   0   8   0  203.39    9.51   1
   0  -8  -1  647.46   24.97   1
   0   8   1  620.85   24.89   1
   0  -8   1  628.45   24.97   1
   0  -8   1  677.35   25.30   1
   0   8   1  626.68   25.21   1
   0  -8   1  667.41   26.10   1
   0   8   1  656.23   25.61   1
   0  -8  -1  655.58   25.94   1
   0   8   1  605.54   24.70   1
   0   8  -1  638.09   25.30   1
   0  -8   1  626.48   25.12   1
   0   8  -1  639.95   25.96   1
   0   8   1  643.63   25.80   1
   0   8  -2   14.43    2.51   1
   0  -8  -2   15.31    2.15   1
   0  -8   2   11.76    2.25   1
   0   8   2   16.11    2.16   1
   0   8   2   13.21    2.79   1
   0  -8  -2   12.34    3.10   1
   0  -8   2   14.54    2.53   1
   0   8  -2   -2.46    3.11   1
   0   8  -2   16.69    2.95   1
   0   8  -2   11.58    3.27   1
   0   8   2    7.82    2.69   1
   0   8  -3  110.54    6.04   1
   0  -8   3  116.90    5.85   1
   0  -8  -3  108.05    5.59   1
   0   8  -3  107.35    5.73   1
   0   8  -3  120.28    6.44   1
   0   8   3  116.81    6.07   1
   0   8  -3  112.72    6.69   1
   0   8  -4    8.23    2.97   1
   0  -8  -4   15.14    2.66   1
   0   8  -4   10.13    3.54   1
   0   8  -4   14.62    3.40   1
   0   8   4   13.06    2.60   1
   0  -8  -5  532.71   23.00   1
   0   8  -5  598.43   23.66   1
   0   8  -5  586.81   23.92   1
   0   8  -5  557.93   23.66   1
   0  -8  -6   57.54    4.54   1
   0   8  -6   45.20    4.83   1
   0  -8   6   58.97    5.29   1
   0   8  -6   51.37    5.30   1
   0   8  -6   43.19    4.84   1
  -1  -8   7    6.62    3.75  -2
   0   8  -7    6.62    3.75   1
  -1   8   7   17.78    3.82  -2
   0  -8  -7   17.78    3.82   1
   1   8  -7   11.71    3.76  -2
   0  -8   7   11.71    3.76   1
  -1  -8   7   10.99    4.09  -2
   0   8  -7   10.99    4.09   1
  -1  -8   7    8.73    3.83  -2
   0   8  -7    8.73    3.83   1
   0   8  -8   17.65    4.73   1
   0  -8   8    6.09    4.12   1
   0   8  -8    4.36    4.52   1
   0   8   8    8.66    4.58   1
   0   8  -9   82.65    6.98   1
   0   8  -9   88.31    7.49   1
   0   8   9   81.56    7.20   1
   0   8  -9   78.42    7.07   1
   0   8 -10   -5.32    4.91   1
   0   8 -10    7.33    5.14   1
   0   8 -10   -3.76    4.79   1
   0   8  10    1.97    4.64   1
   0   8 -11   87.33    7.80   1
   0   8 -11   87.91    8.37   1
   0   8  11   84.18    7.93   1
   0   8 -11   77.51    7.48   1
   0   8 -12   -0.57    5.34   1
   0   8 -12    9.74    5.79   1
   0   8  12   -0.59    5.57   1
   0   8 -13   43.16    6.99   1
   0   8 -13   33.62    7.33   1
   0   8  13   44.21    7.04   1
   0   8 -14   10.50    6.23   1
   0   8  14    9.20    6.06   1
   0   8 -14    4.09    6.18   1
   0  -9   0    1.97    2.58  -2
   0   9   0    1.97    2.58   1
   0   9   0   -0.96    1.92  -2
   0  -9   0   -0.96    1.92   1
   0   9   0   -1.77    3.09  -2
   0  -9   0   -1.77    3.09   1
   0  -9   0   -1.44    1.85  -2
   0   9   0   -1.44    1.85   1
   0  -9   0   -1.26    3.09  -2
   0   9   0   -1.26    3.09   1
   0  -9   1  252.97   10.78   1
   0  -9  -1  247.69   10.49   1
   0   9   1  245.32   10.83   1
   0  -9  -1  249.47   11.57   1
   0  -9   1  251.45   11.82   1
   0   9  -1  242.15   10.80   1
   0   9   1  242.32   11.42   1
   0   9  -1  252.08   11.74   1
   0  -9  -2   37.04    2.80   1
   0   9   2   32.19    2.84   1
   0  -9  -2   34.11    3.99   1
   0  -9   2   37.04    3.30   1
   0   9  -2   36.90    3.57   1
   0  -9   2   37.03    3.31   1
   0   9  -2   37.70    4.31   1
   0   9   2   29.06    3.69   1
   0   9  -3  337.19   15.07   1
   0  -9  -3  374.24   15.83   1
   0   9  -3  359.34   15.44   1
   0   9   3  360.05   15.20   1
   0   9  -3  346.74   15.76   1
   0   9  -4  156.57    8.00   1
   0   9  -4  154.75    8.32   1
   0   9   4  162.43    7.71   1
   0   9  -4  141.30    8.53   1
   0   9  -5  493.27   19.84   1
   0   9  -5  425.47   19.89   1
   0   9  -5  464.56   20.02   1
   0   9  -6   60.14    5.29   1
   0   9  -6   49.71    5.55   1
   0   9  -6   54.68    5.27   1
  -1  -9   7  115.30    7.54  -2
   0   9  -7  115.30    7.54   1
  -1  -9   7   98.89    7.38  -2
   0   9  -7   98.89    7.38   1
  -1  -9   7  104.64    7.15  -2
   0   9  -7  104.64    7.15   1
   0   9  -8  109.32    7.54   1
   0   9  -8   93.20    7.74   1
   0   9   8   98.62    7.62   1
   0   9  -9   19.27    4.98   1
   0   9  -9   27.80    5.73   1
   0   9  -9   26.20    5.35   1
   0   9   9   21.52    5.32   1
   0   9 -10   98.78    8.01   1
   0   9 -10   82.58    8.24   1
   0   9 -10   89.49    7.87   1
   0   9  10   89.98    7.93   1
   0   9 -11   58.16    7.10   1
   0   9 -11   58.31    7.54   1
   0   9  11   56.41    7.01   1
   0   9 -11   60.33    7.12   1
   0   9 -12    4.66    5.40   1
   0   9 -12   -0.62    5.69   1
   0   9  12    2.97    5.41   1
   0   9 -12    4.90    5.37   1
   0   9 -13    6.86    6.03   1
   0   9 -13    1.99    5.82   1
   0   9  13    6.93    5.90   1
   0   9  14    4.62    5.99   1
   0   9 -14   14.57    6.43   1
   0  10   0 1605.77   62.19  -2
   0 -10   0 1605.77   62.19   1
   0 -10   0 1541.49   61.63  -2
   0  10   0 1541.49   61.63   1
   0 -10   0 1630.33   62.22  -2
   0  10   0 1630.33   62.22   1
   0 -10  -1    1.39    3.23   1
   0 -10   1    1.18    3.59   1
   0  10   1    1.72    2.45   1
   0  10  -1    4.25    2.38   1
   0  10  -1   -1.18    3.38   1
   0  10   1    2.15    3.07   1
   0 -10   2  892.50   34.23   1
   0 -10  -2  833.13   33.93   1
   0  10  -2  818.38   33.39   1
   0  10  -2  830.01   34.08   1
   0  10   2  827.81   33.69   1
   0  10  -3   38.15    3.88   1
   0 -10  -3   47.94    4.75   1
   0  10  -3   34.30    4.03   1
   0  10  -3   36.63    4.71   1
   0  10   3   39.96    4.02   1
   0  10  -4  894.72   33.42   1
   0  10  -4  774.76   33.53   1
   0  10  -4  806.52   33.89   1
   0  10  -5   16.85    3.60   1
   0  10  -5   12.91    3.87   1
   0  10  -5   18.66    4.17   1
   0  10  -6  231.43   11.30   1
   0  10  -6  218.67   11.58   1
   0  10  -6  214.23   11.36   1
  -1 -10   7   37.87    5.22  -2
   0  10  -7   37.87    5.22   1
  -1 -10   7   35.26    5.61  -2
   0  10  -7   35.26    5.61   1
  -1 -10   7   38.25    5.16  -2
   0  10  -7   38.25    5.16   1
   0  10  -8   12.86    4.42   1
   0  10  -8    4.22    4.94   1
   0  10  -8   10.23    4.69   1
   0  10  -9    2.76    4.53   1
   0  10  -9    5.64    5.09   1
   0  10  -9    1.49    5.12   1
   0  10   9   -6.76    4.76   1
   0  10 -10    8.03    4.85   1
   0  10 -10    5.56    5.40   1
   0  10  10    6.26    4.96   1
   0  10 -10    8.93    5.42   1
   0  10 -11    1.09    5.15   1
   0  10 -11   -3.59    5.91   1
   0  10  11   -4.46    5.45   1
   0  10 -11   -1.10    5.24   1
   0  10 -12   33.09    6.85   1
   0  10 -12   30.74    6.90   1
   0  10  12   31.80    6.71   1
   0  10 -12   32.01    6.51   1
   0  10 -13    9.44    6.00   1
   0  10  13    3.82    5.73   1
   0  10 -13    1.35    6.27   1
   0 -11   0    2.20    2.92  -2
   0  11   0    2.20    2.92   1
   0  11   0    0.94    3.29  -2
   0 -11   0    0.94    3.29   1
   0 -11   0    6.28    3.46  -2
   0  11   0    6.28    3.46   1
   0  11  -1    0.55    3.14   1
   0 -11   1    1.96    3.58   1
   0  11   1    1.27    2.56   1
   0 -11  -1   -1.54    3.40   1
   0  11   1   -2.40    3.26   1
   0  11  -1    0.98    3.64   1
   0 -11  -2   86.76    6.19   1
   0  11  -2   83.95    6.05   1
   0 -11   2   90.48    6.53   1
   0  11  -2   82.89    5.46   1
   0  11   2   85.97    5.96   1
   0  11  -2   81.09    6.48   1
   0 -11  -3   86.66    6.32   1
   0  11  -3   96.13    6.05   1
   0  11   3   77.97    5.83   1
   0  11  -3   91.62    6.65   1
   0  11  -4  113.09    7.07   1
   0  11  -4  105.86    7.28   1
   0  11  -5   35.99    4.79   1
   0  11  -5   33.91    4.94   1
   0  11  -6   61.82    5.92   1
   0  11  -6   56.91    5.96   1
  -1 -11   7   77.91    7.09  -2
   0  11  -7   77.91    7.09   1
  -1 -11   7   71.88    6.76  -2
   0  11  -7   71.88    6.76   1
  -1 -11   7   69.03    6.47  -2
   0  11  -7   69.03    6.47   1
   0  11  -8    0.49    4.68   1
   0  11  -8    1.45    4.76   1
   0  11  -8   -2.84    4.29   1
   0  11  -9  150.61   10.56   1
   0  11   9  155.39   10.46   1
   0  11  -9  171.66   10.63   1
   0  11  10   22.48    5.79   1
   0  11 -10   20.44    5.75   1
   0  11 -10   11.45    5.78   1
   0  11 -11   27.08    6.25   1
   0  11  11   31.82    6.35   1
   0  11 -11   20.88    6.02   1
   0  11 -12   -6.56    5.94   1
   0  11  12   -2.42    5.57   1
   0  11 -12    3.92    5.77   1
   0  11 -13   13.01    6.56   1
   0  12   0   65.04    5.79  -2
   0 -12   0   65.04    5.79   1
   0 -12   0   64.22    5.11  -2
   0  12   0   64.22    5.11   1
   0 -12   0   72.98    5.89  -2
   0  12   0   72.98    5.89   1
   0 -12   1  290.99   13.70   1
   0 -12  -1  267.34   13.43   1
   0  12  -1  286.30   13.14   1
   0  12  -1  269.05   13.56   1
   0  12   1  275.93   13.36   1
   0 -12   2   16.93    4.51   1
   0 -12  -2   21.53    4.19   1
   0  12  -2   25.10    4.09   1
   0  12  -2   22.01    4.74   1
   0  12   2   24.58    4.29   1
   0 -12  -3  287.99   14.37   1
   0 -12   3  340.78   15.00   1
   0  12  -3  307.96   14.62   1
   0  12   3  304.41   14.16   1
   0  12  -3  291.32   14.73   1
   0  12  -4    1.96    4.06   1
   0  12  -4    3.60    3.54   1
   0  12  -4    2.78    4.28   1
   0  12  -5  144.70    9.41   1
   0  12  -5  151.68    8.98   1
   0  12  -5  143.95    9.13   1
   0  12  -6   17.33    5.13   1
   0  12  -6   22.38    4.86   1
   0  12  -6   16.34    4.77   1
  -1 -12   7   19.06    5.09  -2
   0  12  -7   19.06    5.09   1
  -1 -12   7   23.32    5.26  -2
   0  12  -7   23.32    5.26   1
  -1 -12   7   11.16    4.79  -2
   0  12  -7   11.16    4.79   1
   0  12  -8  -10.91    5.06   1
   0  12  -8    1.00    5.03   1
   0  12  -8    0.88    4.89   1
   0  12   9   -3.08    4.95   1
   0  12  -9    4.40    5.37   1
   0  12  -9   -2.18    4.95   1
   0  12 -10   -5.79    5.70   1
   0  12  10    2.75    5.17   1
   0  12 -10   -8.80    5.62   1
   0  12 -11    2.40    5.69   1
   0  12 -11   -8.12    6.15   1
   0  12 -12    4.35    5.82   1
   0  12 -12    0.66    6.10   1
   0  13   0   -2.22    3.84  -2
   0 -13   0   -2.22    3.84   1
   0 -13   0    2.63    4.12  -2
   0  13   0    2.63    4.12   1
   0 -13   1    8.02    4.32   1
   0  13  -1    5.49    3.63   1
   0 -13  -1    8.10    4.01   1
   0  13  -1    9.01    4.00   1
   0  13   1    7.59    4.13   1
   0 -13  -2   15.91    4.34   1
   0  13  -2   22.37    4.51   1
   0 -13   2   27.63    5.03   1
   0  13  -2   17.77    4.40   1
   0  13   2   22.82    4.57   1
   0  13  -3   14.70    4.41   1
   0 -13  -3   21.42    4.53   1
   0 -13   3    8.69    4.37   1
   0  13   3    9.87    4.07   1
   0  13  -3    9.60    4.45   1
   0 -13   4  147.00    9.02   1
   0  13  -4  112.32    8.54   1
   0  13  -4  140.09    8.91   1
   0  13  -5    3.16    4.79   1
   0  13  -5   -6.62    4.55   1
   0  13  -6  125.15    9.02   1
   0  13  -6  126.07    8.69   1
   0  13  -6  123.44    8.85   1
  -1 -13   7   14.42    5.28  -2
   0  13  -7   14.42    5.28   1
  -1 -13   7   12.19    4.97  -2
   0  13  -7   12.19    4.97   1
  -1 -13   7   21.23    5.44  -2
   0  13  -7   21.23    5.44   1
   0  13  -8  121.33    9.37   1
   0  13  -8  141.08    9.53   1
   0  13  -8  111.30    8.79   1
   0  13  -9    5.19    5.72   1
   0  13  -9    3.89    5.37   1
   0  13 -10   28.89    6.70   1
   0  13 -10   29.18    6.52   1
   0  13 -11    3.75    5.91   1
   0  13 -11   13.96    5.94   1
   0  13 -12   13.47    6.38   1
   0  13 -12    2.68    6.24   1
   0  14   0   21.91    4.82  -2
   0 -14   0   21.91    4.82   1
   0 -14   0   17.96    4.77  -2
   0  14   0   17.96    4.77   1
   0 -14  -1  121.31    8.05   1
   0  14  -1  106.33    7.47   1
   0 -14   1  121.81    8.15   1
   0  14   1  107.20    7.82   1
   0  14  -1  112.39    8.04   1
   0 -14  -2   10.76    4.44   1
   0  14  -2   14.80    4.25   1
   0 -14   2   13.34    4.81   1
   0  14  -2   13.97    4.64   1
   0  14   2   10.16    4.07   1
   0  14  -3   17.73    4.61   1
   0 -14  -3   17.64    4.74   1
   0 -14   3   11.55    4.51   1
   0  14  -3    8.55    4.59   1
   0  14  -4   -1.78    4.49   1
   0 -14   4    4.65    4.96   1
   0  14  -4   -0.46    4.62   1
   0  14  -5    6.68    4.96   1
   0  14  -5    4.73    5.08   1
   0  14  -6   -2.04    5.25   1
   0  14  -6    4.85    5.11   1
  -1 -14   7   18.97    6.11  -2
   0  14  -7   18.97    6.11   1
  -1 -14   7   20.73    5.52  -2
   0  14  -7   20.73    5.52   1
  -1 -14   7   14.35    5.42  -2
   0  14  -7   14.35    5.42   1
   0  14  -8   13.74    5.97   1
   0  14  -8    4.20    5.46   1
   0  14  -8    7.08    5.23   1
   0  14  -9   -0.60    6.04   1
   0  14  -9    0.57    5.46   1
   0  14 -10    3.75    5.56   1
   0  14 -10   -0.61    5.66   1
   0  14 -11   -2.59    6.16   1
   0  14 -11   -1.93    6.31   1
   0  15   0    1.28    4.36  -2
   0 -15   0    1.28    4.36   1
   0 -15   0    1.32    4.51  -2
   0  15   0    1.32    4.51   1
   0 -15  -1    7.24    4.61   1
   0 -15   1    8.80    4.62   1
   0  15  -1   -1.82    4.60   1
   0  15   1    4.24    4.64   1
   0 -15   2    5.48    4.68   1
   0  15  -2   -0.80    4.34   1
   0 -15  -2   -2.98    4.38   1
   0  15   2    6.52    4.41   1
   0  15  -2    3.28    4.70   1
   0 -15  -3   45.48    5.98   1
   0  15  -3   54.18    6.25   1
   0 -15   3   62.42    6.71   1
   0  15  -3   62.13    6.83   1
   0  15  -4   15.04    5.31   1
   0 -15   4   21.15    5.49   1
   0  15  -4   23.24    5.34   1
   0 -15   5  108.63    8.56   1
   0  15  -5   86.97    7.85   1
   0  15  -5   89.66    7.84   1
   0  15  -6    9.10    5.71   1
   0  15  -6    7.25    5.47   1
  -1 -15   7   52.69    7.37  -2
   0  15  -7   52.69    7.37   1
  -1 -15   7   42.71    6.71  -2
   0  15  -7   42.71    6.71   1
   0  15  -8   -0.59    5.27   1
   0  15  -8    0.54    5.21   1
   0  15  -9   18.66    6.38   1
   0  15 -10   -6.46    6.35   1
   0  15 -10    0.62    5.53   1
   0  15 -11   11.17    6.29   1
   0  16   0  326.31   15.37  -2
   0 -16   0  326.31   15.37   1
   0 -16   0  265.26   14.95  -2
   0  16   0  265.26   14.95   1
   0 -16   1   58.26    6.44   1
   0  16  -1   54.97    6.58   1
   0  16   1   45.95    6.36   1
   0 -16   2  145.32    9.98   1
   0  16   2  155.71    9.86   1
   0  16  -2  161.77   10.35   1
   0 -16   3   12.61    5.52   1
   0  16  -3    9.62    5.34   1
   0  16  -3   15.95    5.73   1
   0 -16   4   60.94    7.12   1
   0  16  -4   53.17    6.65   1
   0  16  -4   43.23    6.82   1
   0 -16   5    5.95    5.25   1
   0  16  -5   -4.73    5.40   1
   0  16  -5   -4.86    5.48   1
   0 -16   6    6.81    5.37   1
   0  16  -6   -1.12    5.34   1
   0  16  -6    7.15    5.48   1
  -1 -16   7   -2.35    5.84  -2
   0  16  -7   -2.35    5.84   1
  -1 -16   7    5.62    5.38  -2
   0  16  -7    5.62    5.38   1
   0  16  -8   -4.32    5.84   1
   0  16  -8   -2.85    5.75   1
   0  16  -9   -7.07    6.11   1
   0  16 -10    5.98    6.17   1
   0 -17   0   -2.52    4.84  -2
   0  17   0   -2.52    4.84   1
   0  17  -1    5.70    5.21   1
   0  17   1    5.84    5.04   1
   0  17  -2    5.86    5.30   1
   0  17   2    7.55    4.74   1
   0  17  -3   28.45    6.24   1
   0  17  -4   46.68    6.71   1
   0  17  -4   62.73    7.31   1
   0  17  -5    9.83    5.36   1
   0  17  -5    8.57    5.50   1
   0  17  -6   32.36    6.42   1
   0  17  -6   35.08    6.71   1
  -1 -17   7    2.43    5.76  -2
   0  17  -7    2.43    5.76   1
  -1 -17   7    5.36    5.76  -2
   0  17  -7    5.36    5.76   1
   0  17  -8   34.26    7.06   1
   0  17  -8   16.16    6.25   1
   0  17  -9   22.44    6.92   1
   0 -18   0   16.57    5.57  -2
   0  18   0   16.57    5.57   1
   0  18   1   51.53    6.78   1
   0  18  -1   43.49    6.87   1
   0  18  -2   15.83    5.74   1
   0  18  -3   49.20    7.05   1
   0  18  -4    9.46    5.73   1
   0  18  -5   -3.95    5.44   1
   0  18  -5    7.88    6.09   1
   0  18  -6   -2.98    5.99   1
   0  18  -6    2.47    5.92   1
  -1 -18   7   -2.50    5.90  -2
   0  18  -7   -2.50    5.90   1
  -1 -18   7    1.25    5.99  -2
   0  18  -7    1.25    5.99   1
   0  18  -8  -11.09    6.50   1
   0  18  -8  -11.23    6.25   1
   0 -19   0   -0.57    5.61  -2
   0  19   0   -0.57    5.61   1
   0  19   1   -3.31    5.33   1
   0  19  -1    2.34    5.61   1
   0  19  -2   10.18    6.05   1
   0  19  -3   -3.06    5.60   1
   0  19  -4   25.75    6.76   1
   0  19  -5   14.02    6.59   1
   0  19  -6   -2.46    5.64   1
   0  19  -6    1.93    6.15   1
  -1 -19   7   22.50    6.58  -2
   0  19  -7   22.50    6.58   1
  -1 -19   7   18.12    6.48  -2
   0  19  -7   18.12    6.48   1
   0 -20   0   28.68    6.33  -2
   0  20   0   28.68    6.33   1
   0  20  -1   -4.30    5.85   1
   0  20  -2   18.89    6.31   1
   0  20  -3    7.07    6.19   1
   0  20  -4   26.83    7.00   1
   0  20  -5    4.64    6.37   1
   0  20  -6   -2.52    6.20   1
   0 -21   0   -2.48    6.05  -2
   0  21   0   -2.48    6.05   1
   0  21  -1   -7.01    6.11   1
   0  21  -2    8.50    6.54   1
   0  21  -3   11.34    6.30   1
   1   0 -15   -0.68    5.98   1
   1   0 -14    7.64    6.15   1
   1   0 -13   39.88    6.76   1
   1   0 -12   -0.54    5.26   1
   1   0 -11   86.34    7.66   1
   1   0 -11   80.19    6.86   1
   1   0 -10    6.18    4.66   1
   1   0 -10   -1.51    3.99   1
   1   0  -9   91.87    6.80   1
   1   0  -9   85.71    6.24   1
   1   0  -8    4.80    3.63   1
   1   0  -8    6.84    3.42   1
  -1   0   8    0.71    3.82   1
   0   0   7  460.76   20.39  -2
   1   0  -7  460.76   20.39   1
   0   0   7  480.13   20.15  -2
   1   0  -7  480.13   20.15   1
   0   0  -7  496.47   20.60  -2
  -1   0   7  496.47   20.60   1
   0   0   7  473.51   19.46  -2
   1   0  -7  473.51   19.46   1
   1   0  -6    1.00    3.14   1
  -1   0   6    6.45    3.69   1
   1   0  -6    4.70    2.32   1
  -1   0   6    5.23    2.62   1
   1   0  -6    1.09    3.06   1
  -1   0   5  226.69    9.67   1
   1   0  -5  216.04    9.83   1
   1   0  -5  214.61    9.14   1
  -1   0   5  220.12    9.87   1
   1   0  -5  209.45    9.58   1
  -1   0   5  217.35    9.42   1
  -1   0   5  199.74    8.46   1
   1   0  -4   -0.33    2.65   1
  -1   0   4   -1.57    2.50   1
   1   0  -4   -0.21    2.00   1
  -1   0   4    2.33    2.38   1
  -1   0   4    4.64    2.41   1
   1   0  -4   -0.29    2.54   1
  -1   0   4    0.06    1.25   1
  -1   0   3 1722.60   63.77   1
   1   0  -3 1631.70   63.84   1
  -1   0   3 1683.65   63.46   1
   1   0  -3 1639.50   63.49   1
  -1   0   3 1674.27   63.83   1
  -1   0   3 1682.07   63.65   1
   1   0  -3 1650.06   63.72   1
  -1   0   3 1652.34   63.27   1
   1   0  -2    0.43    1.96   1
  -1   0   2    1.44    1.86   1
  -1   0   2    0.17    1.74   1
  -1   0   2    0.79    1.40   1
   1   0  -2    1.88    1.85   1
  -1   0   2   -1.17    1.79   1
  -1   0   2    1.57    1.21   1
   1   0  -1    0.66    1.28   1
  -1   0   1    1.85    1.30   1
  -1   0   1    3.27    1.35   1
   1   0  -1    2.85    1.37   1
  -1   0   0   -0.51    1.11  -2
  -1   0   0   -0.51    1.11   1
   1   0   0    1.83    1.14  -2
   1   0   0    1.83    1.14   1
  -1   0   0    0.15    1.10  -2
  -1   0   0    0.15    1.10   1
   1   0   0    0.51    0.43  -2
   1   0   0    0.51    0.43   1
  -1   0  -1  278.82    4.74   1
   1   0   1  256.88    4.65   1
   1   0   1  264.67    4.72   1
  -1   0  -1  293.22    4.81   1
  -1   0  -1  273.20    4.46   1
   1   0   2    1.24    1.45   1
   1   0   2    1.39    1.53   1
  -1   0  -2    1.25    2.13   1
  -1   0  -2   -0.08    2.00   1
  -1   0  -2   -0.84    1.93   1
   1   0   2   -0.25    2.17   1
  -1   0  -2    1.21    2.17   1
  -1   0  -2    1.32    1.50   1
  -1   0  -3 1089.20   41.89   1
   1   0   3 1074.61   41.73   1
  -1   0  -3 1083.19   41.70   1
  -1   0  -3 1096.45   41.55   1
  -1   0  -3 1030.20   41.77   1
   1   0   3 1092.47   41.70   1
   1   0   3 1084.63   41.20   1
   1   0   4    3.05    1.44   1
   1   0   4    3.74    2.38   1
  -1   0  -4    0.88    2.69   1
  -1   0  -4   -0.58    2.27   1
  -1   0  -4   -0.71    2.02   1
  -1   0  -4    0.49    2.53   1
   1   0   4    0.14    2.37   1
  -1   0  -5 1654.61   63.40   1
   1   0   5 1634.53   63.05   1
  -1   0  -5 1686.98   63.01   1
  -1   0  -5 1630.30   63.21   1
   1   0   5 1738.47   63.01   1
   1   0   5 1572.50   62.05   1
  -1   0  -6    1.07    3.07   1
  -1   0  -6   -4.33    2.90   1
  -2   0   7  623.65   25.44  -2
  -1   0  -7  623.65   25.44   1
  -2   0   7  585.40   25.02  -2
  -1   0  -7  585.40   25.02   1
  -1   0  -8    4.33    3.99   1
  -1   0  -8    0.97    3.62   1
  -1   0  -9  126.39    8.46   1
  -1   0  -9  141.53    8.60   1
  -1   0 -10   -0.46    4.49   1
  -1   0 -10    4.05    4.15   1
  -1   0 -11  107.05    8.64   1
  -1   0 -11  103.76    8.16   1
  -1   0 -12   -4.99    5.56   1
  -1   0 -12   -0.49    4.78   1
  -1   0 -13   -7.86    5.80   1
  -1   0 -14   -2.60    5.82   1
  -1   0 -15    2.07    6.10   1
   1  -1 -15    3.35    5.93   1
   1   1 -15   16.85    6.55   1
   1  -1 -14   44.98    7.28   1
   1   1 -14   43.09    7.40   1
   1   1 -13   49.85    7.09   1
   1  -1 -13   40.44    6.97   1
   1  -1 -12    7.51    5.37   1
   1   1 -12   15.51    5.75   1
   1   1 -12    7.62    5.07   1
   1  -1 -11   29.05    5.50   1
   1   1 -11   13.00    5.09   1
   1   1 -11   22.28    4.91   1
   1   1 -10   10.82    4.88   1
   1  -1 -10   18.21    4.62   1
   1  -1 -10    7.89    3.96   1
   1   1 -10   11.88    4.12   1
  -1   1  10   16.82    4.98   1
   1  -1  -9   40.01    5.19   1
   1   1  -9   50.44    5.61   1
   1  -1  -9   42.80    4.85   1
   1   1  -9   44.10    5.19   1
  -1   1   9   37.62    5.36   1
   1  -1  -8   72.62    6.02   1
   1   1  -8   59.62    5.73   1
   1  -1  -8   61.33    5.22   1
   1   1  -8   75.62    5.71   1
  -1   1   8   74.83    6.38   1
   1   1  -8   62.72    4.76   1
   0   1   7  159.25    8.63  -2
   1  -1  -7  159.25    8.63   1
   0  -1   7  146.04    8.78  -2
   1   1  -7  146.04    8.78   1
   0  -1  -7  153.57    8.63  -2
  -1   1   7  153.57    8.63   1
   0  -1   7  160.88    7.93  -2
   1   1  -7  160.88    7.93   1
   0  -1   7  174.04    8.73  -2
   1   1  -7  174.04    8.73   1
   0   1   7  144.57    8.05  -2
   1  -1  -7  144.57    8.05   1
   1  -1  -6  302.46   13.32   1
   1   1  -6  299.81   13.34   1
   1  -1  -6  287.29   12.21   1
  -1   1   6  343.10   13.68   1
   1   1  -6  293.44   12.68   1
  -1  -1   6  302.60   13.40   1
  -1   1   6  305.76   12.65   1
   1  -1  -6  294.53   12.90   1
   1   1  -6  291.81   13.14   1
   1   1  -6  277.20   11.95   1
  -1   1   5    1.17    2.45   1
   1   1  -5    2.36    2.89   1
  -1  -1   5    5.03    2.74   1
   1  -1  -5   -0.40    2.54   1
  -1   1   5    2.78    2.67   1
  -1  -1   5    3.59    2.94   1
   1   1  -5    0.35    1.22   1
   1  -1  -5    3.67    1.83   1
   1   1  -5    4.56    2.37   1
  -1   1   5    2.84    2.29   1
   1   1  -5    4.33    2.75   1
   1  -1  -5    0.49    2.35   1
  -1  -1   5    1.33    2.53   1
  -1  -1   5    2.77    1.50   1
   1   1  -5    2.52    1.62   1
  -1   1   5    4.17    1.00   1
   1  -1  -4  308.99   12.74   1
   1   1  -4  304.07   12.94   1
  -1   1   4  314.98   12.65   1
  -1  -1   4  318.15   12.70   1
  -1   1   4  295.11   12.83   1
  -1  -1   4  305.01   12.84   1
   1   1  -4  249.57   12.35   1
   1   1  -4  297.77   12.43   1
   1  -1  -4  293.36   12.05   1
   1  -1  -4  306.40   12.49   1
  -1  -1   4  322.26   12.69   1
  -1   1   4  308.04   12.37   1
   1   1  -4  321.01   12.80   1
  -1  -1   4  303.47   11.99   1
  -1   1   4  291.37   11.70   1
   1   1  -4  299.37   12.07   1
   1  -1  -3 1436.26   56.55   1
  -1   1   3 1513.28   56.52   1
   1   1  -3 1480.37   56.77   1
  -1  -1   3 1524.50   56.63   1
   1   1  -3 1468.89   56.47   1
  -1   1   3 1422.48   56.11   1
   1   1  -3 1468.90   56.54   1
  -1  -1   3 1457.03   56.64   1
   1  -1  -3 1454.37   56.40   1
  -1   1   3 1513.01   56.35   1
   1   1  -3 1521.27   56.69   1
  -1  -1   3 1515.91   56.59   1
  -1  -1   3 1485.80   56.21   1
   1   1  -3 1444.92   56.25   1
  -1   1   2 1620.46   61.36   1
   1   1  -2 1671.31   61.62   1
  -1  -1   2 1653.65   61.55   1
   1  -1  -2 1557.89   61.41   1
   1   1  -2 1569.70   61.45   1
  -1  -1   2 1627.57   61.46   1
   1   1  -2 1623.83   61.41   1
  -1  -1   2 1590.13   61.43   1
   1  -1  -2 1581.84   61.30   1
   1   1  -2 1686.20   61.60   1
  -1   1   2 1587.08   61.27   1
  -1  -1   2 1669.89   61.54   1
   1   1  -2 1638.26   61.36   1
  -1   1   2 1554.07   61.17   1
  -1  -1   2 1630.99   61.31   1
   1  -1  -1  934.81   37.28   1
  -1  -1   1  984.14   37.49   1
  -1   1   1  997.95   37.28   1
   1   1  -1 1000.91   37.54   1
  -1  -1   1 1003.56   37.47   1
   1   1  -1  964.84   37.25   1
  -1   1   1  991.23   37.45   1
  -1  -1   1  984.36   37.28   1
  -1  -1   1 1021.52   37.52   1
   1  -1  -1  962.66   37.29   1
   1   1  -1  993.46   37.54   1
  -1   1   1  974.61   37.28   1
  -1  -1   1  957.07   37.42   1
   1  -1  -1  988.56   37.35   1
  -1   1   1  963.96   37.35   1
   1   1  -1  989.07   37.45   1
   1  -1   0 4460.13   21.61  -2
   1   1   0 4460.13   21.61   1
  -1   1   0 4651.37   21.92  -2
  -1  -1   0 4651.37   21.92   1
  -1  -1   0 4395.66   20.79  -2
  -1   1   0 4395.66   20.79   1
   1   1   0 4444.73   20.99  -2
   1  -1   0 4444.73   20.99   1
  -1  -1   0 4636.61   20.62  -2
  -1   1   0 4636.61   20.62   1
   1   1   0 4523.14   20.46  -2
   1  -1   0 4523.14   20.46   1
  -1   1   0 4861.16   21.67  -2
  -1  -1   0 4861.16   21.67   1
  -1  -1   0 4634.25   21.26  -2
  -1   1   0 4634.25   21.26   1
   1  -1   1  549.88    5.15   1
  -1   1  -1  571.98    5.38   1
  -1  -1  -1  572.19    5.97   1
   1   1   1  537.96    5.67   1
   1   1   1  539.57    4.60   1
  -1  -1  -1  523.66    4.52   1
  -1  -1  -1  552.49    5.57   1
   1  -1   1  576.47    5.93   1
  -1   1  -1  552.39    5.78   1
  -1   1  -1  553.06    5.82   1
   1  -1   1  560.80    5.39   1
   1   1   1  544.74    5.44   1
   1   1   2  741.83   28.82   1
  -1   1  -2  755.39   28.86   1
  -1  -1  -2  737.45   28.93   1
   1  -1   2  728.19   28.76   1
   1   1   2  738.04   28.71   1
  -1  -1  -2  736.74   28.66   1
  -1   1  -2  744.05   28.94   1
   1  -1   2  748.95   28.92   1
   1  -1   2  740.70   28.84   1
   1   1   2  762.54   28.74   1
  -1   1  -2  789.92   28.86   1
  -1  -1  -2  739.26   28.79   1
   1  -1   2  714.99   28.56   1
   1  -1   3    0.83    1.36   1
  -1  -1  -3    1.10    1.28   1
  -1  -1  -3    0.97    2.50   1
   1   1   3    0.12    2.37   1
  -1   1  -3    2.40    2.41   1
   1   1   3    0.84    2.21   1
  -1  -1  -3    4.76    2.25   1
   1  -1   3    1.35    2.08   1
  -1  -1  -3    2.88    1.82   1
  -1   1  -3    2.39    2.30   1
   1   1   3    1.68    2.16   1
   1  -1   3    2.39    2.42   1
  -1   1  -3    3.97    2.58   1
  -1  -1  -3    1.08    2.26   1
  -1  -1  -4  381.26   11.38   1
   1   1   4  359.25   10.97   1
  -1   1  -4  355.29   11.23   1
  -1   1  -4  368.71   11.00   1
  -1  -1  -4  361.56   10.89   1
   1   1   4  354.00   11.11   1
  -1  -1  -4  367.90   11.03   1
  -1  -1  -4  362.61   10.34   1
   1   1   4  361.10   10.72   1
   1  -1   4  377.90   11.03   1
  -1   1  -4  390.02   11.43   1
   1  -1   4  382.12   10.73   1
   1  -1   5   13.90    2.89   1
  -1   1  -5   15.59    3.19   1
  -1  -1  -5   16.29    3.10   1
   1   1   5   16.53    3.03   1
  -1  -1  -5   10.94    2.72   1
   1   1   5    8.95    2.98   1
  -1   1  -5   14.79    2.78   1
  -1   1  -5   14.26    3.16   1
   1  -1   5   15.57    2.58   1
  -1  -1  -5   18.40    3.08   1
   1  -1   5   15.97    2.94   1
   1   1   5   15.95    2.62   1
   1  -1   5   14.54    1.83   1
  -1  -1  -6   32.28    4.04   1
  -1   1  -6   23.91    3.68   1
   1   1   6   25.92    3.65   1
  -1   1  -6   23.11    3.61   1
  -1  -1  -6   31.54    3.58   1
   1  -1   6   20.53    2.79   1
  -1   1  -6   19.17    2.12   1
  -2   1   7  191.48   10.36  -2
  -1  -1  -7  191.48   10.36   1
  -2  -1   7  207.62   10.66  -2
  -1   1  -7  207.62   10.66   1
  -2  -1   7  216.02   10.50  -2
  -1   1  -7  216.02   10.50   1
  -2   1   7  204.42   10.14  -2
  -1  -1  -7  204.42   10.14   1
  -1  -1  -8   46.06    5.19   1
  -1   1  -8   46.73    5.05   1
  -1  -1  -8   39.89    4.50   1
  -1   1  -8   41.82    4.66   1
  -1   1  -9   20.05    4.86   1
  -1  -1  -9   27.82    4.70   1
  -1   1  -9   28.60    4.75   1
  -1  -1  -9   21.94    4.40   1
  -1  -1 -10   11.89    4.93   1
  -1   1 -10   13.73    4.87   1
  -1  -1 -10   17.93    4.72   1
  -1   1 -10   13.45    4.67   1
  -1   1 -11   58.90    6.81   1
  -1  -1 -11   47.84    6.29   1
  -1  -1 -11   59.52    6.25   1
  -1   1 -11   52.67    6.25   1
  -1   1 -12   29.04    6.16   1
  -1  -1 -12   39.17    6.59   1
  -1   1 -12   45.81    6.54   1
  -1   1 -13    9.72    5.91   1
  -1  -1 -13   22.79    6.08   1
  -1   1 -13   23.45    5.87   1
  -1  -1 -14   40.03    7.19   1
  -1   1 -14   37.15    7.10   1
  -1   1 -15   15.34    6.96   1
  -1  -1 -15   11.64    6.48   1
   1   2 -15    2.03    6.02   1
   1  -2 -15    1.99    5.89   1
   1   2 -14   21.95    6.37   1
   1  -2 -14   34.31    6.75   1
   1   2 -13   30.86    6.75   1
   1  -2 -13   34.04    6.43   1
   1   2 -13   42.83    6.67   1
   1  -2 -12   68.96    7.25   1
   1   2 -12   71.61    7.41   1
   1   2 -12   59.55    6.56   1
   1  -2 -11   47.62    6.05   1
   1   2 -11   53.72    6.64   1
   1   2 -11   27.83    5.43   1
  -1   2  11   45.20    6.12   1
   1   2 -10  202.87   11.89   1
   1  -2 -10  190.66   11.33   1
   1   2 -10  233.47   11.71   1
  -1   2  10  218.62   11.88   1
   1   2  -9  288.20   14.83   1
   1  -2  -9  304.02   14.80   1
   1  -2  -9  302.18   14.11   1
   1   2  -9  315.27   14.71   1
  -1   2   9  323.77   15.18   1
   1   2  -8  774.37   31.87   1
   1  -2  -8  780.30   31.66   1
   1   2  -8  787.07   31.64   1
   1  -2  -8  750.37   30.98   1
  -1   2   8  770.27   31.81   1
   1   2  -8  744.88   30.91   1
   0   2   7   44.30    4.52  -2
   1  -2  -7   44.30    4.52   1
   0  -2   7   58.90    5.28  -2
   1   2  -7   58.90    5.28   1
   0  -2   7   48.12    4.19  -2
   1   2  -7   48.12    4.19   1
   0  -2  -7   55.36    4.94  -2
  -1   2   7   55.36    4.94   1
   0   2   7   46.81    4.12  -2
   1  -2  -7   46.81    4.12   1
   0  -2   7   48.71    4.55  -2
   1   2  -7   48.71    4.55   1
   1   2  -6  596.72   25.17   1
   1  -2  -6  619.64   24.91   1
  -1   2   6  638.41   25.24   1
   1  -2  -6  574.13   23.75   1
   1   2  -6  643.74   24.73   1
  -1   2   6  617.01   24.27   1
   1   2  -6  605.06   25.01   1
   1  -2  -6  612.57   24.52   1
   1   2  -6  612.03   24.01   1
  -1  -2   5   44.35    3.98   1
   1  -2  -5   57.82    4.10   1
  -1   2   5   51.74    3.81   1
   1   2  -5   55.03    4.28   1
   1   2  -5   54.65    3.75   1
  -1   2   5   57.86    4.46   1
   1   2  -5   52.09    3.92   1
   1  -2  -5   53.73    3.61   1
  -1  -2   5   55.32    4.09   1
   1   2  -5   57.69    4.46   1
  -1   2   5   52.17    3.46   1
   1   2  -5   57.06    3.37   1
  -1  -2   5   56.45    3.19   1
  -1   2   5   46.89    2.34   1
  -1  -2   4  422.44   17.02   1
   1   2  -4  409.01   17.26   1
   1  -2  -4  423.06   16.95   1
  -1   2   4  425.23   16.79   1
   1   2  -4  421.78   16.90   1
   1   2  -4  397.87   16.89   1
  -1  -2   4  439.62   17.02   1
   1  -2  -4  406.89   16.59   1
  -1   2   4  413.31   16.49   1
   1   2  -4  410.99   17.13   1
   1   2  -4  394.37   16.53   1
  -1  -2   4  418.34   16.48   1
  -1  -2   3 1167.11   41.04   1
  -1   2   3 1064.78   40.70   1
   1  -2  -3 1052.05   40.77   1
   1   2  -3 1087.95   41.08   1
   1   2  -3 1039.26   40.92   1
  -1   2   3 1017.17   40.24   1
   1   2  -3 1093.95   40.86   1
  -1   2   3 1079.40   40.49   1
   1  -2  -3 1025.65   40.51   1
   1   2  -3 1085.80   41.07   1
  -1  -2   3 1104.33   40.97   1
  -1  -2   3 1034.00   40.61   1
   1   2  -3 1014.86   40.66   1
  -1   2   2  780.27   28.47   1
   1  -2  -2  774.08   28.50   1
   1   2  -2  779.05   28.94   1
  -1  -2   2  764.42   28.76   1
  -1   2   2  796.02   28.84   1
   1   2  -2  760.75   28.81   1
   1   2  -2  803.46   28.64   1
  -1   2   2  750.45   28.29   1
  -1  -2   2  791.37   28.82   1
   1  -2  -2  750.52   28.31   1
   1   2  -2  828.62   28.94   1
   1   2  -2  813.85   28.71   1
  -1  -2   2  798.41   28.67   1
   1  -2  -2  758.13   28.37   1
   1   2  -1    0.69    2.01   1
  -1  -2   1    0.24    0.60   1
   1   2  -1    0.32    1.78   1
   1  -2  -1    2.72    2.03   1
  -1   2   1    1.98    1.98   1
  -1  -2   1    0.69    1.81   1
  -1  -2   1    0.32    0.64   1
   1   2  -1    2.49    2.02   1
   1  -2  -1    1.81    1.67   1
   1   2  -1    0.80    1.77   1
  -1  -2   1    1.10    1.89   1
  -1   2   0 1160.85   17.20  -2
  -1  -2   0 1160.85   17.20   1
   1  -2   0 1134.76   17.09  -2
   1   2   0 1134.76   17.09   1
  -1  -2   0 1174.02   17.10  -2
  -1   2   0 1174.02   17.10   1
   1   2   0 1167.99   17.17  -2
   1  -2   0 1167.99   17.17   1
  -1  -2   0 1193.23   16.44  -2
  -1   2   0 1193.23   16.44   1
   1   2   0 1240.29   16.44  -2
   1  -2   0 1240.29   16.44   1
  -1   2   0 1304.52   16.98  -2
  -1  -2   0 1304.52   16.98   1
   1  -2   0 1314.19   17.19  -2
   1   2   0 1314.19   17.19   1
   1  -2   1   18.43    1.67   1
  -1   2  -1   13.95    1.59   1
   1   2   1   19.02    2.24   1
  -1  -2  -1   16.78    2.13   1
  -1   2  -1    2.08    1.16   1
  -1   2  -1   17.95    2.12   1
   1  -2   1   17.06    2.15   1
  -1  -2  -1   16.38    1.85   1
   1   2   1   18.32    1.98   1
   1   2   1   15.87    1.88   1
  -1  -2  -1   16.74    1.90   1
   1  -2   1   17.22    2.02   1
  -1   2  -1   14.22    2.07   1
   1  -2   2   17.04    2.18   1
  -1   2  -2   18.47    2.26   1
   1   2   2   22.38    2.58   1
  -1  -2  -2   21.78    2.74   1
   1   2   2   16.48    2.08   1
   1  -2   2   19.15    2.38   1
  -1   2  -2   19.43    2.69   1
   1  -2   2   20.13    2.81   1
  -1  -2  -2   20.75    2.24   1
  -1   2  -2   20.71    2.82   1
   1   2   2   19.64    2.27   1
  -1  -2  -2   18.53    1.82   1
   1  -2   2    1.59    1.14   1
   1   2   3  268.74   11.65   1
  -1  -2  -3  283.06   11.87   1
   1  -2   3  281.54   11.58   1
  -1   2  -3  316.40   11.88   1
   1   2   3  270.24   11.58   1
  -1   2  -3  287.24   11.96   1
   1  -2   3  277.58   11.81   1
   1   2   3  276.29   11.41   1
   1  -2   3  285.18   11.73   1
  -1   2  -3  283.93   11.73   1
  -1  -2  -3  288.81   11.56   1
   1  -2   3  287.39   11.69   1
  -1  -2  -3  258.31   10.91   1
   1   2   4  968.00   37.06   1
  -1   2  -4  999.58   37.31   1
  -1  -2  -4  978.11   37.29   1
   1  -2   4  944.60   36.99   1
   1   2   4  911.44   37.06   1
  -1  -2  -4  972.18   36.99   1
   1  -2   4  928.56   36.89   1
   1   2   4  926.93   36.77   1
   1  -2   4 1018.15   37.17   1
  -1  -2  -4  945.65   36.42   1
  -1   2  -4  970.57   37.34   1
  -1  -2  -4  888.36   36.08   1
  -1  -2  -4  985.56   36.11   1
  -1  -2  -5  218.17    9.32   1
  -1   2  -5  223.47    9.37   1
   1   2   5  226.18    9.23   1
   1   2   5  213.31    8.62   1
  -1  -2  -5  221.51    8.89   1
  -1   2  -5  219.05    9.43   1
   1  -2   5  215.04    8.69   1
  -1  -2  -5  184.36    7.37   1
  -1   2  -6 1337.84   50.62   1
  -1  -2  -6 1298.82   50.52   1
   1   2   6 1267.90   50.35   1
  -1   2  -6 1301.55   50.54   1
  -1  -2  -6 1311.77   50.14   1
  -1   2  -6 1231.85   49.28   1
  -2  -2   7  209.69   10.59  -2
  -1   2  -7  209.69   10.59   1
  -2   2   7  204.80   10.52  -2
  -1  -2  -7  204.80   10.52   1
  -2   2   7  203.32   10.06  -2
  -1  -2  -7  203.32   10.06   1
  -2  -2   7  204.89   10.60  -2
  -1   2  -7  204.89   10.60   1
   2  -2  -7  215.09   10.55  -2
   1   2   7  215.09   10.55   1
  -1   2  -8  227.57   11.50   1
  -1  -2  -8  223.58   11.41   1
  -1   2  -8  208.63   11.18   1
  -1  -2  -8  212.57   10.70   1
   1   2   8  215.98   11.19   1
  -1  -2  -9   95.95    7.15   1
  -1   2  -9  104.25    7.44   1
  -1  -2  -9   98.89    6.74   1
  -1   2  -9   85.53    6.94   1
  -1   2 -10  288.08   14.24   1
  -1  -2 -10  283.21   14.17   1
  -1  -2 -10  257.56   13.43   1
  -1   2 -10  275.15   14.13   1
  -1  -2 -11   29.25    5.59   1
  -1   2 -11   20.46    5.48   1
  -1   2 -11   20.60    5.16   1
  -1   2 -12   17.42    6.05   1
  -1  -2 -12   23.64    5.97   1
  -1   2 -12   27.08    5.99   1
  -1   2 -13   -1.22    5.54   1
  -1  -2 -13   -0.60    5.31   1
  -1   2 -13    5.07    5.12   1
  -1  -2 -14    5.78    6.20   1
  -1   2 -14    2.63    5.96   1
  -1   2 -14    9.54    5.89   1
  -1  -2 -15   13.62    6.63   1
   1  -2  15   -0.65    6.45   1
   1  -3 -15   34.06    7.26   1
   1   3 -15   29.88    7.32   1
   1   3 -14   -1.93    5.83   1
   1  -3 -14    0.61    5.70   1
   1   3 -14    1.77    5.54   1
   1  -3 -13   33.50    6.44   1
   1   3 -13   34.41    6.79   1
   1   3 -13   30.54    6.18   1
   1  -3 -12    6.22    5.12   1
   1   3 -12   12.98    5.79   1
   1   3 -12    7.22    4.86   1
  -1   3  12   11.78    5.61   1
   1  -3 -11   -2.35    4.54   1
   1   3 -11   -2.07    5.11   1
   1   3 -11    6.64    4.53   1
  -1   3  11    3.59    4.74   1
   1  -3 -10   -1.68    4.23   1
   1   3 -10   -2.34    4.84   1
   1   3 -10    0.87    4.53   1
  -1   3  10   13.48    5.16   1
   1   3  -9   15.92    4.72   1
   1  -3  -9   11.16    4.35   1
   1   3  -9   11.34    4.38   1
  -1   3   9   16.66    4.54   1
   1   3  -9   10.62    3.66   1
   1  -3  -8   25.60    4.44   1
   1   3  -8   30.50    4.71   1
   1  -3  -8   14.18    3.53   1
   1   3  -8   22.70    4.34   1
  -1   3   8   28.84    5.25   1
   1   3  -8   15.89    3.77   1
   0  -3   7  313.60   14.14  -2
   1   3  -7  313.60   14.14   1
   0   3   7  283.81   13.53  -2
   1  -3  -7  283.81   13.53   1
   0  -3  -7  327.47   14.11  -2
  -1   3   7  327.47   14.11   1
   0  -3   7  298.86   13.42  -2
   1   3  -7  298.86   13.42   1
   0  -3   7  322.13   13.96  -2
   1   3  -7  322.13   13.96   1
   0   3   7  266.68   12.90  -2
   1  -3  -7  266.68   12.90   1
   1   3  -6   40.44    4.23   1
   1  -3  -6   37.91    3.83   1
  -1   3   6   39.97    4.29   1
   1   3  -6   40.73    3.85   1
   1  -3  -6   41.92    3.37   1
   1   3  -6   39.41    4.36   1
   1   3  -6   38.41    3.27   1
   1   3  -5  524.45   21.33   1
  -1   3   5  526.11   20.64   1
   1  -3  -5  489.28   20.79   1
   1   3  -5  514.48   20.96   1
   1   3  -5  531.25   20.89   1
  -1   3   5  514.21   20.27   1
   1  -3  -5  506.76   20.40   1
   1   3  -5  535.17   21.26   1
  -1  -3   5  498.21   20.32   1
   1   3  -5  491.73   20.43   1
  -1  -3   4    2.28    1.79   1
   1   3  -4    5.13    2.76   1
   1  -3  -4    4.07    2.33   1
  -1   3   4    3.81    2.15   1
   1   3  -4    3.99    2.38   1
   1   3  -4    1.67    2.20   1
  -1  -3   4    5.72    2.43   1
   1  -3  -4    3.07    1.74   1
   1   3  -4    1.54    2.61   1
   1   3  -4    2.77    2.16   1
  -1   3   4    3.87    1.49   1
  -1  -3   4    1.52    2.12   1
   1  -3  -3 2661.36   26.87   1
  -1   3   3 2691.58   26.58   1
   1   3  -3 2577.05   28.21   1
   1   3  -3 2734.11   28.26   1
  -1  -3   3 2756.40   28.01   1
   1   3  -3 2722.99   28.55   1
   1  -3  -3 2562.85   25.49   1
  -1   3   3 2639.74   25.38   1
   1   3  -3 2802.20   27.58   1
  -1  -3   3 2744.01   27.11   1
   1  -3  -3 2680.47   25.51   1
   1   3  -2   46.74    3.28   1
  -1   3   2   42.60    2.09   1
  -1  -3   2   51.97    3.04   1
   1  -3  -2   47.24    2.37   1
   1   3  -2   47.47    3.32   1
  -1   3   2   48.42    3.22   1
  -1  -3   2   49.13    2.22   1
   1   3  -2   49.79    3.32   1
  -1  -3   2   -0.11    1.54   1
   1  -3  -2   47.56    1.82   1
  -1  -3   2   47.45    3.06   1
   1   3  -2   55.19    3.19   1
  -1  -3   1 2306.40   11.91   1
   1   3  -1 2332.89   12.48   1
  -1   3   1 2254.63   12.40   1
   1  -3  -1 2270.46   12.81   1
  -1  -3   1 2293.83   12.52   1
  -1   3   1 2248.14    9.51   1
   1   3  -1 2319.99   12.32   1
  -1  -3   1 2310.36   11.70   1
   1   3  -1 2306.56   12.51   1
  -1  -3   1 2322.24   12.00   1
  -1   3   0 1303.55   43.38  -2
  -1  -3   0 1303.55   43.38   1
   1  -3   0 1252.19   43.24  -2
   1   3   0 1252.19   43.24   1
  -1   3   0 1249.05   42.92  -2
  -1  -3   0 1249.05   42.92   1
  -1  -3   0 1264.64   43.35  -2
  -1   3   0 1264.64   43.35   1
  -1   3   0 1286.32   43.14  -2
  -1  -3   0 1286.32   43.14   1
   1   3   0 1254.65   43.42  -2
   1  -3   0 1254.65   43.42   1
   1   3   0 1249.45   42.86  -2
   1  -3   0 1249.45   42.86   1
   1  -3   0 1304.66   43.20  -2
   1   3   0 1304.66   43.20   1
  -1   3   0 1334.62   43.14  -2
  -1  -3   0 1334.62   43.14   1
  -1  -3   0 1261.21   42.90  -2
  -1   3   0 1261.21   42.90   1
  -1  -3   0 1275.74   43.17  -2
  -1   3   0 1275.74   43.17   1
   1  -3   0 1317.96   43.34  -2
   1   3   0 1317.96   43.34   1
  -1  -3  -1 1589.02   10.67   1
   1  -3   1 1517.42    8.10   1
  -1   3  -1 1490.42    8.19   1
   1   3   1 1559.33   10.26   1
   1   3   1 1521.38    8.57   1
  -1   3  -1 1523.56   10.11   1
   1  -3   1 1506.21    9.60   1
  -1   3  -1 1565.06   10.83   1
  -1  -3  -1 1524.98    9.45   1
  -1  -3  -1 1458.16    9.43   1
   1   3   1 1462.96    9.70   1
  -1   3  -2  242.67   10.46   1
  -1  -3  -2  259.45   10.70   1
   1  -3   2  252.75   10.40   1
   1   3   2  264.44   10.66   1
  -1   3  -2  248.97   10.74   1
   1  -3   2  260.70   10.70   1
  -1  -3  -2  247.75   10.34   1
   1  -3   2  256.61   10.77   1
  -1   3  -2  255.21   10.60   1
  -1   3  -2  257.81   10.86   1
   1  -3   2  255.60   10.67   1
   1   3   2  245.78   10.28   1
  -1  -3  -2  244.19   10.23   1
   1   3   2  271.04   10.37   1
  -1  -3  -3 1206.69   24.13   1
  -1   3  -3 1280.27   24.08   1
   1  -3   3 1243.65   23.70   1
   1   3   3 1237.02   23.83   1
   1   3   3 1236.63   23.83   1
   1  -3   3 1160.46   24.16   1
   1  -3   3 1227.03   23.95   1
  -1   3  -3 1353.29   24.58   1
  -1  -3  -3 1272.22   23.49   1
   1   3   3 1264.33   23.33   1
  -1  -3  -3 1150.22   22.63   1
  -1   3  -4  361.90   14.99   1
   1  -3   4  369.60   14.79   1
  -1  -3  -4  367.66   15.06   1
   1   3   4  337.20   14.66   1
   1   3   4  349.63   14.83   1
  -1   3  -4  370.07   15.16   1
  -1  -3  -4  344.74   13.94   1
   1  -3   4  357.35   15.01   1
  -1  -3  -4  355.22   14.59   1
   1  -3   4  372.88   14.92   1
   1   3   4  364.06   14.43   1
   1  -3   4  358.62   14.74   1
  -1  -3  -4  343.91   13.78   1
  -1  -3  -5   96.36    5.76   1
  -1   3  -5  103.81    6.01   1
   1   3   5   99.13    5.82   1
  -1  -3  -5   95.33    4.49   1
   1  -3   5   98.89    5.81   1
   1   3   5   98.15    5.11   1
  -1  -3  -5  102.70    5.41   1
  -1   3  -5   94.16    5.91   1
   1  -3   5  100.30    5.42   1
  -1  -3  -5   94.11    4.03   1
  -1  -3  -6    5.63    3.18   1
  -1   3  -6    3.78    3.23   1
   1   3   6    5.92    3.16   1
  -1   3  -6   12.11    3.71   1
  -1  -3  -6    4.98    2.70   1
   1   3   6    4.18    2.37   1
  -1   3  -6    5.21    2.20   1
  -2  -3   7   27.83    4.26  -2
  -1   3  -7   27.83    4.26   1
  -2   3   7   23.04    4.29  -2
  -1  -3  -7   23.04    4.29   1
  -2  -3   7   22.57    4.46  -2
  -1   3  -7   22.57    4.46   1
  -2   3   7   28.84    3.70  -2
  -1  -3  -7   28.84    3.70   1
   2  -3  -7   35.59    4.35  -2
   1   3   7   35.59    4.35   1
  -1   3  -8   -0.36    4.52   1
  -1  -3  -8    5.80    4.79   1
  -1   3  -8    3.68    4.69   1
  -1  -3  -8    8.69    3.58   1
   1   3   8   15.09    4.40   1
  -1   3  -9    4.55    4.01   1
  -1  -3  -9    2.47    4.12   1
  -1   3  -9   -2.86    4.20   1
  -1  -3  -9    0.32    3.58   1
   1   3   9   -1.60    3.97   1
  -1   3 -10   13.01    4.83   1
  -1  -3 -10   12.79    4.73   1
  -1   3 -10   -0.45    4.46   1
  -1   3 -11    4.64    5.04   1
  -1  -3 -11    7.56    4.80   1
  -1   3 -11    7.44    4.88   1
  -1  -3 -12    2.74    5.00   1
  -1   3 -12    1.69    5.36   1
  -1   3 -12    1.08    5.28   1
  -1   3 -13   67.13    8.00   1
  -1  -3 -13   59.93    7.58   1
   1  -3  13   77.53    8.49   1
  -1   3 -13   77.70    8.03   1
  -1  -3 -14    2.55    5.87   1
  -1   3 -14    1.99    6.26   1
  -1   3 -14    9.80    6.10   1
   1  -3  14  -11.02    6.59   1
  -1  -3 -15   28.40    7.15   1
   1  -3  15   44.55    7.59   1
   1   4 -15    8.24    6.16   1
   1  -4 -14   23.58    6.46   1
   1   4 -14    8.38    5.97   1
   1   4 -14    5.49    5.65   1
   1  -4 -13   40.80    6.49   1
   1   4 -13   41.85    6.92   1
   1   4 -13   22.96    6.08   1
   1   4 -12   24.83    6.28   1
   1  -4 -12   15.35    5.16   1
   1   4 -12   25.11    5.86   1
  -1   4  12   28.88    6.11   1
   1   4 -11   39.01    6.19   1
   1  -4 -11   42.71    5.81   1
   1   4 -11   31.60    5.90   1
  -1   4  11   38.49    6.28   1
   1   4 -10  123.98    8.96   1
   1  -4 -10  129.14    8.57   1
   1   4 -10  119.01    8.57   1
  -1   4  10  140.93    9.17   1
   1  -4  -9  494.92   21.89   1
   1   4  -9  499.06   22.39   1
   1   4  -9  513.75   22.30   1
  -1   4   9  534.29   22.53   1
   1   4  -9  470.08   21.51   1
   1   4  -8  220.04   11.63   1
   1  -4  -8  215.75   10.98   1
   1   4  -8  208.78   11.24   1
  -1   4   8  230.09   11.47   1
   1   4  -8  212.82   10.83   1
   0  -4   7  618.23   25.81  -2
   1   4  -7  618.23   25.81   1
   0   4   7  587.89   25.23  -2
   1  -4  -7  587.89   25.23   1
   0  -4  -7  646.98   25.85  -2
  -1   4   7  646.98   25.85   1
   0  -4   7  601.62   25.31  -2
   1   4  -7  601.62   25.31   1
   0  -4   7  608.03   25.73  -2
   1   4  -7  608.03   25.73   1
   1  -4  -6   63.16    4.52   1
   1   4  -6   74.48    5.19   1
  -1   4   6   57.11    5.06   1
   1   4  -6   60.97    4.82   1
   1   4  -6   69.30    5.10   1
   1  -4  -6   60.95    3.98   1
   1   4  -6   60.77    4.15   1
  -1   4   5   63.53    4.04   1
   1  -4  -5   69.62    4.39   1
   1   4  -5   65.83    4.98   1
   1   4  -5   58.81    4.69   1
  -1   4   5   72.04    3.59   1
   1   4  -5   52.95    4.73   1
   1  -4  -5   57.87    3.60   1
  -1  -4   5   64.12    3.99   1
   1   4  -5   68.37    4.26   1
   1   4  -4   12.91    2.89   1
   1  -4  -4   12.15    2.45   1
  -1  -4   4    7.69    2.28   1
  -1   4   4   11.14    2.25   1
   1   4  -4    8.46    2.84   1
   1  -4  -4    7.12    1.64   1
   1   4  -4    7.11    2.80   1
  -1  -4   4    9.97    2.61   1
  -1  -4   4    6.90    2.36   1
  -1   4   4   10.94    1.51   1
   1   4  -4    8.66    2.59   1
   1  -4  -4    8.33    1.54   1
   1  -4  -3   75.28    3.63   1
   1   4  -3   80.48    4.53   1
  -1   4   3   77.77    3.53   1
  -1  -4   3   73.06    4.20   1
  -1   4   3   76.67    4.20   1
   1   4  -3   70.79    4.38   1
   1   4  -3   75.50    4.57   1
  -1  -4   3   70.94    3.58   1
   1  -4  -3   70.56    2.91   1
  -1   4   3   69.05    2.79   1
  -1   4   3   79.27    2.70   1
   1   4  -3   69.96    4.23   1
  -1  -4   3   67.97    3.91   1
   1  -4  -2  104.48    4.77   1
  -1  -4   2  109.44    5.54   1
  -1   4   2  116.47    4.74   1
   1   4  -2  111.33    5.63   1
   1   4  -2  103.77    5.64   1
  -1   4   2  109.97    5.61   1
   1  -4  -2  107.31    5.84   1
  -1   4   2  108.37    4.64   1
   1   4  -2  114.90    5.70   1
  -1  -4   2  106.17    4.83   1
  -1  -4   2  118.45    5.47   1
  -1  -4   2  105.49    5.50   1
   1   4  -2  112.32    5.74   1
  -1  -4   1  220.90    9.49   1
  -1  -4   1  223.74    9.31   1
  -1  -4   1  222.63    9.30   1
  -1   4   1  207.30    9.45   1
   1  -4  -1  201.54    9.56   1
   1   4  -1  219.84    9.49   1
  -1   4   1  204.53    8.97   1
   1   4  -1  228.98    9.40   1
  -1  -4   1  228.93    9.34   1
  -1  -4   1  225.21    9.41   1
   1   4  -1  236.57    9.63   1
   1  -4   0   41.49    3.16  -2
   1   4   0   41.49    3.16   1
  -1   4   0   45.51    2.98  -2
  -1  -4   0   45.51    2.98   1
   1   4   0   51.80    3.70  -2
   1  -4   0   51.80    3.70   1
   1  -4   0   41.97    3.31  -2
   1   4   0   41.97    3.31   1
  -1   4   0   45.48    3.49  -2
  -1  -4   0   45.48    3.49   1
  -1   4   0   48.15    3.08  -2
  -1  -4   0   48.15    3.08   1
  -1   4   0   47.14    3.06  -2
  -1  -4   0   47.14    3.06   1
   1  -4   0   48.21    3.06  -2
   1   4   0   48.21    3.06   1
  -1  -4   0   46.47    3.10  -2
  -1   4   0   46.47    3.10   1
   1   4   0   46.82    2.56  -2
   1  -4   0   46.82    2.56   1
  -1  -4   0   40.35    2.56  -2
  -1   4   0   40.35    2.56   1
   1   4   0   48.56    3.04  -2
   1  -4   0   48.56    3.04   1
  -1   4   0   35.61    2.76  -2
  -1  -4   0   35.61    2.76   1
   1  -4   0   40.02    3.56  -2
   1   4   0   40.02    3.56   1
   1   4   1  133.14    6.28   1
  -1   4  -1  132.12    5.71   1
  -1  -4  -1  135.37    6.32   1
   1  -4   1  142.26    5.69   1
  -1  -4  -1  123.86    5.98   1
   1   4   1  145.42    6.02   1
  -1  -4  -1  141.11    5.92   1
  -1   4  -1  135.06    6.12   1
   1  -4   1  147.97    6.31   1
  -1   4  -1  124.84    6.33   1
  -1  -4  -1  138.68    5.94   1
   1  -4   1  126.31    5.99   1
  -1  -4  -1  126.43    5.95   1
   1   4   1  131.45    6.27   1
  -1  -4  -1  132.46    6.12   1
   1  -4   2    2.47    1.75   1
  -1  -4  -2    1.15    2.35   1
  -1   4  -2    1.38    1.93   1
   1   4   2    2.87    2.28   1
   1   4   2    2.57    1.96   1
   1  -4   2    2.19    2.34   1
  -1   4  -2    3.72    2.33   1
  -1   4  -2    3.36    2.24   1
  -1  -4  -2    2.35    1.82   1
   1  -4   2    4.69    2.22   1
   1   4   2    2.09    1.72   1
   1   4   2    2.90    1.95   1
  -1  -4  -2    1.98    1.73   1
  -1  -4  -3  170.38    7.82   1
  -1   4  -3  172.86    7.68   1
   1   4   3  164.44    7.61   1
   1  -4   3  161.58    7.44   1
  -1   4  -3  161.91    7.91   1
  -1  -4  -3  162.70    7.20   1
   1  -4   3  172.24    7.62   1
   1  -4   3  176.03    7.77   1
   1  -4   3  163.83    7.84   1
   1   4   3  159.92    7.09   1
  -1  -4  -3  163.44    6.99   1
   1   4   3  167.11    7.19   1
   1  -4   4  458.98   16.95   1
  -1   4  -4  449.51   17.20   1
   1   4   4  445.34   16.94   1
  -1  -4  -4  443.36   17.22   1
   1   4   4  459.79   17.16   1
  -1   4  -4  453.67   17.40   1
   1   4   4  446.10   16.53   1
  -1  -4  -4  455.49   16.67   1
   1  -4   4  448.00   17.07   1
   1  -4   4  460.11   17.31   1
  -1  -4  -4  429.96   16.05   1
  -1   4  -5  418.76   17.09   1
  -1  -4  -5  396.50   17.08   1
   1   4   5  402.79   17.00   1
  -1  -4  -5  404.99   16.51   1
   1   4   5  421.33   16.34   1
  -1   4  -5  405.86   17.29   1
   1  -4   5  394.58   17.09   1
  -1  -4  -5  387.41   15.66   1
  -1  -4  -6  259.26   12.21   1
  -1   4  -6  275.74   12.44   1
   1   4   6  273.19   12.29   1
   1  -4   6  245.65   12.22   1
  -1   4  -6  270.56   12.57   1
  -1  -4  -6  272.97   11.70   1
  -1   4  -6  252.49   11.44   1
  -2  -4   7  157.47    8.73  -2
  -1   4  -7  157.47    8.73   1
  -2   4   7  160.97    8.83  -2
  -1  -4  -7  160.97    8.83   1
   2   4  -7  145.55    8.72  -2
   1  -4   7  145.55    8.72   1
  -2   4   7  154.43    7.97  -2
  -1  -4  -7  154.43    7.97   1
  -2  -4   7  177.04    9.30  -2
  -1   4  -7  177.04    9.30   1
   2  -4  -7  156.18    8.66  -2
   1   4   7  156.18    8.66   1
  -1   4  -8   22.11    4.81   1
  -1  -4  -8   19.14    4.46   1
  -1   4  -8   13.30    4.14   1
  -1  -4  -8   22.64    3.83   1
   1  -4   8   11.32    4.91   1
   1   4   8   19.26    4.22   1
  -1  -4  -9  194.62   10.82   1
  -1   4  -9  186.86   10.76   1
   1  -4   9  199.75   10.79   1
  -1   4  -9  187.43   10.82   1
   1   4   9  190.79   10.78   1
  -1   4 -10    1.41    4.47   1
  -1  -4 -10   14.66    4.67   1
   1  -4  10   16.79    4.87   1
  -1   4 -10    3.28    4.83   1
   1   4  10   12.62    4.85   1
  -1  -4 -11  122.34    9.03   1
  -1   4 -11  132.32    9.30   1
   1  -4  11  118.63    8.92   1
  -1   4 -11  119.81    9.07   1
  -1   4 -12   13.71    5.84   1
  -1  -4 -12   12.04    5.47   1
   1  -4  12   -2.64    5.10   1
  -1   4 -12    7.81    5.77   1
  -1  -4 -13    5.90    5.84   1
  -1   4 -13   -3.72    5.96   1
   1  -4  13    3.42    5.66   1
  -1   4 -13    1.79    5.60   1
  -1   4 -14    1.34    6.06   1
  -1  -4 -14    3.16    5.77   1
  -1   4 -14    2.52    5.94   1
   1  -4  14    3.66    5.93   1
  -1   4 -15    0.66    6.04   1
   1  -4  15   -6.41    6.01   1
   1   5 -15   -3.26    6.01   1
   1   5 -14   72.70    8.32   1
   1   5 -14   68.14    8.24   1
   1   5 -13   -7.91    5.90   1
   1  -5 -13    1.65    5.23   1
   1   5 -13   -1.19    5.87   1
  -1   5  13   -6.18    5.83   1
   1  -5 -12   40.93    6.01   1
   1   5 -12   26.02    6.19   1
   1   5 -12   38.25    6.52   1
  -1   5  12   45.38    6.83   1
   1  -5 -11    2.75    4.86   1
   1   5 -11   -6.26    4.99   1
   1   5 -11   -1.02    4.98   1
   1  -5 -10   63.91    6.18   1
   1   5 -10   54.01    6.22   1
   1   5 -10   56.31    6.38   1
   1   5 -10   70.62    6.15   1
  -1   5  10   62.77    6.66   1
   1  -5  -9    7.24    3.92   1
   1   5  -9    7.25    4.50   1
   1   5  -9    0.85    4.63   1
   1   5  -9    3.58    3.82   1
  -1   5   9    8.14    4.34   1
   1  -5  -8   12.94    3.74   1
   1   5  -8   22.09    4.53   1
   1   5  -8   10.97    3.96   1
  -1   5   8   16.64    4.59   1
   1   5  -8   13.85    4.49   1
   0  -5   7  124.83    8.62  -2
   1   5  -7  124.83    8.62   1
   0   5   7  146.47    8.11  -2
   1  -5  -7  146.47    8.11   1
   0  -5   7  146.41    8.38  -2
   1   5  -7  146.41    8.38   1
   0  -5  -7  160.24    8.79  -2
  -1   5   7  160.24    8.79   1
   0  -5   7  149.96    8.61  -2
   1   5  -7  149.96    8.61   1
   0  -5   7  143.32    7.54  -2
   1   5  -7  143.32    7.54   1
   1   5  -6   84.43    6.04   1
   1  -5  -6  100.77    5.84   1
   1   5  -6  111.23    6.30   1
   1   5  -6   85.03    6.23   1
   1   5  -6   94.50    5.62   1
  -1   5   5    6.94    2.24   1
   1  -5  -5    6.81    2.52   1
   1   5  -5    4.28    3.19   1
   1   5  -5    6.70    3.07   1
   1   5  -5    2.63    3.13   1
   1  -5  -5    5.93    1.71   1
  -1  -5   5   21.23    3.39   1
   1   5  -5    6.96    2.64   1
  -1  -5   5    7.25    2.44   1
   1   5  -4  885.16   32.48   1
   1  -5  -4  811.28   31.72   1
  -1  -5   4  831.85   32.09   1
  -1   5   4  842.35   31.58   1
   1   5  -4  791.42   32.31   1
  -1  -5   4  850.25   31.89   1
   1   5  -4  842.06   32.48   1
   1  -5  -4  738.95   30.99   1
  -1   5   4  792.97   30.97   1
   1   5  -4  843.97   32.15   1
  -1  -5   4  867.84   31.91   1
  -1   5   3   21.37    1.91   1
   1   5  -3   13.22    2.71   1
   1  -5  -3   19.91    2.06   1
  -1  -5   3   17.28    2.61   1
   1   5  -3   18.84    3.20   1
  -1   5   3    0.17    1.49   1
  -1  -5   3   17.74    2.12   1
   1   5  -3   18.46    3.01   1
  -1  -5   3   14.84    2.49   1
  -1  -5   3   13.56    2.60   1
   1   5  -3   16.66    2.76   1
   1   5  -2 1578.21   14.81   1
  -1  -5   2 1627.48   14.31   1
  -1   5   2 1534.20   11.10   1
   1  -5  -2 1548.62   11.26   1
   1   5  -2 1602.76   15.35   1
   1  -5  -2 1527.37   15.37   1
   1   5  -2 1546.39   11.69   1
   1   5  -2 1636.25   15.19   1
  -1  -5   2 1587.05   14.34   1
  -1  -5   2 1537.95   14.35   1
   1   5  -2 1640.11   15.33   1
  -1  -5   1  356.46    9.87   1
  -1  -5   1  371.81   10.27   1
   1  -5  -1  337.09   10.52   1
   1   5  -1  350.55   10.20   1
  -1  -5   1  368.64    9.91   1
   1   5  -1  358.70   10.01   1
   1  -5  -1  334.46    8.61   1
  -1   5   1  310.85    8.62   1
   1  -5  -1  340.56    9.37   1
  -1  -5   1  369.42   10.17   1
   1   5  -1  334.08   10.21   1
  -1   5   0  938.08   35.86  -2
  -1  -5   0  938.08   35.86   1
   1  -5   0  890.83   35.67  -2
   1   5   0  890.83   35.67   1
  -1   5   0  981.83   35.70  -2
  -1  -5   0  981.83   35.70   1
   1  -5   0  929.94   35.75  -2
   1   5   0  929.94   35.75   1
   1   5   0  926.79   36.19  -2
   1  -5   0  926.79   36.19   1
  -1   5   0  892.61   35.63  -2
  -1  -5   0  892.61   35.63   1
   1   5   0  918.31   35.62  -2
   1  -5   0  918.31   35.62   1
  -1  -5   0  878.74   35.31  -2
  -1   5   0  878.74   35.31   1
   1  -5   0  934.16   35.65  -2
   1   5   0  934.16   35.65   1
   1   5   0  874.53   35.26  -2
   1  -5   0  874.53   35.26   1
  -1   5   0  942.24   35.58  -2
  -1  -5   0  942.24   35.58   1
  -1   5   0  984.15   35.85  -2
  -1  -5   0  984.15   35.85   1
   1  -5   0  975.02   36.00  -2
   1   5   0  975.02   36.00   1
   1   5   1  337.38   13.75   1
  -1   5  -1  318.25   13.17   1
  -1  -5  -1  329.93   13.81   1
   1  -5   1  326.81   13.13   1
   1   5   1  349.23   13.58   1
  -1  -5  -1  341.95   13.42   1
  -1  -5  -1  335.52   13.62   1
   1  -5   1  342.59   13.77   1
  -1   5  -1  328.45   13.56   1
  -1  -5  -1  343.57   13.38   1
   1  -5   1  351.03   13.53   1
  -1  -5  -1  342.11   13.69   1
   1   5   1  338.07   13.81   1
  -1  -5  -1  311.87   13.39   1
   1  -5   2  254.23    9.20   1
  -1   5  -2  244.93    9.33   1
   1   5   2  254.60    9.58   1
  -1  -5  -2  257.09    9.66   1
   1   5   2  256.61    9.41   1
  -1  -5  -2  251.01    8.95   1
  -1   5  -2  248.95    9.60   1
   1  -5   2  248.70    9.54   1
  -1   5  -2  227.89    9.60   1
   1   5   2  243.78    9.44   1
  -1  -5  -2  238.83    9.09   1
  -1  -5  -2  263.00    9.35   1
  -1  -5  -3    3.62    2.50   1
  -1   5  -3    6.57    2.32   1
   1  -5   3    6.82    2.15   1
   1   5   3    5.62    2.24   1
   1   5   3    4.28    2.26   1
  -1  -5  -3    2.79    1.27   1
  -1   5  -3    2.42    2.76   1
  -1   5  -3    5.66    2.35   1
   1  -5   3    7.75    2.71   1
   1  -5   3    7.32    2.40   1
   1   5   3    3.49    1.70   1
   1   5   3    4.61    1.98   1
  -1  -5  -3    4.95    1.81   1
  -1  -5  -3    7.21    1.84   1
  -1   5  -4  198.97    9.21   1
   1   5   4  203.46    8.98   1
   1  -5   4  203.62    8.91   1
  -1  -5  -4  199.92    9.17   1
   1  -5   4  195.71    9.48   1
  -1  -5  -4  203.64    8.58   1
  -1   5  -4  206.72    9.49   1
   1   5   4  195.40    8.43   1
  -1  -5  -4  184.48    8.19   1
   1   5   4  194.70    8.30   1
  -1   5  -5    6.76    2.90   1
  -1  -5  -5    8.46    2.79   1
   1   5   5    4.14    2.89   1
  -1   5  -5    7.83    3.23   1
   1  -5   5    8.01    3.25   1
  -1   5  -5    3.37    2.70   1
  -1  -5  -5    7.81    2.34   1
  -1   5  -6   80.84    5.89   1
  -1  -5  -6   97.67    5.94   1
   1   5   6   91.74    5.94   1
  -1   5  -6  103.08    6.49   1
   1  -5   6   97.68    6.13   1
  -1  -5  -6   87.47    5.20   1
  -1   5  -6   87.42    5.42   1
  -2  -5   7   79.20    6.70  -2
  -1   5  -7   79.20    6.70   1
  -2   5   7   97.79    6.55  -2
  -1  -5  -7   97.79    6.55   1
  -2  -5   7   86.78    6.80  -2
  -1   5  -7   86.78    6.80   1
   2   5  -7  106.66    6.57  -2
   1  -5   7  106.66    6.57   1
   2  -5  -7   88.45    6.18  -2
   1   5   7   88.45    6.18   1
  -1   5  -8    6.73    3.84   1
  -1  -5  -8    2.17    3.76   1
   1  -5   8    4.30    3.98   1
  -1   5  -8    1.97    4.22   1
   1   5   8    5.05    3.85   1
  -1   5  -9    1.69    4.36   1
  -1  -5  -9   -5.36    4.14   1
  -1   5  -9    0.44    4.72   1
   1  -5   9    4.00    4.08   1
   1   5   9    4.10    4.20   1
  -1  -5 -10   26.17    5.26   1
  -1   5 -10   16.59    5.00   1
   1  -5  10   12.87    5.06   1
  -1   5 -10   17.44    5.43   1
   1   5  10   17.78    4.92   1
  -1   5 -11   -3.68    4.78   1
  -1  -5 -11   -1.00    4.85   1
   1  -5  11    0.49    4.98   1
  -1   5 -11   -2.65    5.31   1
   1   5  11    4.02    4.93   1
  -1  -5 -12  119.02    9.20   1
  -1   5 -12  126.57    9.68   1
  -1   5 -12  103.76    9.12   1
   1  -5  12  109.97    9.00   1
  -1   5 -13    8.78    6.05   1
  -1  -5 -13    8.21    5.55   1
  -1   5 -13   -4.28    5.77   1
   1  -5  13    0.57    5.81   1
  -1  -5 -14   82.84    8.71   1
  -1   5 -14   86.97    8.81   1
  -1   5 -14   66.47    8.31   1
   1  -5  14   63.50    8.02   1
   1   6 -14    7.88    6.18   1
   1   6 -14    3.85    6.01   1
  -1   6  14   11.30    6.27   1
   1   6 -13   26.43    6.73   1
   1   6 -13   20.77    6.30   1
  -1   6  13   19.37    6.42   1
   1   6 -12    4.56    5.57   1
   1   6 -12    6.87    5.52   1
  -1   6  12   -0.58    5.42   1
   1   6 -11   72.90    7.47   1
   1   6 -11   63.78    7.29   1
  -1   6  11   72.50    7.62   1
   1  -6 -10    4.85    4.17   1
   1   6 -10    3.35    4.47   1
   1   6 -10   -1.95    4.94   1
   1   6 -10    0.41    4.47   1
  -1   6  10   -3.41    4.51   1
   1  -6  -9  228.28   11.98   1
   1   6  -9  239.07   12.48   1
   1   6  -9  265.67   13.06   1
  -1   6   9  237.41   12.73   1
   1   6  -9  219.60   12.10   1
   1  -6  -8   70.54    5.76   1
   1   6  -8   69.32    6.16   1
  -1   6   8   93.76    6.90   1
   1   6  -8   75.03    6.18   1
   1   6  -8   69.20    6.26   1
  -1  -6   8   80.06    5.89   1
   0  -6   7  267.72   12.75  -2
   1   6  -7  267.72   12.75   1
   0   6   7  271.52   12.23  -2
   1  -6  -7  271.52   12.23   1
   0  -6   7  272.57   12.83  -2
   1   6  -7  272.57   12.83   1
   0   6  -7  255.66   12.03  -2
  -1  -6   7  255.66   12.03   1
   0  -6   7  254.54   12.84  -2
   1   6  -7  254.54   12.84   1
   0  -6   7  251.79   11.95  -2
   1   6  -7  251.79   11.95   1
   1   6  -6   35.92    4.09   1
   1  -6  -6   28.59    3.48   1
   1   6  -6   25.02    3.82   1
  -1  -6   6   24.58    3.44   1
   1   6  -6   37.76    4.22   1
   1   6  -6   35.32    3.77   1
   1  -6  -5    1.83    2.34   1
   1   6  -5    5.08    3.10   1
   1   6  -5    5.73    3.16   1
   1   6  -5    6.74    3.57   1
  -1  -6   5    5.79    2.50   1
   1   6  -5    5.26    2.89   1
   1   6  -4    4.12    2.87   1
   1  -6  -4    1.55    2.00   1
  -1   6   4    1.22    1.81   1
   1   6  -4    2.69    3.02   1
   1   6  -4    3.41    2.97   1
  -1  -6   4    3.33    2.18   1
   1   6  -4    4.30    2.93   1
   1   6  -3  134.52    6.41   1
  -1  -6   3  131.40    6.15   1
   1  -6  -3  123.15    5.41   1
  -1   6   3  129.61    5.37   1
   1   6  -3  128.98    6.73   1
   1   6  -3  137.40    6.64   1
  -1  -6   3  128.11    6.16   1
   1   6  -3  126.51    6.44   1
  -1  -6   3  136.39    6.23   1
  -1   6   2  163.61    6.36   1
  -1  -6   2  177.56    7.30   1
   1  -6  -2  164.59    6.38   1
   1   6  -2  165.67    7.46   1
   1   6  -2  157.22    7.68   1
   1  -6  -2  149.93    7.69   1
  -1  -6   2  170.65    7.36   1
   1   6  -2  166.14    6.59   1
   1   6  -2  165.56    7.48   1
   1   6  -2  167.92    7.68   1
  -1  -6   2  170.52    7.53   1
   1  -6  -1    1.61    0.95   1
  -1  -6   1    2.20    2.14   1
  -1  -6   1    0.31    2.36   1
   1   6  -1    1.81    2.66   1
  -1   6   1    2.50    1.06   1
   1  -6  -1    9.59    2.95   1
  -1   6   1   -0.50    1.39   1
   1  -6  -1    2.80    1.77   1
  -1  -6   1    1.52    2.03   1
   1   6  -1    4.19    2.44   1
  -1   6   1    1.72    1.08   1
   1   6  -1    0.90    2.49   1
   1  -6  -1    2.67    0.99   1
  -1  -6   1    1.39    2.55   1
   1   6   0 1088.26   44.03  -2
   1  -6   0 1088.26   44.03   1
   1  -6   0 1160.84   44.73  -2
   1   6   0 1160.84   44.73   1
  -1   6   0 1159.58   44.91  -2
  -1  -6   0 1159.58   44.91   1
   1   6   0 1128.88   44.08  -2
   1  -6   0 1128.88   44.08   1
   1  -6   0 1154.80   44.86  -2
   1   6   0 1154.80   44.86   1
   1   6   0 1207.72   45.40  -2
   1  -6   0 1207.72   45.40   1
  -1   6   0 1181.50   44.85  -2
  -1  -6   0 1181.50   44.85   1
   1   6   0 1172.46   44.70  -2
   1  -6   0 1172.46   44.70   1
  -1   6   0 1222.56   44.65  -2
  -1  -6   0 1222.56   44.65   1
   1   6   0 1166.39   44.33  -2
   1  -6   0 1166.39   44.33   1
   1  -6   0 1212.26   44.74  -2
   1   6   0 1212.26   44.74   1
  -1  -6   0 1183.85   44.39  -2
  -1   6   0 1183.85   44.39   1
   1  -6   0 1206.95   45.16  -2
   1   6   0 1206.95   45.16   1
  -1   6   0 1197.84   44.94  -2
  -1  -6   0 1197.84   44.94   1
   1   6   1   94.87    5.07   1
   1  -6   1   94.46    4.35   1
  -1   6  -1   95.73    4.42   1
  -1  -6  -1   95.80    5.15   1
  -1  -6  -1   83.80    4.99   1
   1  -6   1  104.84    5.87   1
   1   6   1   93.99    4.92   1
   1  -6   1   96.76    4.80   1
  -1  -6  -1  100.18    4.63   1
   1  -6   1  102.31    5.17   1
  -1   6  -1   95.69    4.92   1
   1   6   1   91.59    5.33   1
  -1  -6  -1  106.69    5.18   1
   1   6   2  389.88   15.60   1
   1  -6   2  378.80   15.24   1
  -1   6  -2  393.98   15.37   1
  -1  -6  -2  408.24   15.74   1
  -1  -6  -2  383.57   15.12   1
   1   6   2  389.89   15.55   1
  -1   6  -2  430.30   15.94   1
  -1  -6  -2  372.54   15.14   1
   1  -6   2  259.72   15.37   1
  -1   6  -2  394.37   15.72   1
   1  -6   2  388.37   15.60   1
   1   6   2  412.43   15.77   1
  -1  -6  -2  394.36   15.51   1
  -1  -6  -2  385.38   15.21   1
  -1  -6  -3  234.70   10.08   1
   1  -6   3  223.10    9.68   1
  -1   6  -3  217.77    9.85   1
   1   6   3  234.36    9.89   1
   1   6   3  228.57    9.86   1
  -1  -6  -3  212.42    9.06   1
  -1   6  -3  247.40   10.41   1
  -1   6  -3  229.97   10.21   1
  -1  -6  -3  239.48    9.41   1
   1  -6   3  223.05   10.00   1
   1   6   3  220.74    9.31   1
  -1  -6  -3  216.38    9.51   1
   1   6   3  218.82    9.69   1
  -1   6  -4    7.87    2.74   1
   1  -6   4    4.02    2.28   1
  -1  -6  -4    9.01    2.64   1
   1   6   4   10.56    2.56   1
   1   6   4    6.32    2.45   1
  -1   6  -4    7.45    3.03   1
   1  -6   4    3.75    2.92   1
  -1  -6  -4    8.67    1.95   1
   1   6   4    7.89    2.09   1
  -1  -6  -5 1542.90   58.05   1
  -1   6  -5 1494.84   58.01   1
  -1  -6  -5 1476.16   57.20   1
   1  -6   5 1448.80   58.04   1
  -1   6  -5 1534.48   58.39   1
  -1   6  -5 1436.19   57.85   1
  -1  -6  -6   86.35    5.81   1
  -1   6  -6   80.44    5.61   1
   1   6   6   87.26    5.71   1
   1  -6   6   84.57    5.90   1
  -1   6  -6   79.34    6.10   1
  -1   6  -6   72.62    5.37   1
  -2   6   7  336.31   15.61  -2
  -1  -6  -7  336.31   15.61   1
  -2  -6   7  336.48   15.68  -2
  -1   6  -7  336.48   15.68   1
   2  -6  -7  361.95   15.79  -2
   1   6   7  361.95   15.79   1
   2   6  -7  336.29   15.72  -2
   1  -6   7  336.29   15.72   1
  -2  -6   7  403.56   16.45  -2
  -1   6  -7  403.56   16.45   1
  -2  -6   7  316.73   14.94  -2
  -1   6  -7  316.73   14.94   1
  -1   6  -8  119.33    7.77   1
  -1  -6  -8  116.86    7.58   1
  -1   6  -8  124.45    8.19   1
   1  -6   8  118.16    7.82   1
   1   6   8  108.59    7.49   1
  -1   6  -9    6.04    4.49   1
  -1  -6  -9   11.54    4.51   1
  -1   6  -9    8.20    4.61   1
   1  -6   9   15.42    5.28   1
   1   6   9   18.29    4.68   1
  -1   6 -10   60.08    6.87   1
  -1  -6 -10   62.51    6.63   1
   1  -6  10   51.82    6.41   1
  -1   6 -10   72.56    7.25   1
   1   6  10   67.52    6.68   1
  -1   6 -11   52.73    6.79   1
  -1  -6 -11   48.16    6.51   1
  -1   6 -11   54.23    7.02   1
   1  -6  11   55.65    6.79   1
   1   6  11   52.77    6.61   1
  -1  -6 -12   14.17    5.51   1
  -1   6 -12   11.67    5.83   1
   1  -6  12   17.48    5.75   1
  -1   6 -12   17.67    6.23   1
   1   6  12    4.97    5.09   1
  -1  -6 -13    0.58    5.41   1
  -1   6 -13    5.01    5.65   1
   1  -6  13   -1.70    5.66   1
  -1   6 -13    3.13    6.10   1
  -1  -6 -14    5.59    5.81   1
  -1   6 -14   16.02    6.44   1
  -1   6 -14    0.66    5.90   1
   1   7 -14    7.97    6.14   1
   1   7 -14   -5.26    6.08   1
  -1   7  14   -5.35    6.19   1
   1   7 -13   23.72    6.65   1
   1   7 -13   31.27    6.66   1
  -1   7  13   36.74    6.68   1
   1   7 -12    6.40    5.62   1
   1   7 -12    0.59    5.73   1
  -1   7  12   -7.71    5.57   1
   1   7 -11   19.24    5.59   1
   1   7 -11    2.75    5.27   1
   1   7 -11    5.55    4.81   1
  -1   7  11    8.17    5.34   1
   1   7 -10   13.20    4.91   1
   1   7 -10    9.13    5.36   1
  -1   7  10   10.96    5.09   1
   1   7 -10   14.49    4.87   1
   1   7  -9   35.03    5.55   1
   1   7  -9   36.12    5.83   1
  -1   7   9   39.85    5.74   1
   1   7  -9   30.17    5.05   1
   1   7  -8   36.45    5.14   1
  -1   7   8   38.61    5.55   1
   1   7  -8   31.64    5.30   1
   1   7  -8   43.29    5.60   1
   0   7   7   41.79    4.33  -2
   1  -7  -7   41.79    4.33   1
   0  -7   7   40.44    5.32  -2
   1   7  -7   40.44    5.32   1
   0  -7   7   45.29    5.06  -2
   1   7  -7   45.29    5.06   1
   0  -7   7   46.16    5.23  -2
   1   7  -7   46.16    5.23   1
   0  -7   7   48.63    4.67  -2
   1   7  -7   48.63    4.67   1
   1  -7  -6    3.36    2.74   1
   1   7  -6   -2.23    3.22   1
   1   7  -6    8.18    3.80   1
  -1  -7   6    6.90    3.69   1
   1   7  -6    3.05    3.76   1
   1   7  -6    0.27    3.19   1
   1   7  -5  706.02   28.12   1
   1  -7  -5  672.49   27.24   1
   1   7  -5  662.97   28.17   1
  -1  -7   5  694.96   27.30   1
   1   7  -5  693.92   28.23   1
   1   7  -5  670.43   27.85   1
   1   7  -4   56.54    4.53   1
   1  -7  -4   59.97    3.62   1
   1   7  -4   50.17    4.65   1
   1   7  -4   56.88    4.76   1
   1   7  -4   54.92    4.49   1
  -1   7   4   48.10    3.62   1
   1  -7  -3  959.10   38.18   1
  -1  -7   3  979.25   38.79   1
   1   7  -3 1058.99   39.20   1
   1  -7  -3  995.55   39.40   1
   1   7  -3  975.33   39.31   1
   1   7  -3  944.18   39.13   1
  -1  -7   3 1057.61   38.99   1
   1   7  -3  989.61   39.26   1
   1  -7  -2  189.34    7.75   1
  -1  -7   2  186.10    8.54   1
  -1   7   2  186.91    7.75   1
   1  -7  -2  159.77    8.98   1
  -1   7   2  190.78    8.83   1
   1   7  -2  183.58    9.12   1
  -1  -7   2  190.85    8.83   1
   1   7  -2  198.25    9.05   1
  -1  -7   2  200.99    8.71   1
   1   7  -2  185.66    8.04   1
   1   7  -2  204.59    9.15   1
   1  -7  -1 1750.49   65.88   1
  -1  -7   1 1856.90   67.04   1
  -1  -7   1 1830.54   66.70   1
   1  -7  -1 1665.00   65.88   1
   1   7  -1 1695.24   66.97   1
  -1   7   1 1752.27   67.02   1
  -1  -7   1 1853.28   67.02   1
   1  -7  -1 1743.24   67.33   1
   1  -7  -1 1762.86   66.45   1
   1  -7  -1 1729.86   65.88   1
  -1   7   1 1647.36   65.91   1
   1   7  -1 1805.56   66.85   1
  -1  -7   1 1747.36   66.62   1
   1   7  -1 1808.93   67.26   1
  -1  -7   1 1794.90   66.94   1
   1   7   0  478.45   18.19  -2
   1  -7   0  478.45   18.19   1
   1   7   0  438.81   18.09  -2
   1  -7   0  438.81   18.09   1
  -1   7   0  500.89   19.15  -2
  -1  -7   0  500.89   19.15   1
   1  -7   0  469.02   18.85  -2
   1   7   0  469.02   18.85   1
   1   7   0  475.25   19.63  -2
   1  -7   0  475.25   19.63   1
   1  -7   0  463.21   19.04  -2
   1   7   0  463.21   19.04   1
  -1   7   0  468.51   19.08  -2
  -1  -7   0  468.51   19.08   1
  -1  -7   0  442.22   18.43  -2
  -1   7   0  442.22   18.43   1
   1   7   0  493.94   18.42  -2
   1  -7   0  493.94   18.42   1
   1  -7   0  473.15   18.84  -2
   1   7   0  473.15   18.84   1
  -1   7   0  489.00   18.71  -2
  -1  -7   0  489.00   18.71   1
   1   7   0  483.39   18.86  -2
   1  -7   0  483.39   18.86   1
   1  -7   0  461.99   19.36  -2
   1   7   0  461.99   19.36   1
  -1   7   0  464.93   19.04  -2
  -1  -7   0  464.93   19.04   1
  -1   7  -1  504.89   19.79   1
  -1  -7  -1  576.87   20.80   1
   1  -7   1  500.94   19.66   1
   1   7   1  534.00   20.33   1
   1   7   1  520.17   20.33   1
   1  -7   1  520.72   21.31   1
   1   7   1  472.99   20.12   1
  -1  -7  -1  506.00   20.48   1
   1  -7   1  510.28   20.38   1
  -1  -7  -1  483.86   19.87   1
   1  -7   1  492.20   20.01   1
  -1   7  -1  494.67   20.15   1
  -1  -7  -1  503.18   20.36   1
   1   7   1  489.47   20.60   1
   1  -7   2   11.89    2.01   1
  -1   7  -2   12.05    2.12   1
  -1  -7  -2   12.80    2.68   1
  -1  -7  -2   12.39    2.51   1
   1   7   2   12.10    2.54   1
   1   7   2    8.82    2.44   1
   1  -7   2   14.32    2.67   1
  -1  -7  -2   12.02    1.85   1
  -1   7  -2    9.60    2.65   1
  -1   7  -2   11.31    2.62   1
  -1  -7  -2   11.68    2.38   1
  -1  -7  -2    8.00    1.86   1
   1   7   2   14.56    2.85   1
   1  -7   2   12.94    2.46   1
  -1   7  -3   69.83    4.26   1
   1  -7   3   68.36    4.01   1
  -1  -7  -3   68.08    4.40   1
   1   7   3   62.96    4.17   1
   1   7   3   73.39    4.37   1
  -1   7  -3   76.27    4.88   1
  -1  -7  -3   66.00    3.66   1
   1  -7   3   68.08    4.45   1
  -1   7  -3   74.12    4.76   1
   1   7   3   68.55    4.34   1
  -1  -7  -3   63.09    4.00   1
  -1  -7  -4   32.85    3.60   1
  -1   7  -4   37.15    3.59   1
   1  -7   4   31.10    3.17   1
   1   7   4   34.00    3.36   1
  -1   7  -4   44.87    4.24   1
  -1   7  -4   45.56    4.21   1
   1   7   4   37.78    3.10   1
  -1   7  -5  386.05   16.55   1
  -1  -7  -5  382.74   16.43   1
   1  -7   5  372.89   16.54   1
  -1   7  -5  390.54   16.97   1
  -1   7  -5  373.30   16.53   1
  -1  -7  -6   27.39    3.82   1
  -1   7  -6   23.93    3.94   1
   1   7   6   31.40    4.38   1
   1  -7   6   28.85    4.64   1
  -1   7  -6   29.34    4.52   1
  -1   7  -6   26.04    3.85   1
  -2   7   7   20.03    3.98  -2
  -1  -7  -7   20.03    3.98   1
  -2  -7   7   20.83    4.19  -2
  -1   7  -7   20.83    4.19   1
   2  -7  -7   25.95    4.32  -2
   1   7   7   25.95    4.32   1
  -2  -7   7   22.51    4.64  -2
  -1   7  -7   22.51    4.64   1
   2   7  -7   15.28    4.37  -2
   1  -7   7   15.28    4.37   1
  -2  -7   7   21.92    3.85  -2
  -1   7  -7   21.92    3.85   1
  -1   7  -8   65.41    5.99   1
  -1  -7  -8   46.20    5.20   1
   1  -7   8   38.20    5.54   1
  -1   7  -8   30.26    5.82   1
   1   7   8   52.07    5.56   1
  -1  -7  -9   40.36    5.48   1
  -1   7  -9   51.45    5.88   1
   1  -7   9   37.74    5.32   1
  -1   7  -9   29.22    5.50   1
   1   7   9   45.65    5.64   1
  -1  -7 -10    6.45    4.75   1
  -1   7 -10    8.29    5.20   1
   1  -7  10    7.66    4.55   1
  -1   7 -10    3.12    5.20   1
   1   7  10    5.18    4.63   1
  -1  -7 -11  108.63    8.47   1
  -1   7 -11   97.91    8.61   1
  -1   7 -11   97.93    8.72   1
   1  -7  11  106.97    8.80   1
   1   7  11  118.92    8.58   1
  -1   7 -12   18.04    5.97   1
  -1  -7 -12   12.49    5.45   1
  -1   7 -12   16.91    6.09   1
   1   7  12   11.69    5.57   1
  -1   7 -13   56.65    7.65   1
  -1   7 -13   64.76    8.13   1
  -1   7 -14   -0.65    6.17   1
  -1   7 -14    4.72    6.32   1
   1   8 -14    8.75    6.54   1
   1   8 -14   11.45    6.34   1
  -1   8  14   13.51    6.37   1
   1   8 -13   16.46    6.21   1
   1   8 -13    8.97    5.90   1
  -1   8  13    4.50    5.90   1
   1   8 -12   44.33    6.80   1
   1   8 -12   36.28    6.94   1
  -1   8  12   56.48    7.27   1
   1   8 -11    0.55    5.13   1
   1   8 -11   -0.57    5.37   1
  -1   8  11   13.30    5.48   1
   1   8 -11   14.22    5.11   1
   1   8 -10  111.50    8.62   1
   1   8 -10  105.45    8.70   1
  -1   8  10  112.36    8.71   1
   1   8 -10  105.90    8.19   1
   1   8  -9   23.78    5.03   1
   1   8  -9   17.34    4.97   1
  -1   8   9   11.84    5.00   1
   1   8  -9   18.91    5.16   1
   1   8  -8  268.14   13.13   1
   1   8  -8  240.71   12.85   1
   1   8  -8  243.95   13.03   1
   0  -8   7   65.78    5.87  -2
   1   8  -7   65.78    5.87   1
   0  -8   7   56.73    5.75  -2
   1   8  -7   56.73    5.75   1
   0  -8   7   63.91    6.10  -2
   1   8  -7   63.91    6.10   1
   0  -8   7   59.61    5.26  -2
   1   8  -7   59.61    5.26   1
   1   8  -6  461.76   19.19   1
   1   8  -6  438.04   19.26   1
   1   8  -6  437.19   19.21   1
   1   8  -6  396.31   18.60   1
   1   8  -5  158.91    8.51   1
   1   8  -5  146.39    8.55   1
   1   8  -5  161.80    8.72   1
   1   8  -5  152.53    8.48   1
   1   8  -4  496.12   20.61   1
   1   8  -4  487.35   20.92   1
   1   8  -4  516.75   20.86   1
  -1   8   4  472.94   19.87   1
   1   8  -4  483.52   20.73   1
   1   8  -3  104.69    6.23   1
  -1  -8   3   98.45    5.79   1
   1   8  -3  120.74    6.66   1
   1  -8  -3  103.28    6.60   1
   1   8  -3  122.32    6.51   1
   1   8  -3  104.42    6.55   1
  -1   8   3  106.36    5.96   1
  -1  -8   2  444.38   17.37   1
  -1  -8   2  419.69   16.97   1
   1  -8  -2  401.68   16.16   1
   1  -8  -2  393.75   17.65   1
   1   8  -2  421.79   17.66   1
   1   8  -2  445.10   17.45   1
  -1  -8   2  409.24   16.99   1
   1   8  -2  401.97   17.66   1
  -1   8   2  392.03   17.22   1
   1  -8  -1   18.47    1.58   1
  -1  -8   1   17.50    2.59   1
   1   8  -1   18.02    3.21   1
   1  -8  -1   26.49    3.86   1
  -1  -8   1   29.97    3.57   1
  -1  -8   1   28.55    3.62   1
  -1  -8   1   16.02    2.60   1
   1  -8  -1   18.04    2.43   1
   1   8  -1   17.79    2.98   1
  -1   8   1   16.30    1.65   1
   1   8  -1   17.82    3.28   1
   1   8   0  193.68    8.08  -2
   1  -8   0  193.68    8.08   1
  -1   8   0  198.83    8.78  -2
  -1  -8   0  198.83    8.78   1
  -1   8   0  195.40    9.05  -2
  -1  -8   0  195.40    9.05   1
  -1   8   0  196.73    9.24  -2
  -1  -8   0  196.73    9.24   1
   1   8   0  215.32    9.88  -2
   1  -8   0  215.32    9.88   1
   1  -8   0  197.52    9.13  -2
   1   8   0  197.52    9.13   1
   1   8   0  202.42    8.88  -2
   1  -8   0  202.42    8.88   1
  -1  -8   0  181.70    8.41  -2
  -1   8   0  181.70    8.41   1
  -1   8   0  202.26    8.65  -2
  -1  -8   0  202.26    8.65   1
   1  -8   0  205.74    8.89  -2
   1   8   0  205.74    8.89   1
   1  -8   0  209.27    9.64  -2
   1   8   0  209.27    9.64   1
   1   8   1  227.38    9.76   1
   1  -8   1  217.72    9.19   1
  -1  -8  -1  222.05    9.85   1
  -1  -8  -1  215.22   10.04   1
   1   8   1  225.86    9.74   1
   1  -8   1  239.31   10.81   1
   1   8   1  223.51    9.83   1
   1  -8   1  212.43    9.45   1
  -1  -8  -1  211.70    9.31   1
   1  -8   1  238.48    9.98   1
  -1   8  -1  217.88    9.66   1
   1   8   1  214.99   10.27   1
  -1   8  -2    7.39    2.10   1
   1   8   2    6.79    2.59   1
  -1  -8  -2    5.22    2.68   1
   1   8   2    5.05    2.33   1
  -1  -8  -2    4.39    2.39   1
  -1   8  -2    4.28    2.53   1
  -1   8  -2    0.70    2.91   1
  -1  -8  -2    4.63    1.75   1
   1   8   2    1.83    2.65   1
  -1  -8  -2    4.83    2.38   1
  -1   8  -2    6.83    3.13   1
   1  -8   2    5.87    2.42   1
  -1  -8  -3   11.20    2.62   1
  -1   8  -3   10.49    2.56   1
   1   8   3    9.34    2.62   1
   1   8   3   13.20    2.62   1
  -1   8  -3    9.94    2.96   1
   1   8   3   12.02    2.70   1
  -1   8  -3   10.06    3.35   1
  -1  -8  -4  547.01   21.95   1
  -1   8  -4  543.99   21.84   1
  -1   8  -4  543.45   22.42   1
   1   8   4  522.93   21.52   1
  -1   8  -4  506.21   22.33   1
  -1  -8  -5   11.89    3.17   1
  -1   8  -5   17.27    3.35   1
  -1   8  -5    9.91    3.78   1
  -1   8  -5    5.49    3.57   1
  -1  -8  -6  902.25   35.97   1
  -1   8  -6  886.03   36.04   1
  -1   8  -6  892.08   36.53   1
  -1   8  -6  881.88   36.06   1
  -2   8   7   64.90    5.50  -2
  -1  -8  -7   64.90    5.50   1
  -2  -8   7   64.41    5.74  -2
  -1   8  -7   64.41    5.74   1
   2  -8  -7   61.11    5.62  -2
   1   8   7   61.11    5.62   1
   2   8  -7   64.11    5.54  -2
   1  -8   7   64.11    5.54   1
  -2  -8   7   73.84    6.26  -2
  -1   8  -7   73.84    6.26   1
  -2  -8   7   64.76    5.43  -2
  -1   8  -7   64.76    5.43   1
  -1  -8  -8  213.36   11.19   1
  -1   8  -8  230.26   11.51   1
   1  -8   8  198.96   11.13   1
  -1   8  -8  202.59   11.82   1
   1   8   8  203.08   11.21   1
  -1  -8  -9    3.70    4.29   1
  -1   8  -9   -1.77    4.70   1
  -1   8  -9    4.41    4.70   1
   1  -8   9    0.83    4.53   1
   1   8   9    3.87    4.47   1
  -1   8 -10  193.67   11.69   1
  -1  -8 -10  207.50   11.54   1
   1  -8  10  179.20   11.04   1
  -1   8 -10  204.09   11.94   1
   1   8  10  190.35   11.38   1
  -1   8 -11    8.66    5.70   1
   1   8  11    5.75    5.19   1
  -1   8 -12   36.89    6.42   1
  -1   8 -12   36.38    7.12   1
   1   8  12   24.23    6.02   1
  -1   8 -13    3.68    5.81   1
  -1   8 -13   -1.96    6.09   1
  -1   8 -14   15.56    6.16   1
   1   9 -14    3.37    5.92   1
  -1   9  14   -0.68    6.25   1
   1   9 -13    4.47    6.29   1
   1   9 -13    4.59    6.00   1
  -1   9  13   -0.65    5.85   1
   1   9 -12   10.18    5.63   1
   1   9 -12   -2.48    5.75   1
  -1   9  12    4.87    5.67   1
   1   9 -12    9.20    5.91   1
   1   9 -11    1.11    5.30   1
   1   9 -11   -3.49    5.52   1
  -1   9  11    2.26    5.29   1
   1   9 -11    3.11    5.28   1
   1   9 -10   -4.61    4.99   1
   1   9 -10   -4.88    5.15   1
   1   9 -10    1.48    5.11   1
  -1   9  10    2.12    5.12   1
   1   9  -9    0.94    4.47   1
   1   9  -9    2.50    4.74   1
  -1   9   9    5.87    4.76   1
   1   9  -9   -3.74    4.75   1
   1   9  -8   13.18    5.10   1
   1   9  -8    2.63    4.17   1
   1   9  -8    5.03    4.45   1
   0  -9   7   33.13    4.85  -2
   1   9  -7   33.13    4.85   1
   0  -9   7   33.63    4.92  -2
   1   9  -7   33.63    4.92   1
   0  -9   7   36.09    5.23  -2
   1   9  -7   36.09    5.23   1
   0  -9   7   29.71    4.66  -2
   1   9  -7   29.71    4.66   1
   1   9  -6  184.25    9.73   1
   1   9  -6  172.91    9.98   1
   1   9  -6  172.98    9.99   1
   1   9  -6  172.05    9.62   1
   1   9  -5   66.15    5.46   1
   1   9  -5   62.30    5.82   1
   1   9  -5   65.58    5.64   1
   1   9  -5   70.04    5.67   1
   1   9  -4  183.19    9.21   1
   1   9  -4  175.00    9.53   1
   1   9  -4  182.26    9.36   1
  -1   9   4  173.48    8.64   1
   1   9  -4  187.49    9.57   1
   1  -9  -3  429.27   19.94   1
   1   9  -3  470.43   20.09   1
   1   9  -3  491.49   19.90   1
   1   9  -3  482.34   20.13   1
  -1   9   3  459.89   19.40   1
  -1  -9   2  169.15    8.27   1
   1  -9  -2  158.66    8.79   1
   1   9  -2  170.11    8.58   1
   1   9  -2  176.51    8.36   1
   1   9  -2  156.44    8.73   1
  -1   9   2  156.85    8.31   1
  -1  -9   1  172.93    7.92   1
  -1  -9   1  153.96    7.98   1
   1   9  -1  148.63    7.94   1
   1  -9  -1  154.72    8.36   1
   1   9  -1  151.42    7.53   1
  -1   9   1  147.93    8.05   1
   1   9  -1  153.01    8.19   1
  -1   9   0  761.74   29.41  -2
  -1  -9   0  761.74   29.41   1
   1   9   0  746.83   30.14  -2
   1  -9   0  746.83   30.14   1
   1  -9   0  721.11   29.48  -2
   1   9   0  721.11   29.48   1
  -1   9   0  735.15   29.61  -2
  -1  -9   0  735.15   29.61   1
   1   9   0  762.66   29.24  -2
   1  -9   0  762.66   29.24   1
   1  -9   0  743.39   29.18  -2
   1   9   0  743.39   29.18   1
  -1  -9   0  733.17   28.78  -2
  -1   9   0  733.17   28.78   1
   1  -9   0  716.10   29.86  -2
   1   9   0  716.10   29.86   1
  -1  -9   0  699.96   29.83  -2
  -1   9   0  699.96   29.83   1
  -1  -9  -1    4.55    2.70   1
   1  -9   1   12.63    3.91   1
   1   9   1    8.46    2.45   1
  -1  -9  -1   17.47    3.36   1
  -1   9  -1    8.71    2.46   1
   1   9   1    4.86    2.96   1
  -1   9  -1    7.58    3.56   1
  -1  -9  -2  122.92    6.25   1
  -1  -9  -2  111.05    6.56   1
   1  -9   2  124.18    7.34   1
  -1   9  -2  116.32    6.33   1
   1   9   2  117.81    6.70   1
  -1   9  -2  123.41    7.07   1
  -1   9  -3   14.56    2.57   1
  -1  -9  -3    7.29    2.67   1
  -1   9  -3   12.79    3.27   1
  -1   9  -3    6.16    3.39   1
   1   9   3   12.80    3.03   1
  -1   9  -4  311.17   12.79   1
  -1  -9  -4  290.86   12.71   1
  -1   9  -4  278.58   13.15   1
  -1   9  -4  276.54   13.37   1
   1   9   4  266.07   12.40   1
  -1   9  -5   20.85    3.53   1
  -1  -9  -5   26.18    3.64   1
  -1   9  -5    9.44    3.88   1
  -1   9  -5   21.14    4.25   1
  -1  -9  -6   35.71    4.43   1
  -1   9  -6   42.95    4.42   1
  -1   9  -6   42.86    5.25   1
  -1   9  -6   38.73    4.81   1
  -2   9   7   59.23    5.32  -2
  -1  -9  -7   59.23    5.32   1
  -2  -9   7   40.47    5.07  -2
  -1   9  -7   40.47    5.07   1
   2  -9  -7   53.71    5.60  -2
   1   9   7   53.71    5.60   1
  -2  -9   7   57.72    5.79  -2
  -1   9  -7   57.72    5.79   1
  -2  -9   7   45.51    5.17  -2
  -1   9  -7   45.51    5.17   1
  -1   9  -8   10.13    4.67   1
   1  -9   8    3.45    4.29   1
  -1   9  -8   -4.60    4.59   1
   1   9   8    4.05    4.12   1
  -1   9  -9   16.57    4.84   1
  -1   9  -9   10.58    5.05   1
   1   9   9   11.95    4.71   1
  -1   9 -10   44.84    6.30   1
  -1   9 -10   52.62    7.08   1
   1   9  10   45.59    6.42   1
  -1   9 -11   50.68    6.88   1
  -1   9 -11   37.75    6.99   1
   1   9  11   43.01    6.42   1
  -1   9 -12   26.77    6.04   1
  -1   9 -12   33.42    7.03   1
  -1   9 -12   16.62    5.93   1
  -1   9 -13   18.28    6.28   1
  -1   9 -13   17.37    6.61   1
   1  10 -13   14.07    6.35   1
   1  10 -13   26.82    7.14   1
  -1  10  13   24.97    6.62   1
   1  10 -12   12.03    5.98   1
   1  10 -12   16.50    6.35   1
   1  10 -12    2.27    5.66   1
   1  10 -11   24.11    5.81   1
   1  10 -11   23.86    6.14   1
   1  10 -11   34.32    6.33   1
  -1  10  11   30.23    6.54   1
   1  10 -10    1.56    5.17   1
   1  10 -10   -0.56    5.03   1
  -1  10  10    2.18    5.12   1
   1  10 -10   -4.67    4.91   1
   1  10  -9   62.65    6.67   1
   1  10  -9   65.60    7.25   1
  -1  10   9   71.76    7.23   1
   1  10  -9   73.42    7.37   1
   1  10  -8   11.66    4.59   1
   1  10  -8   13.01    4.77   1
   1  10  -8   16.96    5.00   1
   1  10  -8    6.44    4.05   1
   0 -10   7   90.28    7.00  -2
   1  10  -7   90.28    7.00   1
   0 -10   7   97.14    7.76  -2
   1  10  -7   97.14    7.76   1
   0 -10   7  109.05    7.84  -2
   1  10  -7  109.05    7.84   1
   0 -10   7   92.26    7.05  -2
   1  10  -7   92.26    7.05   1
   1  10  -6   23.18    4.41   1
   1  10  -6   12.60    4.81   1
   1  10  -6   26.40    4.78   1
   1  10  -6   22.58    4.76   1
   1  10  -5  131.85    7.78   1
   1  10  -5  137.31    8.37   1
   1  10  -5  125.45    7.89   1
   1  10  -5  127.63    8.06   1
   1  10  -4    2.00    3.40   1
   1  10  -4    3.12    3.71   1
   1  10  -4   -3.80    3.51   1
   1  10  -4    2.35    3.85   1
  -1  10   4   -1.62    3.02   1
   1 -10  -3  151.20    9.01   1
  -1 -10   3  174.90    8.57   1
   1  10  -3  167.87    9.07   1
   1  10  -3  148.77    8.51   1
   1  10  -3  178.41    9.12   1
  -1  10   3  153.98    8.41   1
  -1 -10   2  221.65    9.98   1
   1 -10  -2  191.28   10.31   1
  -1 -10   2  212.76   10.24   1
   1  10  -2  207.51   10.23   1
   1  10  -2  205.92    9.89   1
   1  10  -2  198.52   10.39   1
  -1  10   2  188.37    9.91   1
  -1 -10   1   38.77    4.46   1
   1 -10  -1   44.00    4.83   1
   1  10  -1   23.04    3.62   1
  -1 -10   1   34.07    3.93   1
   1  10  -1   24.27    3.35   1
  -1  10   1   18.44    3.76   1
   1  10  -1   28.31    4.07   1
  -1  10   0  108.93    6.01  -2
  -1 -10   0  108.93    6.01   1
   1 -10   0  107.62    6.25  -2
   1  10   0  107.62    6.25   1
   1  10   0  106.83    6.90  -2
   1 -10   0  106.83    6.90   1
  -1  10   0  121.17    6.53  -2
  -1 -10   0  121.17    6.53   1
   1 -10   0  107.45    5.82  -2
   1  10   0  107.45    5.82   1
  -1 -10   0   97.97    6.63  -2
  -1  10   0   97.97    6.63   1
   1 -10   0  100.03    6.70  -2
   1  10   0  100.03    6.70   1
  -1 -10  -1  253.65   12.07   1
   1 -10   1  274.29   12.92   1
   1  10   1  260.55   11.67   1
  -1 -10  -1  272.73   11.73   1
   1  10   1  261.60   12.34   1
  -1  10  -1  265.55   12.55   1
   1 -10   2    3.71    3.58   1
  -1 -10  -2    0.20    2.48   1
  -1 -10  -2    0.25    2.96   1
  -1  10  -2   -2.97    2.62   1
   1  10   2    1.05    3.16   1
  -1  10  -2   -1.26    3.75   1
  -1 -10  -3  219.74   10.08   1
  -1  10  -3  218.50   10.45   1
   1  10   3  217.09   10.37   1
  -1  10  -3  214.32   11.07   1
  -1  10  -4    3.56    3.22   1
  -1  10  -4    1.36    3.78   1
  -1  10  -5  404.69   18.19   1
  -1  10  -5  405.18   18.32   1
  -1  10  -6    5.00    4.05   1
  -1  10  -6    5.08    3.87   1
  -2 -10   7  112.88    8.11  -2
  -1  10  -7  112.88    8.11   1
  -2 -10   7  115.53    7.77  -2
  -1  10  -7  115.53    7.77   1
  -1  10  -8   35.51    5.65   1
   1  10   8   28.98    5.11   1
  -1  10  -9  190.47   11.46   1
   1  10   9  187.66   11.17   1
  -1  10 -10   16.83    5.78   1
  -1  10 -11   50.09    7.27   1
  -1  10 -11   51.74    7.10   1
  -1  10 -12    6.44    6.23   1
  -1  10 -12   -5.80    5.73   1
  -1  10 -13    0.68    5.98   1
   1  11 -13   12.40    6.72   1
  -1  11  13   11.94    6.27   1
   1  11 -12   27.12    6.42   1
   1  11 -12   24.14    6.42   1
  -1  11  12   10.01    6.07   1
   1  11 -12   10.69    5.99   1
   1  11 -11   14.09    5.39   1
   1  11 -11   16.51    5.81   1
  -1  11  11   14.31    5.73   1
   1  11 -11    9.71    5.79   1
   1  11 -10   -3.13    5.02   1
   1  11 -10    3.43    5.28   1
  -1  11  10   -4.49    5.49   1
   1  11 -10    2.18    5.29   1
   1  11  -9   -0.48    4.55   1
   1  11  -9    0.52    5.36   1
   1  11  -9   -1.06    5.22   1
   1  11  -8   12.75    4.73   1
   1  11  -8   13.28    5.28   1
   1  11  -8   12.20    4.94   1
   1  11  -8   13.97    4.73   1
   0 -11   7   14.07    4.70  -2
   1  11  -7   14.07    4.70   1
   0 -11   7   19.42    5.20  -2
   1  11  -7   19.42    5.20   1
   0 -11   7   25.88    5.48  -2
   1  11  -7   25.88    5.48   1
   0 -11   7   20.29    4.86  -2
   1  11  -7   20.29    4.86   1
   1  11  -6   29.19    4.74   1
   1  11  -6   28.50    5.09   1
   1  11  -6   35.02    5.23   1
   1  11  -6   32.92    5.05   1
   1  11  -5   50.87    5.13   1
   1  11  -5   54.95    5.59   1
   1  11  -5   57.03    5.63   1
   1  11  -5   39.82    5.28   1
  -1 -11   4  264.97   12.50   1
   1  11  -4  246.54   12.89   1
   1  11  -4  260.93   12.77   1
   1  11  -4  271.39   13.10   1
  -1 -11   3    0.55    3.11   1
   1  11  -3   -1.36    3.87   1
   1 -11  -3    4.66    3.71   1
   1  11  -3   -3.80    3.40   1
  -1  11   3    0.83    3.24   1
   1  11  -3    0.36    3.65   1
   1  11  -2  240.80   11.60   1
   1 -11  -2  219.64   11.76   1
  -1 -11   2  226.27   11.37   1
   1  11  -2  243.85   11.10   1
   1  11  -2  226.53   11.84   1
  -1  11   2  245.97   11.53   1
  -1 -11   1   46.91    4.79   1
   1 -11  -1   46.63    5.09   1
   1  11  -1   36.09    4.42   1
   1  11  -1   44.84    4.85   1
  -1  11   1   37.48    4.63   1
  -1  11   0  101.53    6.46  -2
  -1 -11   0  101.53    6.46   1
   1  11   0  112.19    7.22  -2
   1 -11   0  112.19    7.22   1
   1 -11   0   86.39    6.03  -2
   1  11   0   86.39    6.03   1
  -1 -11   0  102.73    6.93  -2
  -1  11   0  102.73    6.93   1
   1 -11   0  121.02    7.10  -2
   1  11   0  121.02    7.10   1
   1  11   1   75.54    5.16   1
   1 -11   1  101.03    6.68   1
  -1 -11  -1   81.74    5.68   1
   1  11   1   76.95    5.82   1
  -1  11  -1   86.29    6.47   1
  -1 -11  -2  159.56    8.98   1
   1 -11   2  194.97   10.00   1
  -1  11  -2  177.26    9.78   1
   1  11   2  174.14    9.20   1
   1 -11   3  192.77   10.37   1
  -1  11  -3  182.50    9.23   1
  -1  11  -3  183.64   10.18   1
   1  11   3  175.17    9.30   1
  -1  11  -4   57.65    5.13   1
  -1  11  -4   54.41    5.68   1
  -1  11  -5    3.18    3.98   1
  -1  11  -5    8.46    4.44   1
  -1  11  -6   13.11    4.40   1
  -1  11  -6   24.06    4.71   1
  -2 -11   7   35.36    5.54  -2
  -1  11  -7   35.36    5.54   1
  -2 -11   7   32.72    5.36  -2
  -1  11  -7   32.72    5.36   1
  -1  11  -8    7.79    5.38   1
  -1  11  -9    7.96    5.08   1
  -1  11 -10   18.95    5.72   1
  -1  11 -11    9.34    6.02   1
  -1  11 -11   20.96    6.55   1
  -1  11 -12   13.94    6.17   1
  -1  11 -12   20.30    6.31   1
   1  12 -13    6.93    6.30   1
  -1  12  12   21.04    6.37   1
   1  12 -12   24.73    6.59   1
   1  12 -12   10.69    6.28   1
   1  12 -11    2.39    5.76   1
  -1  12  11    3.66    5.52   1
   1  12 -11   -5.03    5.55   1
   1  12 -10   47.46    7.06   1
  -1  12  10   60.46    7.40   1
   1  12 -10   64.23    7.64   1
   1  12  -9   31.05    6.31   1
   1  12  -9   18.64    5.74   1
   1  12  -8  103.53    9.02   1
   1  12  -8  124.14    9.23   1
   1  12  -8  150.02    9.09   1
   0 -12   7   52.74    6.34  -2
   1  12  -7   52.74    6.34   1
   0 -12   7   49.47    6.28  -2
   1  12  -7   49.47    6.28   1
   0 -12   7   48.24    5.96  -2
   1  12  -7   48.24    5.96   1
   1  12  -6   76.42    7.06   1
   1  12  -6   60.26    6.37   1
   1  12  -6   68.61    6.66   1
   1  12  -5  101.95    7.55   1
   1  12  -5   95.85    7.21   1
   1  12  -5   84.35    7.19   1
   1  12  -4   61.34    5.93   1
   1  12  -4   67.69    5.80   1
   1  12  -4   62.09    6.14   1
   1 -12  -3   21.70    4.72   1
  -1 -12   3   26.51    4.51   1
   1  12  -3   23.69    4.43   1
   1  12  -3   15.25    3.87   1
   1  12  -3   25.22    4.84   1
  -1  12   3   18.43    4.18   1
  -1 -12   2   79.55    6.01   1
   1 -12  -2   68.39    5.92   1
   1  12  -2   69.90    5.75   1
   1  12  -2   73.80    6.20   1
  -1  12   2   54.02    5.47   1
   1 -12  -1   51.96    5.40   1
   1  12  -1   44.31    4.67   1
  -1 -12   1   52.78    5.16   1
  -1  12   1   50.73    5.22   1
   1  12  -1   49.56    5.48   1
  -1  12   0    1.22    3.50  -2
  -1 -12   0    1.22    3.50   1
   1  12   0   -3.38    3.79  -2
   1 -12   0   -3.38    3.79   1
   1 -12   0   -2.44    3.12  -2
   1  12   0   -2.44    3.12   1
   1 -12   0    1.39    3.87  -2
   1  12   0    1.39    3.87   1
  -1 -12   0    1.76    3.74  -2
  -1  12   0    1.76    3.74   1
  -1 -12  -1   30.07    4.36   1
   1 -12   1   39.13    5.11   1
  -1  12  -1   29.29    4.83   1
   1  12   1   25.38    4.43   1
   1 -12   2   78.10    6.59   1
  -1 -12  -2   65.75    5.66   1
  -1  12  -2   75.14    6.33   1
   1  12   2   74.67    5.97   1
   1 -12   3    7.50    4.36   1
   1  12   3   14.31    3.87   1
  -1  12  -3   14.92    4.56   1
  -1  12  -4   47.42    5.64   1
  -1  12  -5   11.75    4.18   1
  -1  12  -5   14.15    4.58   1
  -1  12  -6   12.75    4.45   1
  -1  12  -6   10.24    4.46   1
  -2 -12   7  114.32    8.27  -2
  -1  12  -7  114.32    8.27   1
  -2 -12   7   98.66    7.90  -2
  -1  12  -7   98.66    7.90   1
  -1  12  -8    8.00    4.95   1
  -1  12  -8   12.81    4.83   1
  -1  12  -9   35.39    6.47   1
  -1  12 -10   23.31    6.45   1
  -1  12 -10   25.22    6.11   1
  -1  12 -11   33.48    7.06   1
  -1  12 -11   34.56    6.77   1
  -1  12 -12    0.63    5.73   1
  -1  12 -12    7.32    6.30   1
   1  13 -12   -5.76    6.10   1
  -1  13  12   -2.59    6.07   1
   1  13 -12   -5.50    6.53   1
   1  13 -11    1.87    5.71   1
  -1  13  11    4.98    5.55   1
   1  13 -11   14.23    6.65   1
  -1  13  10    2.95    5.30   1
   1  13 -10    8.96    6.17   1
   1  13 -10    4.26    5.68   1
   1  13  -9    7.41    5.49   1
   1  13  -9    6.81    5.36   1
   1  13  -8   15.16    5.92   1
   1  13  -8   12.10    5.72   1
   1  13  -8   18.45    5.20   1
   0 -13   7   84.22    7.54  -2
   1  13  -7   84.22    7.54   1
   0 -13   7   88.88    7.72  -2
   1  13  -7   88.88    7.72   1
   0 -13   7   71.40    7.09  -2
   1  13  -7   71.40    7.09   1
   1  13  -6    0.48    5.25   1
   1  13  -6   -4.91    4.61   1
   1  13  -6   -1.85    4.93   1
   1  13  -5  124.19    8.75   1
   1  13  -5  111.95    8.07   1
   1  13  -5  135.29    8.74   1
   1  13  -4    5.03    4.57   1
   1  13  -4   -0.44    4.24   1
  -1 -13   3   91.23    6.91   1
   1 -13  -3   80.82    6.91   1
   1  13  -3   83.76    6.97   1
   1  13  -3   84.50    7.08   1
  -1  13   3   89.96    6.61   1
  -1 -13   2    5.86    4.05   1
   1  13  -2    0.36    3.85   1
   1 -13  -2    4.05    4.25   1
   1  13  -2    8.15    4.56   1
  -1  13   2    2.12    3.97   1
   1 -13  -1  206.66   10.53   1
  -1 -13   1  196.13    9.99   1
   1  13  -1  146.74    9.37   1
   1  13  -1  157.87    9.69   1
  -1  13   1  153.56    9.56   1
  -1  13   0   10.32    4.20  -2
  -1 -13   0   10.32    4.20   1
   1  13   0   18.27    4.78  -2
   1 -13   0   18.27    4.78   1
  -1 -13   0   13.46    4.42  -2
  -1  13   0   13.46    4.42   1
   1 -13   0    8.41    4.24  -2
   1  13   0    8.41    4.24   1
  -1 -13  -1  658.62   27.48   1
   1 -13   1  691.74   28.27   1
   1  13   1  656.82   27.80   1
  -1  13  -1  616.69   27.78   1
  -1 -13  -2    3.69    3.69   1
   1 -13   2    2.61    4.39   1
  -1  13  -2    5.77    4.41   1
   1  13   2    6.72    4.02   1
   1 -13   3  266.17   13.75   1
  -1  13  -3  265.86   13.54   1
   1  13   3  256.64   12.82   1
   1 -13   4   -0.47    4.89   1
  -1  13  -4   -6.12    4.58   1
  -1  13  -5   50.28    6.01   1
  -1  13  -6    2.97    4.57   1
  -1  13  -6    1.84    4.85   1
  -2 -13   7    1.88    4.69  -2
  -1  13  -7    1.88    4.69   1
  -2 -13   7    1.87    4.64  -2
  -1  13  -7    1.87    4.64   1
  -1  13  -8    7.69    5.47   1
  -1  13  -8   -0.95    5.14   1
  -1  13  -9   15.05    5.95   1
  -1  13  -9   17.81    5.69   1
  -1  13 -10   -7.91    6.00   1
  -1  13 -10   -1.80    5.65   1
  -1  13 -11    0.63    5.94   1
  -1  13 -11   -4.48    5.78   1
  -1  13 -12   -4.57    6.06   1
  -1  13 -12    4.06    6.16   1
  -1  14  11   33.67    6.87   1
   1  14 -11   20.64    6.65   1
   1  14 -11   37.10    7.27   1
   1  14 -10   19.28    6.46   1
  -1  14  10   13.94    6.09   1
   1  14 -10   30.63    6.78   1
   1  14  -9   58.33    7.53   1
   1  14  -9   60.30    7.43   1
   1  14  -8   54.43    7.51   1
   1  14  -8   45.19    6.81   1
   1  14  -8   46.41    6.49   1
   0 -14   7  112.73    9.10  -2
   1  14  -7  112.73    9.10   1
   0 -14   7  110.78    8.68  -2
   1  14  -7  110.78    8.68   1
   0 -14   7  121.53    9.02  -2
   1  14  -7  121.53    9.02   1
   1  14  -6   68.89    7.14   1
   1  14  -6   70.12    7.16   1
   1  14  -5   66.58    6.75   1
   1  14  -5   60.43    6.88   1
  -1 -14   4  132.53    8.68   1
   1  14  -4  111.40    8.42   1
   1  14  -4  126.43    9.00   1
  -1 -14   3   33.15    5.10   1
   1  14  -3   28.05    4.96   1
   1 -14  -3   23.62    5.32   1
  -1  14   3   28.65    4.83   1
   1  14  -3   19.16    5.31   1
   1  14  -2    3.05    3.92   1
   1 -14  -2    6.53    4.48   1
  -1  14   2   -2.69    4.14   1
   1  14  -2   -3.10    4.73   1
   1 -14  -1   31.19    5.28   1
   1  14  -1   21.22    4.64   1
   1  14  -1   37.30    5.47   1
  -1  14   1   33.63    5.27   1
   1  14   0   39.08    5.44  -2
   1 -14   0   39.08    5.44   1
   1 -14   0   30.84    5.19  -2
   1  14   0   30.84    5.19   1
  -1 -14   0   27.01    5.05  -2
  -1  14   0   27.01    5.05   1
   1 -14   1   14.75    5.02   1
   1  14   1    6.42    4.52   1
  -1  14  -1   16.33    4.79   1
   1 -14   2   34.92    5.67   1
  -1  14  -2   43.93    5.93   1
   1  14   2   43.74    5.47   1
   1 -14   3   33.05    5.77   1
  -1  14  -3   39.77    5.93   1
   1 -14   4  101.47    8.13   1
  -1  14  -4   91.57    7.80   1
   1 -14   5   33.43    6.12   1
  -1  14  -5   26.50    5.76   1
  -1  14  -6   59.50    6.81   1
  -2 -14   7   70.80    7.39  -2
  -1  14  -7   70.80    7.39   1
  -1  14  -8   22.40    6.08   1
  -1  14  -8   34.18    5.90   1
  -1  14  -8   25.18    5.67   1
  -1  14  -9   15.75    6.47   1
  -1  14  -9   15.35    6.15   1
  -1  14 -10   22.77    6.71   1
  -1  14 -10   20.73    6.65   1
  -1  14 -11   23.63    6.84   1
  -1  14 -11    8.43    6.35   1
   1  15 -11   13.44    6.70   1
   1  15 -10    3.87    5.84   1
   1  15 -10    0.64    6.11   1
   1  15  -9  -10.54    6.00   1
   1  15  -9   -0.60    5.63   1
   1  15  -8    5.32    5.76   1
   1  15  -8    5.35    5.21   1
   0 -15   7    2.81    5.52  -2
   1  15  -7    2.81    5.52   1
   0 -15   7    6.91    5.67  -2
   1  15  -7    6.91    5.67   1
   1  15  -6   43.05    6.50   1
   1  15  -6   56.16    7.21   1
   1  15  -5    2.00    5.20   1
   1  15  -5    3.61    5.14   1
   1  15  -4   69.82    6.98   1
   1  15  -4   54.45    6.80   1
   1  15  -3    0.44    4.56   1
   1 -15  -3    5.22    4.93   1
   1  15  -3   -2.46    5.10   1
   1 -15  -2   77.96    7.35   1
   1  15  -2   66.24    6.60   1
  -1  15   2   85.54    7.10   1
   1  15  -2   71.76    7.20   1
   1 -15  -1    2.32    4.97   1
   1  15  -1   -0.93    4.72   1
  -1  15   1    4.32    4.66   1
   1  15   0  426.79   19.42  -2
   1 -15   0  426.79   19.42   1
   1 -15   0  389.79   18.98  -2
   1  15   0  389.79   18.98   1
  -1 -15   0  406.56   19.14  -2
  -1  15   0  406.56   19.14   1
   1 -15   1   30.50    5.81   1
  -1  15  -1   34.66    5.67   1
   1  15   1   25.94    5.15   1
   1 -15   2  323.11   15.49   1
  -1  15  -2  305.10   14.61   1
   1  15   2  280.81   14.50   1
  -1  15  -2  259.13   14.69   1
   1 -15   3   60.38    6.80   1
  -1  15  -3   42.14    6.28   1
   1 -15   4   27.35    5.93   1
  -1  15  -4   40.72    6.12   1
   1 -15   5    4.94    5.28   1
  -1  15  -5    2.05    5.18   1
  -1  15  -6    2.68    5.17   1
  -1  15  -6    2.61    5.13   1
  -2 -15   7    7.40    5.62  -2
  -1  15  -7    7.40    5.62   1
  -2 -15   7   26.49    5.94  -2
  -1  15  -7   26.49    5.94   1
  -1  15  -8    7.21    5.47   1
  -1  15  -8    5.88    5.19   1
  -1  15  -9    5.03    6.18   1
  -1  15 -10   16.39    6.67   1
  -1  15 -11   -5.84    6.11   1
   1  16 -10   -2.66    5.93   1
   1  16  -9   32.13    7.06   1
   1  16  -8   -1.23    5.47   1
   1  16  -8   -4.52    5.52   1
   0 -16   7   27.55    6.21  -2
   1  16  -7   27.55    6.21   1
   0 -16   7   24.07    5.98  -2
   1  16  -7   24.07    5.98   1
   1  16  -6   23.91    6.02   1
   1  16  -6   16.71    5.71   1
   1  16  -5   77.67    7.73   1
   1  16  -5   71.83    7.52   1
   1  16  -4    3.45    5.12   1
   1  16  -4   -1.07    5.56   1
   1 -16  -3   61.24    6.94   1
   1  16  -3   54.65    6.36   1
   1  16  -3   51.88    6.76   1
   1 -16  -2   -3.44    5.03   1
  -1  16   2    0.44    4.75   1
   1  16  -2    5.10    5.30   1
   1 -16  -1   -0.49    5.16   1
  -1  16   1    0.93    4.82   1
   1  16  -1   -1.98    4.84   1
   1  16   0   13.32    5.38  -2
   1 -16   0   13.32    5.38   1
  -1 -16   0   11.50    5.34  -2
  -1  16   0   11.50    5.34   1
   1 -16   0   11.04    5.07  -2
   1  16   0   11.04    5.07   1
   1 -16   1   -4.53    4.90   1
  -1  16  -1    6.92    5.27   1
   1  16   1   -3.24    4.58   1
   1 -16   2   18.67    5.55   1
  -1  16  -2   24.93    5.72   1
   1  16   2   15.43    4.99   1
  -1  16  -3   16.64    5.14   1
   1 -16   3   20.02    5.87   1
  -1  16  -3   11.50    5.33   1
   1 -16   4   27.88    6.13   1
  -1  16  -4   10.40    5.30   1
  -1  16  -4   21.39    6.02   1
   1 -16   5   27.60    6.21   1
  -1  16  -5   28.55    6.00   1
  -1  16  -5   30.47    6.50   1
   1 -16   6   71.92    8.11   1
  -1  16  -6   64.67    7.51   1
  -1  16  -6   50.29    7.15   1
  -2 -16   7    8.91    5.59  -2
  -1  16  -7    8.91    5.59   1
  -2 -16   7    8.95    5.82  -2
  -1  16  -7    8.95    5.82   1
  -1  16  -8   40.56    6.92   1
  -1  16  -8   14.68    6.35   1
  -1  16  -9   21.51    6.85   1
   1  17  -9    5.94    6.15   1
   1  17  -8    9.52    6.14   1
   1  17  -8   14.85    6.35   1
   0 -17   7   -6.70    5.58  -2
   1  17  -7   -6.70    5.58   1
   0 -17   7   -1.18    5.94  -2
   1  17  -7   -1.18    5.94   1
   1  17  -6    1.16    5.35   1
   1  17  -6    1.17    5.55   1
   1  17  -5   16.92    5.68   1
   1  17  -5    9.25    5.31   1
   1  17  -4   10.28    5.30   1
   1  17  -4   11.33    5.81   1
   1 -17  -3   76.60    7.39   1
   1  17  -3   51.69    7.06   1
   1 -17  -2   -3.11    5.32   1
  -1  17   2   -2.84    4.76   1
   1  17  -2    3.25    5.27   1
   1 -17  -1  123.31    9.10   1
   1  17  -1   97.04    8.65   1
  -1  17   1   98.33    8.43   1
   1  17   0   -6.79    5.65  -2
   1 -17   0   -6.79    5.65   1
   1 -17   0    8.67    5.33  -2
   1  17   0    8.67    5.33   1
  -1 -17   0    6.61    5.12  -2
  -1  17   0    6.61    5.12   1
   1 -17   1  104.04    8.61   1
  -1  17  -1   85.94    8.25   1
   1  17   1   85.83    7.92   1
   1 -17   2   39.33    6.55   1
  -1  17  -2   17.77    5.97   1
   1 -17   3   24.85    5.88   1
  -1  17  -3   24.29    6.22   1
  -1  17  -4   -1.55    4.98   1
   1 -17   4    0.59    5.62   1
  -1  17  -4   -1.69    5.52   1
  -1  17  -5    6.07    5.37   1
   1 -17   5   -8.44    5.78   1
  -1  17  -5    0.57    5.45   1
   1 -17   6   -0.62    5.74   1
  -1  17  -6   -0.59    5.61   1
  -1  17  -6   -8.73    6.00   1
   2  17  -7   10.99    6.49  -2
   1 -17   7   10.99    6.49   1
  -2 -17   7    8.01    5.75  -2
  -1  17  -7    8.01    5.75   1
  -2 -17   7   10.60    6.10  -2
  -1  17  -7   10.60    6.10   1
   1 -17   8    2.69    6.41   1
  -1  17  -8   -1.93    6.26   1
  -1  17  -8    4.75    6.05   1
  -1  17  -9   11.41    6.70   1
   1  18  -8   29.32    7.18   1
   1  18  -8   37.22    7.28   1
   0 -18   7   -1.25    5.70  -2
   1  18  -7   -1.25    5.70   1
   0 -18   7    0.62    5.86  -2
   1  18  -7    0.62    5.86   1
   1  18  -6   35.74    6.72   1
   1  18  -6   28.12    6.64   1
   1  18  -5    3.39    5.53   1
   1  18  -5    5.44    5.56   1
   1  18  -4   17.83    6.03   1
   1  18  -3    4.10    5.63   1
   1  18  -2    5.14    5.61   1
   1 -18  -1    2.73    5.20   1
   1  18  -1    2.77    5.50   1
  -1  18   1    3.64    5.20   1
   1  18   0    2.75    5.13  -2
   1 -18   0    2.75    5.13   1
   1 -18   0   -0.54    5.40  -2
   1  18   0   -0.54    5.40   1
  -1 -18   0    4.30    5.46  -2
  -1  18   0    4.30    5.46   1
   1 -18   1    2.78    5.25   1
  -1  18  -1   -3.32    5.41   1
   1  18   1    3.11    4.98   1
   1 -18   2   30.80    6.48   1
  -1  18  -2   26.16    6.19   1
   1 -18   3    2.35    5.59   1
  -1  18  -3   -3.49    5.52   1
   1 -18   4   42.08    7.06   1
  -1  18  -4   33.25    6.56   1
   1 -18   5   13.24    6.16   1
  -1  18  -5    4.59    5.37   1
  -1  18  -5   12.66    6.10   1
  -1  18  -6   39.35    6.97   1
   1 -18   6   37.43    7.21   1
  -1  18  -6   31.79    6.96   1
  -2 -18   7    5.72    6.19  -2
  -1  18  -7    5.72    6.19   1
   2  18  -7   -1.33    6.30  -2
   1 -18   7   -1.33    6.30   1
  -2 -18   7    6.80    5.89  -2
  -1  18  -7    6.80    5.89   1
  -1  18  -8   55.49    8.01   1
   1 -18   8   70.81    8.69   1
  -1  18  -8   58.10    8.01   1
   0 -19   7   -0.64    5.78  -2
   1  19  -7   -0.64    5.78   1
   0 -19   7    3.22    6.20  -2
   1  19  -7    3.22    6.20   1
   1  19  -6   -4.90    5.74   1
   1  19  -6    8.30    6.08   1
   1  19  -5   24.39    6.20   1
   1  19  -5   11.97    6.50   1
   1  19  -4   10.55    6.14   1
   1  19  -3   38.95    7.19   1
   1  19  -2   34.51    7.03   1
   1  19  -1   11.02    5.74   1
  -1  19   1    9.87    5.86   1
  -1 -19   0   33.37    6.45  -2
  -1  19   0   33.37    6.45   1
   1 -19   0   27.06    6.22  -2
   1  19   0   27.06    6.22   1
  -1  19  -1   18.03    6.22   1
   1  19   1   15.28    5.69   1
  -1  19  -2   14.91    6.38   1
  -1  19  -3   -6.71    5.92   1
  -1  19  -4   11.81    6.01   1
  -1  19  -5    6.31    6.16   1
  -1  19  -6    4.95    5.94   1
  -1  19  -6    0.64    6.39   1
  -2 -19   7    3.24    6.06  -2
  -1  19  -7    3.24    6.06   1
  -2 -19   7   12.88    6.29  -2
  -1  19  -7   12.88    6.29   1
   1  20  -6    3.12    6.01   1
   1  20  -5    2.63    6.03   1
   1  20  -4   -7.12    6.26   1
   1  20  -3    6.99    6.23   1
   1  20  -2   -4.35    6.02   1
   1  20  -1   -5.47    6.21   1
  -1  20   1    0.58    5.39   1
   1 -20   0  -13.59    6.27  -2
   1  20   0  -13.59    6.27   1
  -1 -20   0   -0.59    5.70  -2
  -1  20   0   -0.59    5.70   1
  -1  20  -1   17.67    6.05   1
  -1  20  -2    9.36    6.26   1
  -1  20  -3   36.94    7.29   1
  -1  20  -4   -3.90    6.53   1
  -1  20  -5   26.34    7.19   1
   1  21  -2   14.89    6.58   1
   1  21  -1   -3.16    6.22   1
  -1 -21   0   35.88    7.07  -2
  -1  21   0   35.88    7.07   1
   1 -21   0   31.95    6.94  -2
   1  21   0   31.95    6.94   1
  -1  21  -1    0.64    5.91   1
  -1  21  -2   15.60    6.52   1
   2   0 -15   -9.79    6.29   1
   2   0 -14   30.23    6.90   1
   2   0 -13   -0.58    5.73   1
   2   0 -12   65.05    6.96   1
   2   0 -11   -5.92    4.90   1
   2   0 -11    0.83    4.23   1
   2   0 -10   47.66    5.79   1
   2   0 -10   45.12    5.42   1
   2   0  -9    1.59    3.93   1
   2   0  -9    2.37    3.42   1
  -2   0   9    2.43    4.27   1
   2   0  -8    0.70    3.49   1
   2   0  -8    4.51    3.34   1
  -2   0   8    3.56    3.54   1
   1   0   7  116.26    7.98  -2
   2   0  -7  116.26    7.98   1
   1   0   7  131.53    7.55  -2
   2   0  -7  131.53    7.55   1
  -1   0  -7  152.37    7.91  -2
  -2   0   7  152.37    7.91   1
   2   0  -6 1041.98   42.02   1
  -2   0   6 1078.25   42.13   1
   2   0  -6 1059.65   41.81   1
  -2   0   5    1.25    2.47   1
   2   0  -5   -0.43    2.91   1
  -2   0   5    0.43    2.56   1
  -2   0   5    2.50    1.92   1
   2   0  -5    3.09    2.52   1
  -2   0   5    1.15    2.35   1
  -2   0   5    0.68    1.54   1
   2   0  -4 1823.39   71.40   1
  -2   0   4 1892.64   71.24   1
  -2   0   4 1882.92   70.95   1
  -2   0   4 1844.03   71.39   1
   2   0  -4 1842.02   71.31   1
  -2   0   4 1878.57   71.15   1
  -2   0   4 1825.97   70.76   1
  -2   0   3    0.38    2.29   1
   2   0  -3    0.66    2.27   1
  -2   0   3   -0.24    2.12   1
  -2   0   3   -2.61    2.03   1
  -2   0   3   -0.73    1.90   1
  -2   0   2 1234.57   46.34   1
   2   0  -2 1190.21   46.42   1
   2   0  -2 1206.56   46.40   1
  -2   0   2 1189.84   46.30   1
  -2   0   1   -0.35    1.93   1
  -2   0   1   -0.69    2.06   1
  -2   0   1    0.18    1.63   1
  -2   0   1    0.28    2.17   1
   2   0   0  575.09    4.55  -2
   2   0   0  575.09    4.55   1
  -2   0   0  593.36    6.39  -2
  -2   0   0  593.36    6.39   1
   2   0   0  620.74    6.26  -2
   2   0   0  620.74    6.26   1
  -2   0   0  628.50    6.67  -2
  -2   0   0  628.50    6.67   1
  -2   0  -1   -1.86    2.11   1
   2   0   1    3.88    2.21   1
   2   0   1   -1.22    1.92   1
  -2   0  -1   -0.09    1.98   1
  -2   0  -1   -0.78    2.24   1
   2   0   1   -0.50    2.19   1
   2   0   2 3211.57  120.11   1
  -2   0  -2 3023.75  120.22   1
   2   0   2 3091.98  120.16   1
   2   0   2 3179.84  120.13   1
  -2   0  -2 3239.23  120.28   1
  -2   0  -2 3197.33  119.99   1
  -2   0  -3    2.72    2.08   1
   2   0   3    0.41    0.90   1
  -2   0  -3   -0.97    2.68   1
   2   0   3    2.20    2.47   1
  -2   0  -3    0.10    1.97   1
  -2   0  -3    0.32    2.63   1
  -2   0  -4 1236.21   47.01   1
  -2   0  -4 1350.30   46.64   1
  -2   0  -4 1259.12   46.61   1
   2   0   4 1256.31   46.65   1
  -2   0  -4 1316.12   47.01   1
  -2   0  -5    6.76    3.26   1
  -2   0  -5    1.26    2.51   1
  -2   0  -5    3.64    2.79   1
  -2   0  -5    5.57    3.15   1
  -2   0  -6   11.41    3.72   1
  -2   0  -6    9.46    3.02   1
  -2   0  -6   12.93    3.45   1
  -3   0   7   45.35    5.11  -2
  -2   0  -7   45.35    5.11   1
  -3   0   7   37.81    4.82  -2
  -2   0  -7   37.81    4.82   1
  -2   0  -8   87.76    6.59   1
  -2   0  -8   79.39    6.23   1
  -2   0  -9    3.02    4.18   1
  -2   0  -9    0.78    4.28   1
  -2   0 -10  450.92   20.67   1
  -2   0 -10  431.59   20.15   1
  -2   0 -11    1.05    5.20   1
  -2   0 -11    2.87    4.98   1
  -2   0 -12  119.29    9.39   1
  -2   0 -12  122.77    9.08   1
  -2   0 -13    1.23    5.70   1
  -2   0 -14   38.96    7.01   1
   2   1 -15   -7.27    6.15   1
   2  -1 -15    8.40    5.97   1
   2  -1 -14    5.53    5.73   1
   2   1 -14    9.35    6.07   1
   2   1 -13   54.43    6.96   1
   2  -1 -13   46.00    6.88   1
   2   1 -12   82.01    7.79   1
   2  -1 -12   85.69    8.01   1
   2   1 -12   80.10    7.37   1
   2   1 -11  103.27    8.24   1
   2  -1 -11  123.48    8.53   1
   2   1 -11  107.09    7.94   1
  -2   1  11  111.32    8.70   1
   2   1 -10   13.98    4.61   1
   2  -1 -10    8.78    4.49   1
   2  -1 -10   13.89    4.25   1
   2   1 -10   20.57    4.58   1
  -2   1  10   23.83    5.24   1
   2  -1  -9  257.96   12.94   1
   2   1  -9  263.27   13.04   1
   2  -1  -9  241.81   12.24   1
   2   1  -9  248.72   12.57   1
  -2   1   9  259.14   13.16   1
   2  -1  -8   93.29    6.48   1
   2   1  -8   99.94    6.82   1
   2   1  -8   84.34    6.25   1
   2  -1  -8   92.32    6.13   1
  -2  -1   8   93.99    6.76   1
   2   1  -8   87.33    5.67   1
  -2   1   8  105.67    6.98   1
   1   1   7  197.72   10.45  -2
   2  -1  -7  197.72   10.45   1
   1  -1   7  215.57   10.74  -2
   2   1  -7  215.57   10.74   1
   1   1   7  199.30    9.99  -2
   2  -1  -7  199.30    9.99   1
   1  -1   7  203.57   10.24  -2
   2   1  -7  203.57   10.24   1
  -1   1  -7  224.89   10.73  -2
  -2  -1   7  224.89   10.73   1
  -1  -1  -7  220.50   10.61  -2
  -2   1   7  220.50   10.61   1
   1  -1   7  211.11    9.82  -2
   2   1  -7  211.11    9.82   1
   2   1  -6  193.70    9.47   1
   2  -1  -6  162.68    8.91   1
  -2   1   6  172.91    9.17   1
   2   1  -6  213.24    8.89   1
  -2  -1   6  193.55    9.38   1
  -2   1   6  172.76    8.50   1
   2  -1  -6  163.61    8.69   1
   2   1  -6  214.53    9.43   1
   2   1  -5    7.38    3.06   1
  -2   1   5   10.57    2.54   1
   2  -1  -5   13.31    3.02   1
  -2  -1   5   10.00    3.04   1
  -2   1   5    4.90    2.89   1
  -2   1   5    7.09    1.82   1
  -2   1   5    9.64    2.24   1
   2  -1  -5   10.08    2.56   1
  -2  -1   5    8.63    2.61   1
   2   1  -5    6.29    2.68   1
  -2  -1   5    7.24    1.63   1
  -2   1   5    8.66    1.72   1
  -2   1   4  173.03    7.60   1
   2  -1  -4  171.65    7.78   1
   2   1  -4  169.39    8.02   1
  -2  -1   4  175.23    7.85   1
  -2   1   4  172.61    7.93   1
  -2   1   4  162.85    7.13   1
  -2  -1   4  163.62    7.45   1
  -2  -1   4  152.36    7.66   1
   2   1  -4  162.01    7.89   1
   2  -1  -4  165.27    7.61   1
  -2  -1   4  161.30    7.69   1
  -2   1   4  161.34    7.34   1
  -2  -1   4  150.98    7.09   1
  -2   1   3   23.70    2.41   1
   2   1  -3   22.81    3.17   1
   2  -1  -3   26.25    2.76   1
  -2  -1   3   25.45    2.82   1
  -2  -1   3   20.77    2.27   1
  -2  -1   3   23.66    2.75   1
   2  -1  -3   23.29    2.57   1
   2   1  -3   26.71    2.90   1
  -2   1   3   20.39    2.16   1
  -2  -1   3   21.89    2.91   1
  -2  -1   3   22.56    2.22   1
  -2   1   2  316.93   12.33   1
   2   1  -2  306.34   12.71   1
   2  -1  -2  294.61   12.41   1
  -2  -1   2  308.24   12.64   1
  -2   1   2  303.45   12.41   1
  -2  -1   2  300.05   12.26   1
   2   1  -2  306.20   12.71   1
   2  -1  -2  299.38   12.44   1
  -2  -1   2  330.73   12.65   1
  -2   1   2  295.48   12.29   1
  -2  -1   2  306.35   12.46   1
  -2  -1   1   55.74    3.66   1
  -2  -1   1   59.52    3.49   1
  -2   1   1   57.45    3.02   1
  -2   1   1   51.14    3.06   1
   2  -1  -1   58.35    3.31   1
  -2   1   1   50.23    3.07   1
  -2  -1   1   58.79    3.66   1
  -2   1   1   51.40    3.19   1
  -2   1   1   53.03    3.43   1
  -2  -1   0  931.45    7.43  -2
  -2   1   0  931.45    7.43   1
  -2   1   0  902.85    8.77  -2
  -2  -1   0  902.85    8.77   1
   2   1   0  924.55    7.43  -2
   2  -1   0  924.55    7.43   1
   2   1   0  916.63    7.49  -2
   2  -1   0  916.63    7.49   1
  -2   1   0  931.25    6.47  -2
  -2  -1   0  931.25    6.47   1
   2   1   0  962.52    7.96  -2
   2  -1   0  962.52    7.96   1
  -2  -1   0  966.45    8.52  -2
  -2   1   0  966.45    8.52   1
  -2  -1   0  901.86    8.03  -2
  -2   1   0  901.86    8.03   1
  -2   1   0  915.75    8.69  -2
  -2  -1   0  915.75    8.69   1
   2  -1   1  240.73    4.56   1
  -2   1  -1  222.63    4.64   1
  -2  -1  -1  223.73    5.24   1
   2   1   1  231.99    4.47   1
  -2   1  -1  234.36    4.90   1
  -2   1  -1  229.57    5.01   1
  -2  -1  -1  238.53    5.23   1
   2  -1   1  236.46    4.82   1
  -2   1  -1  242.21    4.95   1
   2   1   1  212.29    4.83   1
  -2  -1  -2   96.16    5.13   1
   2  -1   2   90.66    4.79   1
   2   1   2   96.24    4.92   1
  -2   1  -2   96.84    4.97   1
  -2  -1  -2   98.40    4.49   1
   2   1   2   98.33    4.99   1
  -2  -1  -2   95.33    5.04   1
   2  -1   2   89.53    4.86   1
  -2   1  -2   89.34    5.16   1
   2  -1   2   91.90    5.12   1
  -2   1  -2   92.73    4.82   1
   2  -1   2   95.78    4.79   1
   2   1   3 1816.80   68.26   1
  -2   1  -3 1761.81   68.34   1
   2  -1   3 1743.69   68.15   1
  -2  -1  -3 1791.65   68.48   1
  -2  -1  -3 1768.99   67.96   1
  -2   1  -3 1832.79   68.34   1
   2  -1   3 1718.75   68.38   1
   2  -1   3 1787.27   68.24   1
  -2  -1  -3 1757.92   68.33   1
   2   1   3 1749.38   68.14   1
  -2   1  -3 1778.38   68.44   1
   2  -1   3 1795.49   67.91   1
  -2  -1  -3 1796.95   67.86   1
   2  -1   4  702.01   27.67   1
  -2  -1  -4  701.67   28.06   1
   2   1   4  725.63   27.77   1
  -2   1  -4  667.87   27.91   1
  -2  -1  -4  707.24   27.51   1
  -2  -1  -4  666.46   27.82   1
  -2   1  -4  711.21   27.80   1
  -2  -1  -4  667.63   27.46   1
   2   1   4  709.64   27.65   1
  -2   1  -4  692.55   28.04   1
   2  -1   4  716.52   27.73   1
   2  -1   4  701.96   27.22   1
  -2  -1  -4  697.11   27.10   1
  -2  -1  -5 2809.30  104.80   1
  -2   1  -5 2578.23  104.56   1
  -2  -1  -5 2774.23  104.14   1
  -2  -1  -5 2698.37  103.97   1
  -2   1  -5 2726.30  104.27   1
  -2   1  -5 2703.35  104.64   1
  -2  -1  -5 2726.84  104.53   1
   2  -1   5 2745.39  103.61   1
  -2  -1  -6  483.32   20.47   1
  -2   1  -6  454.40   20.28   1
  -2   1  -6  491.52   19.94   1
  -2  -1  -6  500.85   20.31   1
  -2  -1  -6  474.52   19.51   1
  -2   1  -6  461.50   20.32   1
  -3  -1   7  479.35   20.32  -2
  -2   1  -7  479.35   20.32   1
  -3   1   7  437.08   20.13  -2
  -2  -1  -7  437.08   20.13   1
  -3   1   7  469.68   19.98  -2
  -2  -1  -7  469.68   19.98   1
  -3  -1   7  465.88   20.16  -2
  -2   1  -7  465.88   20.16   1
  -2  -1  -8   94.19    7.22   1
  -2   1  -8  103.67    7.34   1
  -2   1  -8  105.16    7.11   1
  -2  -1  -8   94.21    6.65   1
  -2   1  -9  133.72    8.91   1
  -2  -1  -9  145.67    9.03   1
  -2   1  -9  134.79    8.63   1
  -2  -1  -9  123.69    8.20   1
  -2   1 -10   52.03    6.47   1
  -2  -1 -10   59.14    6.56   1
  -2  -1 -10   55.97    5.85   1
  -2   1 -10   41.67    5.87   1
  -2   1 -11   26.19    5.49   1
  -2  -1 -11   26.36    5.75   1
  -2   1 -11   38.17    6.01   1
  -2  -1 -11   41.14    5.79   1
  -2   1 -12   11.98    5.95   1
  -2  -1 -12   17.20    5.79   1
  -2   1 -12    2.10    5.11   1
  -2   1 -13    3.09    5.72   1
  -2  -1 -13    7.39    5.78   1
  -2   1 -13    9.00    5.43   1
  -2  -1 -14    0.66    5.95   1
  -2   1 -14    4.64    5.94   1
   2  -1  14   -1.93    6.57   1
   2  -2 -15    5.11    6.18   1
   2   2 -15   37.50    6.99   1
   2  -2 -14    7.31    5.77   1
   2   2 -14    6.31    5.94   1
   2   2 -13   34.19    6.39   1
   2  -2 -13   41.04    6.67   1
   2   2 -12   12.56    5.43   1
   2  -2 -12   24.70    5.69   1
   2   2 -12   17.21    5.66   1
  -2   2  12   13.49    5.56   1
   2  -2 -11   23.47    5.29   1
   2   2 -11   25.59    5.66   1
   2   2 -11   18.14    4.98   1
  -2   2  11   24.12    5.64   1
   2  -2 -10   64.73    6.55   1
   2   2 -10   79.54    7.12   1
   2   2 -10   78.48    6.56   1
  -2   2  10   98.72    7.35   1
   2  -2  -9    4.92    4.18   1
   2   2  -9    6.57    4.24   1
   2   2  -9   -2.64    3.73   1
  -2   2   9   -1.25    4.35   1
   2  -2  -8   18.89    4.40   1
   2   2  -8   22.48    4.74   1
   2  -2  -8   18.28    3.72   1
   2   2  -8   20.51    4.05   1
  -2   2   8   26.69    4.52   1
   2   2  -8   19.18    3.51   1
   1  -2   7  209.07   10.38  -2
   2   2  -7  209.07   10.38   1
   1   2   7  186.26    9.83  -2
   2  -2  -7  186.26    9.83   1
  -1  -2  -7  202.32   10.36  -2
  -2   2   7  202.32   10.36   1
   1  -2   7  197.51    9.58  -2
   2   2  -7  197.51    9.58   1
   1  -2   7  202.13   10.20  -2
   2   2  -7  202.13   10.20   1
   1   2   7  193.55    9.38  -2
   2  -2  -7  193.55    9.38   1
   2   2  -6  154.61    8.43   1
   2  -2  -6  160.26    8.18   1
   2   2  -6  145.82    7.86   1
  -2   2   6  178.94    8.82   1
  -2   2   6  153.04    7.49   1
   2  -2  -6  157.67    7.76   1
   2   2  -6  177.71    8.57   1
   2   2  -6  162.04    7.45   1
  -2   2   5  408.85   16.15   1
   2  -2  -5  395.74   16.39   1
   2   2  -5  392.21   16.72   1
  -2  -2   5  382.42   16.40   1
   2   2  -5  399.60   16.31   1
  -2   2   5  400.73   16.63   1
   2   2  -5  384.58   16.11   1
  -2   2   5  370.39   15.47   1
   2  -2  -5  394.42   16.05   1
   2   2  -5  398.38   16.59   1
  -2   2   5  387.95   15.78   1
   2   2  -5  375.54   15.86   1
  -2  -2   5  390.84   15.72   1
  -2   2   5  383.65   15.43   1
  -2  -2   4   44.35    3.72   1
  -2   2   4   39.80    3.11   1
   2   2  -4   40.51    3.85   1
   2  -2  -4   36.76    3.28   1
  -2   2   4   34.72    2.75   1
   2   2  -4   35.39    3.18   1
   2   2  -4   43.03    3.58   1
  -2  -2   4   45.68    3.36   1
  -2   2   4   42.00    2.63   1
  -2  -2   4   36.77    3.32   1
  -2   2   4   34.70    2.66   1
   2  -2  -4   39.19    3.14   1
   2   2  -4   38.00    3.67   1
  -2  -2   4   41.91    3.54   1
   2   2  -4   37.00    3.19   1
  -2  -2   4   44.79    3.02   1
   2  -2  -3  856.18   33.81   1
  -2  -2   3  872.34   34.05   1
  -2   2   3  867.41   33.71   1
   2   2  -3  886.01   34.27   1
  -2  -2   3  889.68   33.88   1
   2   2  -3  860.06   33.75   1
  -2  -2   3  895.49   33.98   1
   2   2  -3  878.58   34.25   1
   2  -2  -3  866.02   33.69   1
  -2   2   3  876.98   33.62   1
  -2  -2   3  903.09   34.10   1
  -2   2   3  836.91   33.64   1
  -2  -2   3  872.03   33.84   1
   2   2  -3  858.00   33.93   1
   2   2  -2  507.17   20.24   1
  -2   2   2  509.05   19.65   1
  -2  -2   2  507.44   20.06   1
   2  -2  -2  488.26   19.65   1
  -2  -2   2  509.93   19.66   1
   2   2  -2  512.46   19.61   1
  -2   2   2  502.08   19.94   1
  -2  -2   2  517.92   20.00   1
   2   2  -2  497.16   20.14   1
  -2   2   2  486.90   19.60   1
  -2  -2   2  488.76   20.08   1
   2   2  -2  507.47   20.02   1
  -2  -2   2  522.22   19.95   1
  -2   2   2  480.72   19.77   1
  -2   2   1  405.25   16.23   1
  -2  -2   1  402.22   16.76   1
  -2   2   1  396.60   16.28   1
  -2  -2   1  412.69   16.94   1
   2  -2  -1  419.76   16.71   1
  -2   2   1  411.21   16.60   1
   2   2  -1  427.75   16.06   1
   2   2  -1  442.18   16.92   1
  -2  -2   1  422.26   16.72   1
  -2   2   1  416.52   16.41   1
   2  -2  -1  421.65   16.61   1
  -2  -2   1  422.60   16.72   1
  -2   2   1  423.19   16.71   1
  -2   2   0 6046.28   24.73  -2
  -2  -2   0 6046.28   24.73   1
   2  -2   0 6336.76   24.25  -2
   2   2   0 6336.76   24.25   1
   2   2   0 6186.47   19.14  -2
   2  -2   0 6186.47   19.14   1
  -2  -2   0 6272.43   19.06  -2
  -2   2   0 6272.43   19.06   1
   2   2   0 6137.91   22.98  -2
   2  -2   0 6137.91   22.98   1
   2  -2   0 6300.46   17.17  -2
   2   2   0 6300.46   17.17   1
  -2  -2   0 6191.61   21.82  -2
  -2   2   0 6191.61   21.82   1
   2   2   0 6138.78   22.92  -2
   2  -2   0 6138.78   22.92   1
  -2  -2   0 6358.97   23.72  -2
  -2   2   0 6358.97   23.72   1
   2   2   0 6342.39   21.29  -2
   2  -2   0 6342.39   21.29   1
  -2   2   0 6332.03   24.09  -2
  -2  -2   0 6332.03   24.09   1
  -2   2  -1  405.18   16.40   1
   2   2   1  430.20   16.83   1
  -2  -2  -1  391.97   16.85   1
   2  -2   1  401.56   16.35   1
  -2   2  -1  422.66   16.77   1
   2  -2   1  428.42   16.63   1
  -2   2  -1  408.86   16.68   1
   2   2   1  415.46   16.70   1
  -2  -2  -1  438.07   16.86   1
  -2  -2  -1  437.49   16.61   1
   2  -2   1  405.20   16.63   1
  -2  -2  -2  388.75    8.45   1
   2  -2   2  382.73    7.49   1
   2   2   2  402.36    8.12   1
  -2   2  -2  366.77    7.69   1
   2   2   2  350.80    6.92   1
  -2  -2  -2  384.91    6.93   1
  -2  -2  -2  392.87    8.12   1
  -2   2  -2  387.79    8.07   1
   2  -2   2  377.00    8.22   1
  -2   2  -2  404.72    8.43   1
  -2   2  -2  371.88    8.25   1
   2  -2   2  383.85    7.70   1
   2   2   2  376.86    7.84   1
   2  -2   3 1278.64   48.67   1
  -2  -2  -3 1252.05   49.05   1
  -2   2  -3 1277.15   48.87   1
   2   2   3 1299.61   48.87   1
  -2  -2  -3 1204.53   48.42   1
   2   2   3 1210.80   48.50   1
  -2   2  -3 1308.09   48.97   1
   2  -2   3 1304.10   48.85   1
  -2  -2  -3 1251.36   48.84   1
   2  -2   3 1172.38   48.98   1
   2   2   3 1293.12   48.70   1
  -2   2  -3 1289.01   49.06   1
   2  -2   3 1288.55   48.54   1
  -2  -2  -4    9.35    3.00   1
  -2  -2  -4    7.46    1.86   1
   2   2   4    6.39    2.73   1
  -2   2  -4    5.42    2.66   1
   2  -2   4    6.26    2.22   1
   2   2   4    7.90    2.55   1
  -2  -2  -4    7.69    2.30   1
   2  -2   4    2.12    2.92   1
  -2   2  -4    5.63    2.61   1
   2  -2   4    8.47    2.18   1
  -2   2  -4    1.92    2.91   1
   2   2   4    7.49    2.47   1
  -2  -2  -4    5.66    2.67   1
   2  -2   4   10.51    2.78   1
  -2  -2  -5    6.30    3.14   1
  -2   2  -5   10.85    3.13   1
  -2  -2  -5    5.14    2.54   1
  -2  -2  -5    7.40    2.25   1
   2  -2   5    6.99    3.19   1
  -2   2  -5    7.26    3.09   1
   2   2   5    7.45    2.48   1
  -2   2  -5    5.54    3.08   1
  -2  -2  -5    6.32    2.77   1
  -2  -2  -5    8.83    1.71   1
   2  -2   5    4.11    2.11   1
  -2  -2  -6   21.89    3.89   1
  -2   2  -6   23.64    3.96   1
  -2  -2  -6   20.41    2.68   1
  -2   2  -6   21.32    3.67   1
  -2  -2  -6   22.35    3.67   1
  -3  -2   7   30.33    4.25  -2
  -2   2  -7   30.33    4.25   1
  -3   2   7   22.93    4.32  -2
  -2  -2  -7   22.93    4.32   1
  -3  -2   7   20.54    4.51  -2
  -2   2  -7   20.54    4.51   1
  -3   2   7   15.56    3.81  -2
  -2  -2  -7   15.56    3.81   1
  -2  -2  -8   28.19    4.74   1
  -2   2  -8   34.12    4.80   1
  -2   2  -8   32.60    5.13   1
  -2  -2  -8   26.02    4.56   1
  -2   2  -9   73.56    6.58   1
  -2  -2  -9   59.88    6.33   1
  -2   2  -9   69.47    6.45   1
  -2  -2  -9   65.06    5.85   1
  -2   2 -10   11.42    4.80   1
  -2  -2 -10   16.46    5.00   1
  -2  -2 -10   25.01    4.97   1
  -2   2 -10   11.18    5.00   1
  -2   2 -11  181.38   11.37   1
  -2  -2 -11  185.50   11.62   1
  -2   2 -11  192.69   11.48   1
  -2  -2 -12    1.72    5.19   1
  -2   2 -12    7.43    5.27   1
   2  -2  12   -2.23    5.30   1
  -2   2 -12    4.86    5.30   1
  -2   2 -13   13.63    6.02   1
  -2  -2 -13   28.95    6.39   1
   2  -2  13   13.22    6.39   1
  -2   2 -13   12.18    5.83   1
  -2  -2 -14   -8.54    6.14   1
  -2   2 -14    3.98    5.86   1
  -2   2 -14    7.36    5.77   1
   2  -2  14   -2.56    5.98   1
   2   3 -15   -0.68    6.11   1
   2  -3 -15    5.69    6.02   1
   2  -3 -14   44.92    6.93   1
   2   3 -14   32.72    7.19   1
   2  -3 -13   -2.24    5.51   1
   2   3 -13   11.94    5.45   1
   2   3 -13    7.68    5.28   1
   2   3 -12   72.96    7.78   1
   2  -3 -12   74.60    7.40   1
   2   3 -12   76.30    7.47   1
  -2   3  12   74.99    7.83   1
   2  -3 -11   -2.34    4.48   1
   2   3 -11   -2.03    4.56   1
   2   3 -11    1.42    4.45   1
  -2   3  11    1.04    4.89   1
   2  -3 -10  330.61   16.14   1
   2   3 -10  326.46   16.37   1
   2   3 -10  339.77   16.41   1
  -2   3  10  339.35   16.67   1
   2  -3  -9   -0.37    3.91   1
   2   3  -9   -0.42    4.18   1
   2   3  -9   -0.39    3.79   1
   2   3  -9   -4.02    3.65   1
  -2   3   9   -2.11    4.22   1
   2   3  -8  539.93   23.06   1
   2  -3  -8  537.54   22.59   1
   2   3  -8  517.76   22.77   1
   2   3  -8  515.44   22.24   1
  -2   3   8  532.50   23.01   1
   1  -3   7  147.75    8.52  -2
   2   3  -7  147.75    8.52   1
   1   3   7  146.56    8.11  -2
   2  -3  -7  146.56    8.11   1
  -1  -3  -7  180.34    8.80  -2
  -2   3   7  180.34    8.80   1
   1  -3   7  142.21    7.89  -2
   2   3  -7  142.21    7.89   1
   1   3   7  139.42    7.50  -2
   2  -3  -7  139.42    7.50   1
   1  -3   7  158.39    8.52  -2
   2   3  -7  158.39    8.52   1
   2  -3  -6   41.71    3.84   1
   2   3  -6   36.75    4.34   1
   2   3  -6   36.45    3.96   1
  -2   3   6   33.60    4.30   1
   2  -3  -6   34.02    3.31   1
   2   3  -6   41.75    4.18   1
   2   3  -6   41.37    3.50   1
   2  -3  -5  537.74   21.66   1
  -2   3   5  552.87   21.41   1
   2   3  -5  521.50   22.12   1
   2   3  -5  514.39   21.78   1
   2   3  -5  524.47   21.51   1
  -2   3   5  556.83   21.13   1
   2  -3  -5  522.08   21.24   1
   2   3  -5  502.71   22.00   1
   2   3  -5  533.53   21.47   1
  -2  -3   5  528.22   21.24   1
   2   3  -4   99.62    5.80   1
   2  -3  -4   79.88    4.95   1
  -2  -3   4   87.07    5.38   1
  -2   3   4   88.74    4.69   1
   2   3  -4   98.88    5.05   1
   2   3  -4   89.20    5.38   1
  -2  -3   4   93.95    5.10   1
   2   3  -4   92.35    5.59   1
   2  -3  -4   82.62    4.58   1
  -2  -3   4  106.08    5.38   1
  -2   3   4   97.81    4.54   1
  -2  -3   4  101.29    5.00   1
   2   3  -4   86.54    5.11   1
   2  -3  -3 1015.41   39.65   1
   2   3  -3 1040.33   40.31   1
  -2  -3   3 1053.07   40.11   1
  -2   3   3 1016.13   39.57   1
   2   3  -3 1043.57   39.73   1
   2   3  -3 1017.14   40.16   1
  -2   3   3 1047.02   40.07   1
  -2  -3   3 1059.58   40.04   1
   2  -3  -3  981.02   39.49   1
  -2  -3   3 1043.11   40.12   1
  -2   3   3 1031.35   39.44   1
   2   3  -3 1028.47   40.30   1
   2   3  -3 1017.50   40.04   1
  -2  -3   3 1047.01   39.91   1
  -2   3   2   87.12    4.07   1
  -2  -3   2   80.48    4.89   1
   2   3  -2   94.18    5.13   1
   2  -3  -2   80.33    4.08   1
   2  -3  -2   84.88    4.96   1
  -2  -3   2   89.08    4.88   1
   2   3  -2   84.86    4.19   1
  -2   3   2   97.77    4.89   1
  -2   3   2   84.17    4.05   1
  -2  -3   2   90.52    4.93   1
   2   3  -2   98.27    5.05   1
   2   3  -2   89.86    4.87   1
  -2  -3   2   89.32    4.87   1
  -2   3   2   86.08    4.10   1
   2  -3  -2   86.30    4.52   1
  -2   3   1   78.67    2.78   1
  -2   3   1   77.55    2.88   1
  -2  -3   1   62.08    3.55   1
  -2  -3   1   93.05    4.52   1
  -2   3   1   86.15    4.00   1
   2  -3  -1   86.90    4.15   1
  -2  -3   1   23.14    2.88   1
  -2  -3   1    0.36    2.40   1
   2   3  -1   94.74    4.41   1
   2   3  -1   93.54    4.25   1
   2  -3  -1   84.56    3.28   1
  -2   3   1   85.88    3.11   1
   2  -3  -1   91.53    3.82   1
  -2  -3   1   85.63    4.02   1
  -2  -3   0    4.36    1.17  -2
  -2   3   0    4.36    1.17   1
   2  -3   0    3.40    2.46  -2
   2   3   0    3.40    2.46   1
   2   3   0    5.15    2.68  -2
   2  -3   0    5.15    2.68   1
  -2   3   0    2.36    2.69  -2
  -2  -3   0    2.36    2.69   1
   2   3   0    0.96    1.33  -2
   2  -3   0    0.96    1.33   1
  -2   3   0    1.04    2.42  -2
  -2  -3   0    1.04    2.42   1
   2   3   0    1.54    2.10  -2
   2  -3   0    1.54    2.10   1
   2  -3   0    1.89    2.39  -2
   2   3   0    1.89    2.39   1
  -2  -3   0    3.98    1.93  -2
  -2   3   0    3.98    1.93   1
   2   3   0    1.65    1.82  -2
   2  -3   0    1.65    1.82   1
  -2   3   0    0.92    1.12  -2
  -2  -3   0    0.92    1.12   1
   2  -3   1  158.46    6.61   1
   2   3   1  169.32    7.37   1
  -2   3  -1  146.99    6.66   1
  -2  -3  -1  168.46    7.47   1
   2   3   1  157.15    6.33   1
  -2   3  -1  149.62    7.09   1
   2  -3   1  152.41    6.96   1
  -2   3  -1  163.18    7.47   1
  -2  -3  -1  168.42    7.15   1
  -2  -3  -1  150.05    7.17   1
   2  -3   1  150.44    7.18   1
   2   3   1  159.40    7.18   1
   2  -3   2  441.01   17.28   1
  -2  -3  -2  425.33   17.81   1
   2   3   2  427.38   17.65   1
  -2   3  -2  433.81   17.37   1
   2   3   2  410.00   17.05   1
   2  -3   2  439.30   17.53   1
  -2  -3  -2  438.04   17.60   1
  -2   3  -2  456.15   17.72   1
  -2   3  -2  445.50   17.83   1
  -2   3  -2  445.08   17.77   1
   2  -3   2  440.03   17.49   1
  -2  -3  -2  451.63   17.35   1
   2   3   2  420.01   17.45   1
   2   3   3   68.89    3.63   1
  -2   3  -3   66.29    3.59   1
  -2  -3  -3   79.74    4.28   1
   2  -3   3   70.44    3.35   1
   2   3   3   68.20    3.20   1
  -2  -3  -3   68.21    3.50   1
  -2   3  -3   68.89    3.81   1
  -2   3  -3   75.25    4.02   1
   2  -3   3   70.91    4.15   1
  -2  -3  -3   69.98    2.92   1
   2   3   3   65.71    3.36   1
   2   3   4 1325.14   49.63   1
  -2   3  -4 1326.81   49.73   1
   2  -3   4 1260.12   49.42   1
  -2  -3  -4 1278.79   49.92   1
   2   3   4 1271.25   49.43   1
  -2   3  -4 1244.28   49.79   1
   2  -3   4 1264.83   49.57   1
   2   3   4 1282.43   49.34   1
  -2  -3  -4 1301.93   49.58   1
   2  -3   4 1314.67   50.10   1
  -2   3  -4 1298.40   49.95   1
   2  -3   4 1240.20   49.19   1
  -2  -3  -4 1239.54   48.85   1
  -2  -3  -5   30.14    2.28   1
  -2  -3  -5   24.77    3.70   1
  -2   3  -5   21.27    3.42   1
   2   3   5   18.54    3.10   1
   2  -3   5   36.60    5.04   1
  -2  -3  -5   24.24    2.63   1
  -2   3  -5   30.96    3.74   1
   2  -3   5   26.50    2.76   1
  -2  -3  -5   27.36    3.26   1
  -2   3  -5   27.13    3.94   1
   2   3   5   26.78    2.98   1
  -2   3  -6  395.08   17.63   1
  -2  -3  -6  427.59   17.86   1
   2  -3   6  384.80   17.62   1
  -2   3  -6  404.86   17.77   1
  -2  -3  -6  435.66   17.44   1
   2   3   6  384.40   17.27   1
  -3  -3   7   71.79    6.13  -2
  -2   3  -7   71.79    6.13   1
  -3   3   7   74.52    6.36  -2
  -2  -3  -7   74.52    6.36   1
   3   3  -7   91.31    6.23  -2
   2  -3   7   91.31    6.23   1
  -3  -3   7   86.06    6.29  -2
  -2   3  -7   86.06    6.29   1
  -3   3   7   66.43    5.62  -2
  -2  -3  -7   66.43    5.62   1
   3  -3  -7   89.37    5.84  -2
   2   3   7   89.37    5.84   1
  -2   3  -8  170.02    9.29   1
  -2  -3  -8  159.66    9.41   1
   2  -3   8  154.08    9.46   1
  -2  -3  -8  150.29    8.66   1
  -2   3  -8  163.89    9.48   1
  -2   3  -9   56.29    6.00   1
  -2  -3  -9   81.88    6.78   1
  -2   3  -9   75.37    6.67   1
   2  -3   9   59.81    6.33   1
  -2  -3  -9   63.33    5.83   1
  -2   3 -10  135.99    9.17   1
  -2  -3 -10  140.66    9.28   1
   2  -3  10  130.19    9.22   1
  -2   3 -10  125.57    9.06   1
  -2  -3 -11   13.81    5.49   1
  -2   3 -11    5.23    5.32   1
  -2   3 -11    9.29    5.06   1
   2  -3  11   12.31    5.08   1
  -2   3 -12   -2.29    5.37   1
  -2  -3 -12    3.45    5.37   1
  -2   3 -12    5.56    5.48   1
   2  -3  12   -6.12    5.56   1
  -2   3 -13   -2.48    5.67   1
  -2  -3 -13   -7.40    6.13   1
   2  -3  13   -7.80    6.66   1
  -2   3 -13   -1.19    5.51   1
  -2   3 -14    5.97    6.35   1
  -2  -3 -14    6.55    5.96   1
  -2   3 -14    6.32    6.28   1
   2  -3  14    6.37    6.07   1
   2   4 -14   36.52    7.34   1
   2   4 -14   44.36    7.25   1
   2   4 -13   -2.43    5.83   1
   2  -4 -13   -2.76    5.52   1
   2   4 -13    3.98    5.40   1
  -2   4  13    3.10    5.81   1
   2   4 -12    7.88    5.24   1
   2  -4 -12    9.13    4.94   1
   2   4 -12   18.08    5.63   1
  -2   4  12   17.32    5.93   1
   2  -4 -11   23.82    5.29   1
   2   4 -11   23.27    5.57   1
   2   4 -11   19.23    5.09   1
  -2   4  11   31.43    5.90   1
   2  -4 -10    5.75    4.35   1
   2   4 -10    3.77    4.74   1
   2   4 -10    8.15    4.85   1
  -2   4  10    0.96    4.71   1
   2  -4  -9    8.66    3.93   1
   2   4  -9    9.37    4.50   1
   2   4  -9   15.30    4.23   1
  -2   4   9   20.67    4.84   1
   2   4  -9    1.68    3.85   1
   2  -4  -8  227.78   11.39   1
   2   4  -8  243.66   12.09   1
   2   4  -8  230.99   11.41   1
  -2   4   8  222.48   11.96   1
   2   4  -8  231.75   11.96   1
   1  -4   7   57.35    5.27  -2
   2   4  -7   57.35    5.27   1
   1   4   7   54.02    4.62  -2
   2  -4  -7   54.02    4.62   1
  -1  -4  -7   57.04    5.49  -2
  -2   4   7   57.04    5.49   1
   1  -4   7   57.56    4.96  -2
   2   4  -7   57.56    4.96   1
   1  -4   7   47.07    5.43  -2
   2   4  -7   47.07    5.43   1
   1  -4   7   57.34    4.32  -2
   2   4  -7   57.34    4.32   1
   2   4  -6  130.96    7.52   1
   2  -4  -6  122.75    6.73   1
   2   4  -6  130.02    7.11   1
   2   4  -6  121.17    7.35   1
   2  -4  -6  124.17    6.19   1
   2   4  -6  124.79    6.60   1
   2   4  -5  524.04   21.34   1
   2  -4  -5  520.74   20.64   1
  -2   4   5  503.82   20.34   1
   2   4  -5  509.62   20.62   1
   2   4  -5  506.11   21.06   1
   2  -4  -5  470.16   20.04   1
   2   4  -5  531.51   21.37   1
   2   4  -5  523.83   20.78   1
  -2  -4   5  501.78   20.43   1
   2   4  -4  480.71   19.59   1
   2  -4  -4  482.53   18.82   1
  -2  -4   4  480.19   19.25   1
  -2   4   4  474.18   18.63   1
   2   4  -4  506.68   18.99   1
   2   4  -4  475.07   19.45   1
   2  -4  -4  444.97   18.36   1
   2   4  -4  452.21   19.51   1
  -2   4   4  447.92   18.30   1
   2   4  -4  455.23   19.16   1
  -2  -4   4  474.15   18.93   1
   2  -4  -4  465.83   18.49   1
   2   4  -3 2501.50   23.61   1
   2  -4  -3 2301.69   19.77   1
  -2   4   3 2397.20   19.54   1
  -2   4   3 2415.98   22.34   1
   2   4  -3 2424.75   20.75   1
   2   4  -3 2475.49   23.23   1
  -2  -4   3 2542.77   22.50   1
   2   4  -3 2425.36   23.42   1
  -2   4   3 2335.74   18.55   1
  -2  -4   3 2484.39   22.53   1
  -2  -4   3 2549.20   21.92   1
   2  -4  -3 2367.28   20.28   1
   2   4  -3 2339.12   22.45   1
   2  -4  -2 2248.45   45.13   1
  -2   4   2 2195.50   45.05   1
  -2  -4   2  333.96   44.61   1
  -2  -4   2 2314.70   47.08   1
  -2   4   2 2305.84   46.60   1
   2  -4  -2 2230.51   46.89   1
  -2  -4   2 2297.74   46.51   1
  -2  -4   2 2206.22   44.68   1
   2   4  -2 2362.33   46.93   1
  -2   4   2 2129.06   45.06   1
  -2  -4   2   74.97   44.36   1
   2  -4  -2 2245.73   45.96   1
  -2   4   2 2197.54   45.09   1
  -2  -4   2 2325.10   46.49   1
   2   4  -2 2355.46   46.82   1
  -2  -4   1  174.53    8.14   1
  -2  -4   1  183.15    8.53   1
  -2  -4   1  137.70    7.76   1
  -2   4   1  173.67    8.29   1
   2  -4  -1  190.41    8.50   1
   2   4  -1  197.50    8.44   1
  -2  -4   1  198.22    8.21   1
  -2   4   1  182.01    7.42   1
  -2  -4   1  197.58    8.30   1
   2  -4  -1  177.20    7.99   1
   2  -4  -1  184.14    7.50   1
   2   4  -1  193.61    8.52   1
   2   4   0  617.00   23.48  -2
   2  -4   0  617.00   23.48   1
  -2  -4   0  595.51   23.45  -2
  -2   4   0  595.51   23.45   1
   2  -4   0  661.29   24.51  -2
   2   4   0  661.29   24.51   1
  -2   4   0  637.22   24.66  -2
  -2  -4   0  637.22   24.66   1
  -2   4   0  662.82   24.29  -2
  -2  -4   0  662.82   24.29   1
  -2   4   0  631.09   23.62  -2
  -2  -4   0  631.09   23.62   1
   2   4   0  669.82   24.75  -2
   2  -4   0  669.82   24.75   1
  -2  -4   0  629.71   24.36  -2
  -2   4   0  629.71   24.36   1
  -2  -4   0  628.05   23.98  -2
  -2   4   0  628.05   23.98   1
   2   4   0  640.28   23.93  -2
   2  -4   0  640.28   23.93   1
  -2   4   0  657.46   24.32  -2
  -2  -4   0  657.46   24.32   1
   2  -4   0  695.48   24.65  -2
   2   4   0  695.48   24.65   1
  -2   4  -1  208.52    8.99   1
   2   4   1  228.96    9.84   1
  -2  -4  -1  202.59    9.87   1
   2  -4   1  228.31    8.96   1
   2   4   1  230.99    8.94   1
  -2   4  -1  231.66    9.84   1
   2  -4   1  222.45    9.40   1
  -2   4  -1  212.41    9.53   1
   2   4   1  234.35    9.79   1
  -2  -4  -1  219.06    9.65   1
  -2  -4  -1  217.43    9.52   1
   2   4   2  478.14   17.58   1
  -2  -4  -2  477.66   17.79   1
  -2   4  -2  469.68   17.15   1
   2  -4   2  492.02   17.07   1
   2   4   2  492.86   16.97   1
  -2   4  -2  488.47   17.89   1
   2  -4   2  464.00   17.40   1
  -2   4  -2  518.69   17.77   1
   2   4   2  494.42   17.43   1
  -2  -4  -2  487.17   17.49   1
  -2  -4  -2  461.62   17.23   1
   2   4   2  483.63   17.34   1
  -2   4  -3   -0.45    2.22   1
   2  -4   3    2.68    2.00   1
  -2  -4  -3    5.49    2.82   1
   2   4   3    3.47    2.58   1
   2   4   3    2.78    2.06   1
  -2   4  -3    1.41    2.70   1
   2  -4   3    2.64    2.78   1
  -2   4  -3   -0.51    1.06   1
  -2  -4  -3    2.74    2.35   1
   2   4   3    3.20    2.25   1
  -2  -4  -3    4.85    1.93   1
   2  -4   3    2.39    2.19   1
  -2   4  -3    1.94    2.79   1
  -2  -4  -4   13.90    3.09   1
   2  -4   4   13.07    2.54   1
  -2   4  -4   15.32    2.86   1
   2   4   4   14.84    2.57   1
   2  -4   4   15.43    3.45   1
  -2   4  -4   14.65    3.20   1
  -2   4  -4   22.44    3.49   1
  -2  -4  -4   15.36    2.71   1
   2   4   4   13.01    2.42   1
  -2  -4  -4   13.54    1.96   1
  -2   4  -5   -0.24    2.60   1
  -2  -4  -5    0.26    3.00   1
   2   4   5   -0.21    2.56   1
   2  -4   5   -0.27    3.18   1
  -2   4  -5    1.91    3.00   1
  -2  -4  -5    2.02    2.53   1
   2   4   5    0.33    2.22   1
  -2   4  -6   28.89    4.10   1
  -2  -4  -6   29.77    4.11   1
   2   4   6   19.09    3.45   1
   2  -4   6   30.25    4.34   1
  -2   4  -6   32.65    4.45   1
  -2  -4  -6   32.27    3.66   1
  -3   4   7   58.49    5.76  -2
  -2  -4  -7   58.49    5.76   1
  -3  -4   7   61.09    5.47  -2
  -2   4  -7   61.09    5.47   1
   3  -4  -7   73.66    5.49  -2
   2   4   7   73.66    5.49   1
   3   4  -7   79.16    5.97  -2
   2  -4   7   79.16    5.97   1
  -3  -4   7   52.75    5.71  -2
  -2   4  -7   52.75    5.71   1
  -3   4   7   50.99    4.90  -2
  -2  -4  -7   50.99    4.90   1
  -2   4  -8    5.28    4.23   1
  -2  -4  -8    6.62    4.14   1
   2   4   8    9.67    3.74   1
   2  -4   8   17.35    4.48   1
  -2   4  -8   13.68    4.39   1
  -2  -4  -8    9.72    3.75   1
  -2   4  -9    4.68    4.49   1
  -2  -4  -9   15.63    4.77   1
  -2   4  -9   11.26    4.72   1
   2  -4   9    9.85    4.52   1
  -2   4 -10   24.21    5.19   1
  -2  -4 -10   13.11    4.69   1
  -2   4 -10   17.69    5.28   1
   2  -4  10   16.52    5.45   1
  -2   4 -11   77.75    7.65   1
  -2  -4 -11   84.84    7.83   1
  -2   4 -11   75.82    7.79   1
   2  -4  11   73.71    7.53   1
  -2  -4 -12   43.78    6.44   1
  -2   4 -12   33.93    6.54   1
   2  -4  12   24.56    6.16   1
  -2   4 -12   30.34    6.35   1
  -2   4 -13   29.21    6.56   1
  -2  -4 -13   24.05    6.41   1
  -2   4 -13   37.30    6.66   1
   2  -4  13   25.75    6.98   1
  -2   4 -14    1.33    6.11   1
  -2  -4 -14   10.45    6.24   1
   2  -4  14    6.35    5.90   1
  -2   4 -14   10.40    6.42   1
   2   5 -15   16.57    6.78   1
   2   5 -14    5.30    6.13   1
   2   5 -14    7.52    6.09   1
  -2   5  14    7.37    6.34   1
   2   5 -13   88.60    8.90   1
   2   5 -13   86.33    8.63   1
  -2   5  13  100.13    9.14   1
   2   5 -12   27.63    6.11   1
   2   5 -12   19.85    5.80   1
  -2   5  12   25.85    6.19   1
   2  -5 -11   97.18    7.93   1
   2   5 -11  113.51    8.64   1
   2   5 -11  109.03    8.52   1
  -2   5  11   87.15    8.06   1
   2  -5 -10   27.30    5.01   1
   2   5 -10   30.05    5.45   1
   2   5 -10   45.77    5.82   1
  -2   5  10   37.63    6.01   1
   2   5 -10   44.89    5.17   1
   2   5  -9  438.14   19.95   1
   2  -5  -9  425.71   19.20   1
   2   5  -9  449.36   19.97   1
  -2   5   9  449.00   20.01   1
   2   5  -9  401.47   19.14   1
   2   5  -8    0.79    3.98   1
   2  -5  -8    0.61    3.38   1
  -2   5   8    0.40    4.06   1
   2   5  -8    4.74    3.73   1
   2   5  -8    3.13    3.83   1
   1  -5   7  470.78   19.44  -2
   2   5  -7  470.78   19.44   1
   1   5   7  417.07   18.41  -2
   2  -5  -7  417.07   18.41   1
   1  -5   7  446.37   18.98  -2
   2   5  -7  446.37   18.98   1
   1  -5   7  409.98   19.07  -2
   2   5  -7  409.98   19.07   1
   1  -5   7  427.07   18.28  -2
   2   5  -7  427.07   18.28   1
   2  -5  -6    3.02    2.65   1
   2   5  -6    6.97    3.28   1
   2   5  -6    0.57    3.34   1
   2   5  -6    1.57    3.19   1
   2   5  -6    2.51    2.82   1
   2   5  -5  316.71   13.76   1
   2  -5  -5  289.50   12.75   1
   2   5  -5  305.97   13.56   1
   2   5  -5  295.98   13.75   1
   2   5  -5  298.72   13.22   1
   2  -5  -4   -0.13    1.88   1
   2  -5  -4    1.49    1.88   1
  -2   5   4   -3.76    1.81   1
   2   5  -4    1.22    3.12   1
   2   5  -4    0.32    2.18   1
   2   5  -4   -0.47    2.95   1
   2  -5  -4    1.30    1.41   1
   2   5  -4    2.51    3.21   1
  -2  -5   4    0.69    2.36   1
   2   5  -4    1.25    2.74   1
  -2  -5   3  427.24    9.11   1
   2  -5  -3  406.83    7.54   1
   2   5  -3  411.86    9.75   1
  -2   5   3  401.22    7.31   1
  -2   5   3  412.45    9.21   1
   2   5  -3  420.31    9.68   1
  -2  -5   3  401.83    7.16   1
   2   5  -3  423.60    9.85   1
  -2   5   3  385.40    6.66   1
  -2   5   3  397.18    6.72   1
   2  -5  -3  406.58    8.11   1
  -2  -5   3  420.22    8.94   1
   2   5  -3  408.09    9.43   1
  -2  -5   2  539.61   19.83   1
   2  -5  -2  480.93   18.74   1
  -2   5   2  495.53   18.72   1
   2  -5  -2  476.49   20.04   1
  -2  -5   2  514.98   20.11   1
  -2  -5   2  451.82   19.59   1
   2   5  -2  500.29   20.00   1
  -2   5   2  490.74   19.88   1
  -2   5   2  475.00   19.23   1
  -2   5   2  472.47   18.73   1
  -2   5   2  465.36   18.74   1
   2   5  -2  510.82   20.01   1
  -2  -5   2  543.20   19.88   1
   2  -5  -2  481.20   19.46   1
   2   5  -2  507.21   20.05   1
  -2  -5   2  502.21   19.76   1
  -2  -5   1   94.63    5.31   1
  -2  -5   1   97.71    5.70   1
  -2  -5   1   99.12    5.27   1
   2  -5  -1  107.03    5.84   1
  -2   5   1   93.65    5.49   1
  -2   5   1   95.52    5.06   1
   2   5  -1  107.61    5.65   1
  -2  -5   1   93.61    5.17   1
  -2   5   1  100.30    4.39   1
   2   5  -1   98.29    5.59   1
  -2  -5   1  103.89    5.35   1
   2  -5  -1   93.07    4.36   1
   2  -5   0 1320.01   53.52  -2
   2   5   0 1320.01   53.52   1
  -2   5   0 1471.69   53.89  -2
  -2  -5   0 1471.69   53.89   1
  -2   5   0 1397.34   52.93  -2
  -2  -5   0 1397.34   52.93   1
  -2   5   0 1430.33   53.39  -2
  -2  -5   0 1430.33   53.39   1
   2   5   0 1420.32   53.92  -2
   2  -5   0 1420.32   53.92   1
   2   5   0 1345.75   52.98  -2
   2  -5   0 1345.75   52.98   1
  -2  -5   0 1366.96   53.47  -2
  -2   5   0 1366.96   53.47   1
  -2   5   0 1409.20   53.39  -2
  -2  -5   0 1409.20   53.39   1
  -2  -5   0 1349.56   53.07  -2
  -2   5   0 1349.56   53.07   1
   2  -5   0 1397.51   53.68  -2
   2   5   0 1397.51   53.68   1
  -2   5   0 1404.72   53.48  -2
  -2  -5   0 1404.72   53.48   1
  -2   5  -1   39.52    2.48   1
   2  -5   1   45.79    2.43   1
   2  -5   1   45.90    3.98   1
  -2  -5  -1   48.30    3.88   1
   2   5   1   44.09    3.60   1
   2   5   1   46.24    2.75   1
  -2  -5  -1   48.04    3.26   1
  -2   5  -1   46.13    3.87   1
  -2  -5  -1   37.89    3.24   1
   2   5   1   45.35    3.71   1
  -2  -5  -1   46.73    3.46   1
  -2   5  -1   42.34    3.20   1
  -2  -5  -1   43.56    3.45   1
   2  -5   1   41.08    3.03   1
  -2   5  -2  165.27    7.34   1
  -2  -5  -2  182.35    8.22   1
   2   5   2  175.38    7.92   1
   2  -5   2  168.51    7.23   1
   2   5   2  169.91    7.25   1
   2  -5   2  167.49    7.65   1
  -2   5  -2  155.27    7.82   1
  -2   5  -2  147.41    7.66   1
  -2   5  -2  170.09    8.25   1
  -2  -5  -2  173.45    7.62   1
  -2  -5  -2  169.48    7.70   1
   2   5   2  175.53    7.81   1
   2  -5   3    6.51    2.02   1
  -2   5  -3    5.51    2.15   1
  -2  -5  -3   13.25    2.98   1
   2   5   3    5.03    2.05   1
   2   5   3   10.30    2.65   1
  -2   5  -3    6.92    2.96   1
  -2   5  -3   18.01    3.93   1
  -2  -5  -3    8.61    2.31   1
  -2  -5  -3    9.81    2.26   1
   2  -5   3    8.33    2.56   1
   2   5   3    3.72    2.21   1
  -2   5  -3    9.65    2.79   1
   2   5   3   10.93    2.33   1
  -2  -5  -4   21.13    3.45   1
   2  -5   4   24.46    2.84   1
  -2   5  -4   23.34    3.16   1
   2   5   4   23.84    2.91   1
   2  -5   4   25.82    4.17   1
   2   5   4   24.02    2.73   1
  -2  -5  -4   22.98    2.89   1
  -2   5  -4   22.62    3.62   1
  -2   5  -5   95.33    5.93   1
  -2  -5  -5  104.50    6.22   1
  -2  -5  -5   91.87    5.51   1
  -2   5  -5  105.43    6.51   1
   2  -5   5   92.35    6.21   1
   2   5   5   92.98    5.67   1
  -2   5  -6   77.80    5.92   1
  -2  -5  -6  104.31    6.47   1
  -2   5  -6   85.83    6.41   1
   2  -5   6   89.81    6.83   1
  -2  -5  -6   95.70    5.63   1
   2   5   6   89.54    5.80   1
  -3  -5   7   99.47    7.17  -2
  -2   5  -7   99.47    7.17   1
  -3   5   7  125.20    7.54  -2
  -2  -5  -7  125.20    7.54   1
  -3  -5   7  103.90    7.36  -2
  -2   5  -7  103.90    7.36   1
  -3   5   7  107.41    6.59  -2
  -2  -5  -7  107.41    6.59   1
   3   5  -7  121.05    7.49  -2
   2  -5   7  121.05    7.49   1
   3  -5  -7  108.82    6.88  -2
   2   5   7  108.82    6.88   1
  -2   5  -8    1.13    4.04   1
  -2  -5  -8   11.40    4.46   1
   2  -5   8    7.87    4.89   1
  -2   5  -8    4.60    4.54   1
   2   5   8    3.85    3.92   1
  -2   5  -9  104.58    7.90   1
  -2  -5  -9  104.16    7.93   1
  -2   5  -9  108.84    8.17   1
   2  -5   9  119.56    8.82   1
   2   5   9  111.53    7.74   1
  -2   5 -10   21.48    5.48   1
  -2  -5 -10   23.82    5.47   1
  -2   5 -10   19.57    5.36   1
   2  -5  10   24.29    5.39   1
  -2   5 -11   50.13    6.73   1
  -2  -5 -11   43.89    6.40   1
  -2   5 -11   45.75    6.68   1
   2  -5  11   43.57    6.72   1
  -2   5 -12   -4.61    5.53   1
  -2  -5 -12    3.46    5.48   1
   2  -5  12    3.36    5.62   1
  -2   5 -12    1.76    5.63   1
  -2   5 -13   -3.12    5.88   1
  -2  -5 -13    6.78    6.03   1
   2  -5  13    4.20    6.06   1
  -2   5 -13    2.51    5.79   1
  -2   5 -14   -4.68    6.22   1
  -2  -5 -14   -1.95    5.79   1
  -2   5 -14    1.99    6.05   1
   2  -5  14    3.82    6.21   1
   2   6 -14   13.45    6.65   1
   2   6 -14    0.65    6.18   1
  -2   6  14    9.46    6.19   1
   2   6 -13   16.45    6.22   1
   2   6 -13   17.76    6.30   1
  -2   6  13   -0.64    5.76   1
   2   6 -12    4.70    5.70   1
   2   6 -12    9.74    5.49   1
  -2   6  12   -0.60    5.30   1
   2   6 -11   -0.54    5.27   1
   2   6 -11   -2.65    5.23   1
  -2   6  11    1.09    4.99   1
   2   6 -10   11.96    5.08   1
   2   6 -10    6.38    4.99   1
   2   6 -10   -0.41    4.53   1
  -2   6  10    7.02    4.88   1
   2   6  -9   15.03    5.00   1
   2   6  -9   16.64    4.88   1
  -2   6   9   16.09    5.02   1
   2   6  -9   16.02    4.44   1
   2  -6  -8   19.15    3.98   1
   2   6  -8   21.40    5.10   1
   2   6  -8   17.12    4.19   1
  -2   6   8   27.04    5.00   1
   2   6  -8   15.16    4.74   1
   1  -6   7  166.72    9.12  -2
   2   6  -7  166.72    9.12   1
   1   6   7  147.10    8.01  -2
   2  -6  -7  147.10    8.01   1
   1  -6   7  151.59    8.87  -2
   2   6  -7  151.59    8.87   1
   1  -6   7  159.98    9.20  -2
   2   6  -7  159.98    9.20   1
   1  -6   7  148.72    8.16  -2
   2   6  -7  148.72    8.16   1
   2  -6  -6   58.36    4.38   1
   2   6  -6   73.86    5.46   1
   2   6  -6   65.10    5.38   1
   2   6  -6   70.88    5.52   1
   2   6  -6   51.60    4.67   1
   2  -6  -5   55.46    3.75   1
   2   6  -5   49.60    4.88   1
   2   6  -5   49.72    4.67   1
   2   6  -5   59.36    5.15   1
  -2  -6   5   50.89    3.54   1
   2   6  -5   52.63    4.41   1
   2   6  -4  920.78   35.33   1
   2  -6  -4  869.26   34.13   1
   2   6  -4  883.43   35.25   1
  -2  -6   4  839.89   34.01   1
   2   6  -4  926.61   35.43   1
   2   6  -4  896.95   35.07   1
   2  -6  -4  877.57   34.18   1
   2   6  -3  480.25   19.63   1
  -2  -6   3  501.67   19.37   1
   2  -6  -3  451.65   18.31   1
  -2   6   3  456.56   18.23   1
   2  -6  -3  484.88   19.81   1
   2   6  -3  475.16   19.62   1
  -2   6   3  445.27   18.37   1
   2   6  -3  485.97   19.62   1
   2   6  -3  495.81   19.58   1
   2  -6  -3  478.65   18.82   1
   2  -6  -2 1846.04   57.63   1
  -2  -6   2 2052.09   59.18   1
  -2   6   2 1915.05   57.62   1
  -2  -6   2 2111.75   59.68   1
   2  -6  -2 1945.45   59.62   1
   2   6  -2 2088.75   59.61   1
  -2   6   2 2002.03   59.35   1
  -2   6   2 1951.79   58.46   1
   2   6  -2 2090.96   59.51   1
  -2   6   2 1824.21   57.65   1
  -2   6   2 1886.00   57.64   1
  -2  -6   2 2044.65   59.12   1
  -2  -6   2 2057.01   59.21   1
   2   6  -2 2012.75   59.57   1
  -2  -6   1  601.71   24.22   1
  -2  -6   1  617.23   24.67   1
  -2   6   1  589.91   24.37   1
   2  -6  -1  602.48   24.73   1
  -2  -6   1  618.62   24.17   1
  -2  -6   1  622.53   24.19   1
  -2   6   1  597.56   23.97   1
  -2   6   1  580.81   23.36   1
   2   6  -1  645.27   24.46   1
   2   6  -1  633.15   24.62   1
  -2  -6   1  626.12   24.30   1
   2  -6  -1  594.42   23.34   1
   2  -6   0 2643.80  100.41  -2
   2   6   0 2643.80  100.41   1
  -2   6   0 2621.92  100.67  -2
  -2  -6   0 2621.92  100.67   1
  -2   6   0 2727.21  100.27  -2
  -2  -6   0 2727.21  100.27   1
   2   6   0 2575.59  100.85  -2
   2  -6   0 2575.59  100.85   1
  -2   6   0 2581.81   99.89  -2
  -2  -6   0 2581.81   99.89   1
  -2   6   0 2605.25  100.18  -2
  -2  -6   0 2605.25  100.18   1
  -2  -6   0 2545.57   99.86  -2
  -2   6   0 2545.57   99.86   1
   2   6   0 2605.94   99.78  -2
   2  -6   0 2605.94   99.78   1
  -2  -6   0 2611.01  100.38  -2
  -2   6   0 2611.01  100.38   1
   2  -6   0 2721.51  100.68  -2
   2   6   0 2721.51  100.68   1
  -2   6   0 2741.63  100.42  -2
  -2  -6   0 2741.63  100.42   1
  -2  -6  -1  424.67   17.60   1
   2   6   1  451.42   17.44   1
  -2   6  -1  388.83   16.35   1
   2  -6   1  428.11   16.32   1
  -2  -6  -1  401.98   16.73   1
   2   6   1  445.51   16.74   1
  -2  -6  -1  419.77   16.94   1
   2  -6   1  435.86   17.93   1
  -2   6  -1  428.89   17.06   1
  -2   6  -1  431.58   17.54   1
   2  -6   1  412.70   16.85   1
  -2  -6  -1  436.56   17.04   1
   2   6   1  416.00   17.43   1
  -2  -6  -1  412.63   17.13   1
  -2  -6  -1  404.39   17.13   1
  -2   6  -2  789.21   24.69   1
   2   6   2  826.58   25.49   1
  -2  -6  -2  858.49   25.80   1
   2  -6   2  855.98   24.63   1
  -2  -6  -2  848.29   24.85   1
   2   6   2  832.08   24.80   1
  -2   6  -2  846.08   25.53   1
   2  -6   2  828.67   25.17   1
  -2   6  -2  836.39   25.97   1
  -2   6  -2  772.58   25.51   1
  -2  -6  -2  809.66   25.11   1
   2   6   2  811.63   25.43   1
  -2  -6  -2  843.98   25.22   1
  -2  -6  -3  346.58   14.73   1
  -2   6  -3  332.44   14.12   1
   2   6   3  357.57   14.55   1
   2  -6   3  331.19   13.94   1
   2   6   3  351.06   14.04   1
   2  -6   3  324.31   14.32   1
  -2  -6  -3  338.74   14.18   1
  -2   6  -3  348.85   14.79   1
   2   6   3  349.18   14.25   1
  -2  -6  -3  347.74   14.05   1
   2   6   3  330.25   14.02   1
  -2   6  -4    7.14    2.53   1
   2  -6   4    6.56    2.20   1
  -2  -6  -4    4.94    3.03   1
   2   6   4    7.34    2.35   1
  -2   6  -4   15.82    3.45   1
  -2  -6  -4    6.42    2.35   1
  -2   6  -5   28.32    3.64   1
  -2  -6  -5   38.58    4.09   1
   2   6   5   33.16    3.61   1
   2  -6   5   25.23    4.01   1
  -2   6  -5   29.05    4.11   1
  -2  -6  -5   38.02    3.31   1
  -2   6  -6   56.58    4.89   1
  -2  -6  -6   57.09    4.97   1
   2   6   6   41.84    4.33   1
  -2   6  -6   56.98    5.43   1
   2  -6   6   46.53    4.84   1
  -2  -6  -6   43.41    4.05   1
  -3   6   7   46.77    5.39  -2
  -2  -6  -7   46.77    5.39   1
  -3  -6   7   41.82    5.28  -2
  -2   6  -7   41.82    5.28   1
   3  -6  -7   49.46    4.75  -2
   2   6   7   49.46    4.75   1
   3   6  -7   45.91    5.92  -2
   2  -6   7   45.91    5.92   1
  -3  -6   7   53.06    5.56  -2
  -2   6  -7   53.06    5.56   1
  -3  -6   7   45.93    4.47  -2
  -2   6  -7   45.93    4.47   1
  -2   6  -8   58.59    5.74   1
  -2  -6  -8   58.32    6.00   1
  -2   6  -8   55.60    6.48   1
   2  -6   8   61.31    6.15   1
   2   6   8   57.18    5.55   1
  -2   6  -9    0.86    4.12   1
  -2  -6  -9   10.52    4.93   1
  -2   6  -9    2.36    4.30   1
   2  -6   9   -1.76    4.43   1
   2   6   9   -3.61    3.98   1
  -2  -6 -10   49.59    6.29   1
  -2   6 -10   29.25    5.60   1
  -2   6 -10   35.01    6.11   1
   2  -6  10   39.04    6.18   1
   2   6  10   43.23    5.68   1
  -2  -6 -11    6.45    5.24   1
  -2   6 -11    3.18    5.18   1
   2  -6  11   13.59    5.80   1
  -2   6 -11    2.80    5.27   1
  -2   6 -12   75.91    7.74   1
  -2  -6 -12   76.49    7.80   1
   2  -6  12   69.70    7.89   1
  -2   6 -12   68.06    7.86   1
  -2   6 -13   -0.63    5.97   1
  -2  -6 -13   16.61    6.12   1
  -2   6 -13    9.68    5.93   1
   2  -6  13    9.60    6.30   1
  -2  -6 -14   22.69    6.92   1
  -2   6 -14   33.60    7.15   1
   2  -6  14   40.42    7.65   1
  -2   6 -14   26.41    7.29   1
   2   7 -14   15.58    6.40   1
   2   7 -14   12.65    6.45   1
  -2   7  14    7.53    6.20   1
   2   7 -13    0.64    6.09   1
   2   7 -13   -3.78    5.71   1
  -2   7  13    1.95    5.96   1
   2   7 -12   61.61    7.41   1
   2   7 -12   57.40    7.56   1
  -2   7  12   60.47    7.53   1
   2   7 -11   42.71    6.59   1
   2   7 -11   49.16    6.81   1
  -2   7  11   30.04    6.26   1
   2   7 -11   39.00    5.90   1
   2   7 -10   32.16    5.73   1
   2   7 -10   33.10    5.87   1
  -2   7  10   18.12    5.55   1
   2   7 -10   35.82    5.60   1
   2   7  -9    6.06    4.92   1
   2   7  -9   11.71    4.88   1
  -2   7   9    9.52    4.66   1
   2   7  -9   13.36    4.48   1
   2   7  -8  264.00   13.45   1
   2   7  -8  253.34   13.18   1
   2   7  -8  272.44   13.55   1
   1  -7   7   13.70    4.31  -2
   2   7  -7   13.70    4.31   1
   1  -7   7   15.65    4.29  -2
   2   7  -7   15.65    4.29   1
   1  -7   7   13.29    4.80  -2
   2   7  -7   13.29    4.80   1
   1  -7   7   18.13    3.75  -2
   2   7  -7   18.13    3.75   1
   2   7  -6  335.40   15.13   1
   2   7  -6  299.45   14.97   1
   2   7  -6  321.03   15.29   1
   2   7  -6  345.62   14.83   1
   2   7  -5   22.99    3.98   1
   2   7  -5   23.20    4.02   1
   2   7  -5   31.48    4.34   1
   2   7  -5   28.31    3.83   1
   2   7  -4   81.43    5.76   1
   2   7  -4   81.26    5.92   1
   2   7  -4   86.87    5.98   1
   2   7  -4   94.57    5.78   1
  -2  -7   3   63.63    4.85   1
   2   7  -3   71.00    5.06   1
   2  -7  -3   46.68    4.89   1
  -2   7   3   65.89    3.55   1
   2   7  -3   69.10    4.96   1
   2   7  -3   69.34    4.96   1
  -2  -7   2    2.57    2.49   1
  -2  -7   2   -3.05    3.00   1
   2   7  -2    1.38    2.73   1
   2  -7  -2    0.26    3.15   1
  -2   7   2    1.96    1.99   1
  -2  -7   2    3.27    2.47   1
   2   7  -2   -0.22    2.70   1
   2   7  -2    3.35    2.99   1
  -2  -7   1    1.58    2.42   1
   2  -7  -1    4.99    3.21   1
   2   7  -1    2.69    2.74   1
  -2  -7   1    5.45    3.10   1
  -2  -7   1    4.33    2.39   1
  -2  -7   1    2.60    2.26   1
  -2   7   1    1.73    2.30   1
   2   7  -1    1.78    2.70   1
  -2   7   1    1.73    1.35   1
  -2  -7   1    1.98    2.40   1
   2  -7  -1    1.10    1.23   1
   2   7  -1   -0.23    2.79   1
   2  -7   0  607.04   24.39  -2
   2   7   0  607.04   24.39   1
  -2   7   0  640.79   24.82  -2
  -2  -7   0  640.79   24.82   1
  -2   7   0  611.34   24.27  -2
  -2  -7   0  611.34   24.27   1
  -2   7   0  616.37   24.04  -2
  -2  -7   0  616.37   24.04   1
   2   7   0  603.82   25.08  -2
   2  -7   0  603.82   25.08   1
  -2  -7   0  579.06   24.43  -2
  -2   7   0  579.06   24.43   1
  -2  -7   0  594.90   23.84  -2
  -2   7   0  594.90   23.84   1
  -2   7   0  633.88   24.27  -2
  -2  -7   0  633.88   24.27   1
   2   7   0  598.80   23.71  -2
   2  -7   0  598.80   23.71   1
   2  -7   0  609.83   24.79  -2
   2   7   0  609.83   24.79   1
  -2   7  -1    0.58    1.30   1
  -2  -7  -1    3.33    2.96   1
   2   7   1    4.95    1.95   1
   2   7   1    4.05    2.73   1
   2  -7   1    0.52    3.07   1
  -2  -7  -1    3.27    2.24   1
  -2  -7  -1    3.55    2.05   1
  -2  -7  -1   -0.98    2.00   1
   2  -7   1    1.93    2.49   1
  -2   7  -1   -3.81    2.20   1
   2   7   1    1.25    2.95   1
  -2  -7  -1    2.12    2.48   1
   2  -7   1    0.13    1.87   1
  -2  -7  -1    2.74    2.43   1
  -2   7  -2   86.60    4.79   1
   2   7   2  113.34    5.80   1
  -2  -7  -2  111.48    5.87   1
   2   7   2  110.72    5.15   1
  -2  -7  -2  102.94    5.05   1
  -2   7  -2   93.35    5.52   1
  -2  -7  -2  106.68    5.20   1
   2  -7   2   96.18    5.27   1
  -2  -7  -2   99.86    5.38   1
  -2  -7  -2   88.46    5.19   1
   2   7   2   98.21    5.66   1
  -2  -7  -3  208.59    9.69   1
  -2   7  -3  195.09    8.98   1
  -2   7  -3  206.56    9.70   1
  -2  -7  -3  200.84    9.03   1
   2   7   3  199.44    9.27   1
  -2  -7  -3  205.63    9.05   1
  -2  -7  -4  264.29   12.23   1
  -2   7  -4  256.07   11.72   1
  -2   7  -4  278.87   12.45   1
  -2  -7  -4  271.59   11.50   1
   2   7   4  263.82   11.52   1
  -2   7  -5  269.40   12.64   1
  -2  -7  -5  303.25   13.33   1
  -2   7  -5  276.20   13.24   1
   2   7   5  283.62   12.73   1
  -2   7  -6  642.52   26.75   1
  -2  -7  -6  648.02   27.03   1
   2   7   6  649.59   26.68   1
  -2   7  -6  682.41   27.41   1
   2  -7   6  614.64   27.01   1
  -3  -7   7   92.23    6.89  -2
  -2   7  -7   92.23    6.89   1
  -3   7   7  108.01    7.25  -2
  -2  -7  -7  108.01    7.25   1
   3  -7  -7  121.82    7.02  -2
   2   7   7  121.82    7.02   1
  -3  -7   7  104.37    7.61  -2
  -2   7  -7  104.37    7.61   1
   3   7  -7   99.54    7.19  -2
   2  -7   7   99.54    7.19   1
  -3  -7   7   94.85    6.65  -2
  -2   7  -7   94.85    6.65   1
  -2   7  -8  213.33   11.17   1
  -2  -7  -8  209.11   11.25   1
  -2   7  -8  206.37   11.57   1
   2  -7   8  199.82   11.16   1
   2   7   8  196.43   10.78   1
  -2   7  -9   26.88    5.04   1
  -2  -7  -9   26.13    5.36   1
  -2   7  -9   29.12    5.37   1
   2  -7   9   24.53    5.33   1
   2   7   9   26.54    4.90   1
  -2   7 -10   88.56    7.58   1
  -2  -7 -10   95.71    7.72   1
  -2   7 -10   76.83    7.61   1
   2  -7  10   82.53    7.65   1
   2   7  10   80.39    7.30   1
  -2  -7 -11    3.22    4.97   1
  -2   7 -11  -10.68    5.26   1
   2  -7  11    2.62    5.01   1
  -2   7 -11   -1.15    5.54   1
  -2   7 -12   16.34    5.86   1
  -2  -7 -12   16.71    5.82   1
   2  -7  12   17.99    6.22   1
  -2   7 -12   14.83    6.36   1
  -2   7 -13    1.26    5.79   1
  -2  -7 -13   -0.61    5.72   1
  -2   7 -13    3.29    6.06   1
   2  -7  13    8.95    6.54   1
  -2  -7 -14    3.22    5.91   1
  -2   7 -14    2.66    6.08   1
   2   8 -14    6.13    6.17   1
   2   8 -14   -4.13    6.38   1
  -2   8  14   -0.69    6.28   1
   2   8 -13    3.87    6.08   1
   2   8 -13    1.30    5.87   1
  -2   8  13    3.29    6.27   1
   2   8 -12   10.31    5.57   1
   2   8 -12   -4.89    5.83   1
  -2   8  12    4.91    5.54   1
   2   8 -11    9.03    5.29   1
   2   8 -11   -4.58    5.57   1
  -2   8  11    0.57    5.14   1
   2   8 -11   -3.45    5.10   1
   2   8 -10   18.70    5.20   1
   2   8 -10    9.02    5.43   1
  -2   8  10   14.94    5.29   1
   2   8 -10    7.51    4.71   1
   2   8  -9   -2.85    4.76   1
   2   8  -9    7.83    5.18   1
   2   8  -9    0.44    4.27   1
  -2   8   9    0.49    4.75   1
   2   8  -8   24.23    5.61   1
   2   8  -8   29.25    5.51   1
   2   8  -8   22.99    5.58   1
   1  -8   7   25.03    4.73  -2
   2   8  -7   25.03    4.73   1
   1  -8   7    7.80    4.31  -2
   2   8  -7    7.80    4.31   1
   1  -8   7   16.44    4.46  -2
   2   8  -7   16.44    4.46   1
   1  -8   7   22.84    4.11  -2
   2   8  -7   22.84    4.11   1
   2   8  -6    2.13    3.81   1
   2   8  -6    5.07    3.91   1
   2   8  -6    9.80    4.10   1
   2   8  -6    7.17    3.63   1
   2   8  -5  114.02    7.27   1
   2   8  -5  116.93    7.27   1
   2   8  -5  124.12    7.68   1
   2   8  -5  109.22    7.12   1
   2   8  -4  120.24    7.19   1
   2   8  -4  117.26    7.14   1
   2   8  -4  120.65    7.17   1
   2   8  -4  113.33    7.13   1
  -2  -8   3  609.32   24.87   1
   2  -8  -3  587.31   25.03   1
   2   8  -3  602.10   24.98   1
   2   8  -3  616.03   24.86   1
   2   8  -3  584.28   24.91   1
  -2  -8   2   71.50    5.28   1
   2   8  -2   75.60    5.22   1
   2  -8  -2   70.31    5.49   1
   2   8  -2   68.51    5.07   1
   2   8  -2   72.91    5.46   1
  -2  -8   1 1131.30   42.79   1
  -2  -8   1 1025.53   42.12   1
   2   8  -1 1068.95   42.51   1
   2  -8  -1 1081.43   42.96   1
  -2  -8   1 1059.33   42.04   1
   2   8  -1 1063.23   42.39   1
  -2  -8   1 1105.36   42.10   1
   2   8  -1 1110.79   42.76   1
   2   8   0    4.54    3.27  -2
   2  -8   0    4.54    3.27   1
  -2   8   0    4.15    2.95  -2
  -2  -8   0    4.15    2.95   1
  -2   8   0    5.24    2.32  -2
  -2  -8   0    5.24    2.32   1
   2  -8   0    5.34    2.65  -2
   2   8   0    5.34    2.65   1
  -2   8   0    1.78    2.34  -2
  -2  -8   0    1.78    2.34   1
  -2  -8   0    6.57    1.94  -2
  -2   8   0    6.57    1.94   1
   2  -8   0    3.66    3.11  -2
   2   8   0    3.66    3.11   1
  -2  -8  -1  578.83   21.21   1
   2   8   1  534.62   20.76   1
  -2  -8  -1  472.10   20.24   1
  -2  -8  -1  499.30   20.35   1
   2  -8   1  562.95   21.76   1
  -2   8  -1  476.09   20.28   1
  -2  -8  -1  496.95   20.22   1
  -2  -8  -1  480.18   20.46   1
   2   8   1  505.63   20.97   1
   2  -8   2    7.03    3.53   1
  -2  -8  -2    5.49    2.86   1
  -2   8  -2    2.77    2.60   1
   2  -8   2    1.77    2.16   1
  -2  -8  -2    1.32    2.18   1
   2   8   2    0.22    2.83   1
  -2   8  -3  211.19    9.24   1
  -2  -8  -3  211.67    9.90   1
  -2  -8  -3  193.95    9.19   1
  -2   8  -3  230.77   10.15   1
   2   8   3  194.84    9.62   1
  -2  -8  -4   32.17    3.95   1
  -2   8  -4   31.12    3.39   1
  -2   8  -4   26.06    4.00   1
   2   8   4   30.78    3.29   1
  -2   8  -5   15.57    3.30   1
  -2  -8  -5   18.05    3.67   1
  -2   8  -5   23.55    4.09   1
  -2   8  -6    9.40    3.58   1
  -2  -8  -6   16.55    4.04   1
   2   8   6    5.80    3.55   1
  -2   8  -6   11.79    4.33   1
  -2   8  -6   17.27    4.03   1
  -3   8   7    3.30    3.93  -2
  -2  -8  -7    3.30    3.93   1
  -3  -8   7    9.21    3.91  -2
  -2   8  -7    9.21    3.91   1
   3  -8  -7    3.28    3.64  -2
   2   8   7    3.28    3.64   1
  -3  -8   7    7.38    4.10  -2
  -2   8  -7    7.38    4.10   1
   3   8  -7   -4.19    4.94  -2
   2  -8   7   -4.19    4.94   1
  -3  -8   7    0.32    3.46  -2
  -2   8  -7    0.32    3.46   1
  -2   8  -8   57.68    6.03   1
  -2  -8  -8   38.44    5.61   1
  -2   8  -8   54.44    6.59   1
   2  -8   8   51.01    6.19   1
   2   8   8   45.33    5.46   1
  -2   8  -9   16.64    4.98   1
  -2  -8  -9   21.45    5.00   1
  -2   8  -9    0.50    4.74   1
   2  -8   9    6.30    4.61   1
  -2   8 -10   -0.49    4.94   1
  -2  -8 -10   -1.46    4.78   1
   2  -8  10    3.89    4.97   1
  -2   8 -10   -0.55    5.46   1
  -2  -8 -11   99.67    8.39   1
  -2   8 -11   93.76    8.38   1
   2  -8  11   93.39    8.22   1
  -2   8 -11   73.57    8.23   1
  -2   8 -12    2.91    5.45   1
  -2  -8 -12    8.64    5.65   1
  -2   8 -12   -3.80    5.92   1
   2  -8  12   -4.48    5.83   1
  -2   8 -13   21.21    6.52   1
  -2   8 -13   18.09    6.32   1
   2   9 -13   15.53    6.33   1
   2   9 -13    8.74    6.54   1
  -2   9  13   13.30    6.31   1
   2   9 -12   -0.61    5.69   1
   2   9 -12    7.58    6.06   1
  -2   9  12    1.87    5.76   1
   2   9 -12    7.02    5.22   1
   2   9 -11   21.03    5.88   1
   2   9 -11   22.54    6.50   1
  -2   9  11   17.08    5.84   1
   2   9 -11    9.88    5.36   1
   2   9 -10   39.00    6.02   1
   2   9 -10   25.34    5.86   1
  -2   9  10   23.11    5.88   1
   2   9 -10   14.39    5.33   1
   2   9  -9   34.40    5.80   1
   2   9  -9   33.16    5.77   1
   2   9  -9   31.08    5.45   1
   2   9  -8   82.38    6.93   1
   2   9  -8   80.01    7.10   1
   2   9  -8   73.07    6.87   1
   1  -9   7  151.94    9.08  -2
   2   9  -7  151.94    9.08   1
   1  -9   7  148.93    9.27  -2
   2   9  -7  148.93    9.27   1
   1  -9   7  135.59    9.09  -2
   2   9  -7  135.59    9.09   1
   1  -9   7  137.56    8.51  -2
   2   9  -7  137.56    8.51   1
   2   9  -6  108.03    7.29   1
   2   9  -6   78.28    7.03   1
   2   9  -6  113.08    7.41   1
   2   9  -6   99.28    6.84   1
   2   9  -5   15.21    4.13   1
   2   9  -5    2.16    3.71   1
   2   9  -5   11.78    4.17   1
   2   9  -5   14.55    3.94   1
   2   9  -4   30.95    4.29   1
   2   9  -4   32.40    4.37   1
   2   9  -4   35.16    4.36   1
   2   9  -4   36.08    4.51   1
   2   9  -3   10.57    3.76   1
   2  -9  -3    2.31    3.41   1
  -2  -9   3    5.15    3.35   1
   2   9  -3    3.09    3.09   1
   2   9  -3    6.15    3.61   1
  -2  -9   2   29.90    3.79   1
   2   9  -2   27.55    3.90   1
   2  -9  -2   33.28    4.53   1
   2   9  -2   30.41    3.68   1
   2   9  -2   26.02    4.17   1
  -2  -9   1  227.99   11.04   1
   2  -9  -1  257.01   11.63   1
  -2  -9   1  251.57   10.60   1
   2   9  -1  208.40   10.70   1
   2   9  -1  221.31   10.64   1
   2   9  -1  213.29   10.95   1
  -2   9   0  152.96    7.71  -2
  -2  -9   0  152.96    7.71   1
   2   9   0  155.96    8.85  -2
   2  -9   0  155.96    8.85   1
  -2   9   0  167.83    8.26  -2
  -2  -9   0  167.83    8.26   1
   2  -9   0  161.15    8.67  -2
   2   9   0  161.15    8.67   1
  -2  -9  -1  314.47   13.46   1
  -2  -9  -1  288.24   12.92   1
   2  -9   1  327.42   14.37   1
  -2   9  -1  293.64   12.74   1
   2   9   1  327.92   13.77   1
  -2  -9  -1  280.83   12.85   1
  -2  -9  -2  126.04    6.90   1
   2  -9   2  126.90    7.78   1
  -2   9  -2  116.77    6.57   1
   2   9   2  127.44    6.96   1
  -2  -9  -3  255.14   11.39   1
  -2   9  -3  243.02   11.33   1
   2   9   3  229.65   11.14   1
  -2  -9  -4  236.74   11.62   1
  -2   9  -4  256.92   11.88   1
  -2  -9  -5  849.15   34.19   1
  -2   9  -5  846.82   34.44   1
  -2   9  -5  822.38   34.36   1
  -2  -9  -6   73.63    5.91   1
  -2   9  -6   69.62    6.24   1
  -2   9  -6   74.12    6.03   1
  -3   9   7  302.28   14.51  -2
  -2  -9  -7  302.28   14.51   1
  -3  -9   7  311.76   14.88  -2
  -2   9  -7  311.76   14.88   1
  -3  -9   7  283.49   14.20  -2
  -2   9  -7  283.49   14.20   1
  -2  -9  -8   91.48    7.14   1
  -2   9  -8   80.58    7.23   1
  -2  -9  -9   89.48    7.47   1
   2  -9   9   91.39    7.77   1
  -2   9  -9   85.87    7.86   1
  -2  -9 -10   26.28    5.49   1
  -2   9 -10   27.93    6.40   1
   2  -9  10   31.58    5.98   1
   2  -9  11    7.39    5.34   1
  -2   9 -11   19.38    6.04   1
  -2   9 -12    1.93    5.88   1
  -2   9 -13   -1.36    6.20   1
   2  10 -13    3.25    6.02   1
   2  10 -13   10.31    6.40   1
  -2  10  13   -8.08    6.04   1
   2  10 -12   12.26    5.91   1
   2  10 -12   11.10    6.01   1
  -2  10  12    7.00    5.88   1
   2  10 -12   16.97    5.92   1
   2  10 -11   13.21    5.64   1
   2  10 -11   -3.08    5.33   1
   2  10 -11   -6.01    5.23   1
  -2  10  11    3.02    5.58   1
   2  10 -10   -0.53    4.96   1
   2  10 -10   -0.58    5.63   1
  -2  10  10   -0.57    5.04   1
   2  10 -10    0.52    5.19   1
   2  10  -9   48.48    6.34   1
   2  10  -9   48.78    6.61   1
   2  10  -9   36.86    6.67   1
   2  10  -8   11.90    4.71   1
   2  10  -8    6.13    4.62   1
   2  10  -8   13.32    5.10   1
   2  10  -8   10.55    4.46   1
   1 -10   7   23.99    5.35  -2
   2  10  -7   23.99    5.35   1
   1 -10   7   26.54    5.16  -2
   2  10  -7   26.54    5.16   1
   1 -10   7   31.26    5.61  -2
   2  10  -7   31.26    5.61   1
   1 -10   7   36.29    5.16  -2
   2  10  -7   36.29    5.16   1
   2  10  -6   80.17    6.61   1
   2  10  -6   79.37    6.67   1
   2  10  -6   86.26    6.77   1
   2  10  -6   76.23    6.33   1
   2  10  -5   33.24    4.67   1
   2  10  -5   30.77    4.85   1
   2  10  -5   32.48    4.93   1
   2  10  -5   25.63    4.61   1
  -2 -10   4  285.57   13.71   1
   2  10  -4  292.09   14.03   1
   2  10  -4  290.46   13.77   1
   2  10  -4  294.52   14.07   1
  -2 -10   3  279.31   12.83   1
   2 -10  -3  243.64   12.92   1
   2  10  -3  272.55   12.95   1
   2  10  -3  269.80   12.67   1
   2  10  -3  270.93   13.05   1
  -2 -10   2  771.01   30.78   1
   2 -10  -2  727.65   31.10   1
   2  10  -2  749.40   30.79   1
  -2 -10   2  715.71   30.24   1
   2  10  -2  784.04   30.61   1
   2  10  -2  763.04   31.03   1
   2 -10  -1   -0.34    3.76   1
   2  10  -1    4.07    3.09   1
  -2 -10   1   -0.28    3.20   1
  -2 -10   1    2.51    2.96   1
   2  10  -1   -0.74    2.96   1
   2  10  -1   -2.50    3.37   1
  -2  10   0  393.50   17.11  -2
  -2 -10   0  393.50   17.11   1
   2  10   0  400.07   18.25  -2
   2 -10   0  400.07   18.25   1
  -2  10   0  433.19   17.61  -2
  -2 -10   0  433.19   17.61   1
   2 -10   0  401.75   17.85  -2
   2  10   0  401.75   17.85   1
  -2 -10  -1   76.67    5.34   1
   2 -10   1   95.22    6.95   1
  -2 -10  -1   99.32    5.88   1
   2  10   1   94.01    6.13   1
  -2 -10  -2  439.37   18.45   1
   2 -10   2  456.73   19.46   1
  -2  10  -2  424.20   18.13   1
   2  10   2  414.91   18.51   1
  -2 -10  -3   28.20    3.84   1
  -2  10  -3   20.30    3.72   1
   2  10   3   24.51    3.78   1
  -2 -10  -4  123.34    7.30   1
  -2  10  -4  126.49    7.56   1
  -2  10  -4  127.57    8.13   1
  -2 -10  -5   30.06    4.28   1
  -2  10  -5   17.36    4.27   1
  -2  10  -5   34.32    4.79   1
  -2 -10  -6    3.45    3.60   1
  -2  10  -6    6.66    4.15   1
  -2  10  -6    6.00    4.01   1
  -3  10   7   55.64    5.68  -2
  -2 -10  -7   55.64    5.68   1
  -3 -10   7   43.72    6.07  -2
  -2  10  -7   43.72    6.07   1
  -3 -10   7   53.56    5.65  -2
  -2  10  -7   53.56    5.65   1
  -2  10  -8    5.79    5.01   1
  -2  10  -9    6.35    5.12   1
  -2  10 -10   84.02    8.49   1
  -2  10 -11    4.93    5.89   1
  -2  10 -12   37.32    7.47   1
   2  11 -13   20.88    6.76   1
  -2  11  13   18.41    6.91   1
   2  11 -12   24.76    6.40   1
   2  11 -12   32.78    7.27   1
  -2  11  12   12.99    6.48   1
   2  11 -12   11.82    5.97   1
   2  11 -11   20.41    6.04   1
   2  11 -11   25.25    6.76   1
  -2  11  11   21.69    6.52   1
   2  11 -11    4.00    5.54   1
   2  11 -10   36.62    6.59   1
   2  11 -10   47.98    7.03   1
   2  11 -10   43.38    6.67   1
  -2  11  10   46.05    6.81   1
   2  11  -9   71.73    7.32   1
   2  11  -9   70.53    7.45   1
   2  11  -9   91.08    8.24   1
   2  11  -8  117.52    8.73   1
   2  11  -8  118.08    8.79   1
   2  11  -8  125.35    8.93   1
   2  11  -8  113.11    8.18   1
   1 -11   7  122.34    8.48  -2
   2  11  -7  122.34    8.48   1
   1 -11   7  113.41    8.44  -2
   2  11  -7  113.41    8.44   1
   1 -11   7  119.46    8.55  -2
   2  11  -7  119.46    8.55   1
   1 -11   7  126.42    8.35  -2
   2  11  -7  126.42    8.35   1
   2  11  -6    4.40    4.08   1
   2  11  -6   -3.08    4.11   1
   2  11  -6    9.86    4.41   1
   2  11  -6    7.25    4.35   1
  -2 -11   5   39.11    5.10   1
   2  11  -5   39.27    5.36   1
   2  11  -5   45.25    5.31   1
   2  11  -5   42.74    5.20   1
   2  11  -4   37.13    5.23   1
  -2 -11   4   42.24    4.87   1
   2  11  -4   35.20    4.85   1
   2  11  -4   35.74    4.86   1
  -2 -11   3   10.45    3.85   1
   2  11  -3   10.16    4.18   1
   2 -11  -3    3.50    4.17   1
   2  11  -3    1.56    3.42   1
   2  11  -3    6.62    4.16   1
  -2  11   3    7.63    3.47   1
  -2 -11   2  161.04    8.74   1
   2 -11  -2  148.15    9.01   1
   2  11  -2  136.42    8.35   1
  -2 -11   2  171.74    8.41   1
   2  11  -2  160.18    8.45   1
   2  11  -2  143.32    8.97   1
  -2 -11   1  105.74    6.64   1
   2  11  -1   86.68    6.22   1
   2 -11  -1   91.09    7.05   1
   2  11  -1  107.02    6.42   1
   2  11  -1   73.08    6.49   1
   2  11   0    6.43    4.17  -2
   2 -11   0    6.43    4.17   1
  -2  11   0    1.89    3.15  -2
  -2 -11   0    1.89    3.15   1
   2 -11   0    6.28    3.82  -2
   2  11   0    6.28    3.82   1
   2 -11   1  310.95   14.94   1
  -2 -11  -1  305.55   13.82   1
   2  11   1  300.90   14.20   1
  -2 -11  -2   11.24    3.36   1
   2 -11   2    9.19    4.57   1
   2 -11   3  254.44   12.90   1
  -2  11  -3  239.74   12.51   1
   2  11   3  252.03   11.96   1
  -2  11  -4   67.59    5.63   1
  -2  11  -4   74.74    6.26   1
  -2  11  -5  108.05    7.39   1
  -2  11  -5  100.72    7.37   1
  -2  11  -6   29.97    5.06   1
  -2  11  -6   17.57    4.64   1
  -3 -11   7  118.30    8.68  -2
  -2  11  -7  118.30    8.68   1
  -3 -11   7  124.72    8.49  -2
  -2  11  -7  124.72    8.49   1
  -2  11  -8    8.97    5.24   1
  -2  11  -9   95.00    8.29   1
  -2  11 -10   11.13    5.90   1
  -2  11 -11   50.73    7.70   1
  -2  11 -12    5.98    6.14   1
   2  12 -12   12.30    6.56   1
  -2  12  12    9.28    6.19   1
   2  12 -12   14.77    6.16   1
   2  12 -11    7.70    5.73   1
   2  12 -11    4.54    6.13   1
   2  12 -11    0.60    5.60   1
  -2  12  11    0.63    5.71   1
   2  12 -10    4.45    5.18   1
   2  12 -10   -3.05    5.70   1
   2  12 -10   -1.15    5.52   1
   2  12  -9   11.92    5.45   1
   2  12  -9    9.33    5.26   1
   2  12  -9    1.14    5.35   1
   2  12  -8    2.89    5.00   1
   2  12  -8    5.23    4.95   1
   2  12  -8    8.47    5.28   1
   2  12  -8   13.59    5.05   1
   1 -12   7  101.87    8.11  -2
   2  12  -7  101.87    8.11   1
   1 -12   7   99.20    8.34  -2
   2  12  -7   99.20    8.34   1
   1 -12   7  127.49    8.87  -2
   2  12  -7  127.49    8.87   1
   1 -12   7  105.26    8.02  -2
   2  12  -7  105.26    8.02   1
   2  12  -6    5.33    4.38   1
   2  12  -6    1.39    4.74   1
   2  12  -6    2.22    4.50   1
   2  12  -6    1.30    4.30   1
   2  12  -5  146.93    9.35   1
  -2 -12   5  127.76    8.62   1
   2  12  -5  150.70    9.08   1
   2  12  -5  155.86    9.37   1
  -2 -12   4   48.23    5.27   1
   2  12  -4   42.41    5.45   1
   2  12  -4   52.94    5.40   1
   2  12  -4   53.91    5.98   1
   2 -12  -3  276.87   15.12   1
   2  12  -3  329.99   15.10   1
   2  12  -3  330.92   14.80   1
   2  12  -3  331.78   15.39   1
  -2  12   3  300.82   14.52   1
   2  12  -2   20.99    4.34   1
   2 -12  -2   18.79    4.57   1
  -2  12   2   13.83    3.99   1
   2  12  -2   20.88    4.77   1
   2  12  -1  332.40   15.07   1
   2 -12  -1  333.95   15.84   1
   2  12  -1  338.55   15.64   1
  -2  12   1  304.27   15.17   1
   2  12   0    0.82    4.13  -2
   2 -12   0    0.82    4.13   1
  -2 -12   0    8.05    4.06  -2
  -2  12   0    8.05    4.06   1
   2 -12   0    1.08    3.93  -2
   2  12   0    1.08    3.93   1
   2 -12   1  217.52   11.45   1
  -2  12  -1  195.45   10.67   1
   2  12   1  180.48   10.43   1
   2 -12   2   26.87    5.07   1
  -2  12  -2   18.43    4.87   1
   2  12   2   21.35    4.14   1
   2 -12   3  183.24   10.31   1
   2  12   3  165.89    9.13   1
  -2  12  -3  148.15    9.61   1
  -2  12  -4    9.59    4.63   1
  -2  12  -5   16.84    4.42   1
  -2  12  -5   14.21    4.59   1
  -2  12  -6    1.26    4.37   1
  -2  12  -6   -3.08    4.47   1
  -3 -12   7   21.85    5.30  -2
  -2  12  -7   21.85    5.30   1
  -3 -12   7   25.14    5.26  -2
  -2  12  -7   25.14    5.26   1
  -2  12  -8   29.55    6.27   1
  -2  12  -9    8.30    5.62   1
  -2  12 -10   14.90    6.13   1
  -2  12 -11   26.67    7.03   1
  -2  12 -12    2.54    5.74   1
  -2  12 -12   -5.38    6.25   1
   2  13 -12   41.95    7.18   1
  -2  13  12   42.62    7.49   1
   2  13 -12   33.91    7.32   1
  -2  13  11   12.34    6.37   1
   2  13 -11    3.72    6.01   1
   2  13 -11    5.92    6.03   1
   2  13 -10   83.60    8.51   1
   2  13 -10   70.82    8.26   1
   2  13  -9   40.11    7.04   1
   2  13  -9   24.46    6.26   1
   2  13  -8  105.96    8.92   1
   2  13  -8  113.01    9.04   1
   2  13  -8  107.02    8.49   1
   1 -13   7    4.66    5.13  -2
   2  13  -7    4.66    5.13   1
   1 -13   7    5.99    4.89  -2
   2  13  -7    5.99    4.89   1
   1 -13   7   10.47    4.96  -2
   2  13  -7   10.47    4.96   1
   2  13  -6  129.35    9.11   1
   2  13  -6  128.49    8.90   1
   2  13  -6  119.34    8.76   1
   2  13  -5   19.25    5.05   1
   2  13  -5   22.82    4.95   1
   2  13  -5   25.50    5.22   1
   2  13  -4   43.22    5.67   1
   2  13  -4   42.86    5.33   1
   2  13  -4   45.64    5.89   1
   2  13  -3    1.59    4.06   1
   2 -13  -3   -6.72    4.48   1
  -2  13   3   -1.77    3.79   1
   2  13  -3    0.43    4.33   1
   2  13  -2   17.57    4.37   1
   2 -13  -2   20.19    5.03   1
   2  13  -2   16.30    4.32   1
  -2  13   2   14.69    4.50   1
   2 -13  -1   -1.74    4.57   1
   2  13  -1   -1.69    3.64   1
  -2  13   1    6.45    4.19   1
   2  13  -1    5.67    4.29   1
   2  13   0   25.47    5.08  -2
   2 -13   0   25.47    5.08   1
  -2 -13   0   35.82    5.14  -2
  -2  13   0   35.82    5.14   1
   2 -13   0   32.47    5.00  -2
   2  13   0   32.47    5.00   1
   2 -13   1    4.94    4.53   1
  -2  13  -1    1.22    3.99   1
   2  13   1   -3.77    4.28   1
   2 -13   2  187.15   11.03   1
   2  13   2  179.41   10.08   1
  -2  13  -2  175.84   10.53   1
   2 -13   3    9.57    5.12   1
  -2  13  -3    6.59    4.38   1
   2 -13   4   49.87    6.52   1
  -2  13  -4   41.94    5.89   1
  -2  13  -5   15.71    4.87   1
  -2  13  -6  121.88    8.79   1
  -3 -13   7    9.01    5.02  -2
  -2  13  -7    9.01    5.02   1
  -3 -13   7   10.07    4.98  -2
  -2  13  -7   10.07    4.98   1
  -2  13  -8   67.91    7.29   1
  -2  13  -8   51.47    6.58   1
  -2  13  -9   -0.56    5.18   1
  -2  13 -10   33.83    6.95   1
  -2  13 -11    3.22    6.28   1
   2  14 -11   19.89    6.37   1
   2  14 -11   14.61    6.64   1
   2  14 -10   -1.24    5.72   1
   2  14 -10    0.63    5.83   1
   2  14  -9    7.77    5.73   1
   2  14  -9   17.74    5.98   1
   2  14  -8    9.70    5.64   1
   2  14  -8    1.10    5.21   1
   2  14  -8   11.85    5.62   1
   1 -14   7   10.83    5.57  -2
   2  14  -7   10.83    5.57   1
   1 -14   7   22.40    5.79  -2
   2  14  -7   22.40    5.79   1
   1 -14   7   16.74    5.58  -2
   2  14  -7   16.74    5.58   1
   2  14  -6   32.27    6.00   1
   2  14  -6   35.15    5.73   1
   2  14  -6   30.86    5.96   1
   2  14  -5   14.47    5.34   1
   2  14  -5   28.26    5.66   1
   2  14  -4   21.22    5.27   1
   2  14  -4   17.11    5.31   1
   2  14  -3    3.79    4.07   1
   2 -14  -3    0.96    4.88   1
  -2  14   3    6.87    4.20   1
   2  14  -3    5.55    4.65   1
   2  14  -2   21.81    4.68   1
   2 -14  -2   23.95    5.32   1
  -2  14   2   15.17    4.50   1
   2  14  -2   18.88    4.97   1
   2 -14  -1   18.20    5.41   1
   2  14  -1   12.58    4.26   1
   2  14  -1    4.36    4.50   1
  -2  14   1    6.23    4.66   1
   2  14   0   83.62    7.33  -2
   2 -14   0   83.62    7.33   1
  -2 -14   0   65.87    6.91  -2
  -2  14   0   65.87    6.91   1
   2 -14   0   79.39    6.98  -2
   2  14   0   79.39    6.98   1
   2 -14   1  166.79   10.37   1
  -2  14  -1  150.80    9.78   1
   2  14   1  158.91    9.56   1
   2 -14   2    5.99    4.79   1
   2  14   2   12.96    4.48   1
  -2  14  -2    5.50    4.56   1
   2 -14   3   34.37    6.06   1
  -2  14  -3   46.11    6.19   1
   2 -14   4   12.69    5.45   1
  -2  14  -4    9.66    4.81   1
   2 -14   5    3.87    5.35   1
  -2  14  -5    3.46    4.97   1
  -2  14  -6   -1.01    5.13   1
  -3 -14   7   22.49    5.91  -2
  -2  14  -7   22.49    5.91   1
  -2  14  -8   14.47    5.34   1
  -2  14  -9   26.26    6.18   1
  -2  14 -10    5.50    6.13   1
  -2  14 -11   22.52    6.71   1
  -2  14 -11   15.60    6.38   1
  -2  15  11    3.37    6.18   1
   2  15 -11   18.05    6.44   1
   2  15 -10   12.21    6.10   1
   2  15 -10   14.61    6.24   1
   2  15  -9   53.24    7.56   1
   2  15  -9   40.65    6.93   1
   2  15  -8   -1.19    5.75   1
   2  15  -8   -2.79    5.16   1
   2  15  -8    6.00    5.40   1
   1 -15   7   92.62    8.73  -2
   2  15  -7   92.62    8.73   1
   1 -15   7   93.65    8.40  -2
   2  15  -7   93.65    8.40   1
   2  15  -6    8.03    5.41   1
   2  15  -6   -6.88    5.64   1
   2  15  -5   94.05    8.11   1
   2  15  -5   91.83    8.20   1
   2  15  -4    1.90    5.05   1
   2  15  -4   16.23    5.44   1
   2  15  -3   56.50    6.27   1
   2 -15  -3   63.61    7.01   1
   2  15  -3   53.44    6.68   1
   2 -15  -2    9.99    5.25   1
   2  15  -2    5.35    4.38   1
  -2  15   2    4.72    4.46   1
   2  15  -2   -3.37    4.54   1
   2 -15  -1   15.44    5.12   1
  -2  15   1    7.57    4.62   1
   2  15  -1    5.61    4.66   1
   2  15   0    2.99    4.90  -2
   2 -15   0    2.99    4.90   1
  -2 -15   0   -0.46    4.90  -2
  -2  15   0   -0.46    4.90   1
   2 -15   0    0.45    4.77  -2
   2  15   0    0.45    4.77   1
   2 -15   1   14.83    5.52   1
   2  15   1   10.51    4.53   1
  -2  15  -1    8.08    5.17   1
   2 -15   2    1.05    5.18   1
  -2  15  -2   -3.43    5.04   1
   2  15   2   -4.65    4.47   1
   2 -15   3    8.21    5.48   1
  -2  15  -3   10.06    5.14   1
   2 -15   4   12.31    5.54   1
  -2  15  -4   -5.15    5.15   1
   2 -15   5   58.02    7.25   1
  -2  15  -5   50.45    6.85   1
   2 -15   6    7.88    6.10   1
  -2  15  -6    4.27    5.19   1
  -3 -15   7   59.64    7.24  -2
  -2  15  -7   59.64    7.24   1
  -2  15  -8    7.10    5.57   1
  -2  15 -10    5.28    5.94   1
   2  16 -10    4.47    5.97   1
   2  16  -9    2.56    6.10   1
   2  16  -8   19.67    6.24   1
   2  16  -8   12.65    5.86   1
   1 -16   7   -7.05    5.59  -2
   2  16  -7   -7.05    5.59   1
   1 -16   7    0.57    5.31  -2
   2  16  -7    0.57    5.31   1
   2  16  -6   33.50    6.23   1
   2  16  -6   36.41    6.40   1
   2  16  -5    7.93    5.42   1
   2  16  -5    5.50    5.36   1
   2  16  -4   63.52    7.00   1
   2  16  -4   64.12    7.48   1
   2  16  -3    0.46    4.95   1
   2 -16  -3   -5.92    5.43   1
   2  16  -3    2.11    5.03   1
   2 -16  -2  102.53    8.40   1
   2  16  -2   92.85    8.13   1
  -2  16   2   81.58    7.61   1
   2 -16  -1   37.56    6.45   1
  -2  16   1   20.01    5.39   1
   2  16  -1   37.90    6.00   1
   2  16   0  138.06   10.15  -2
   2 -16   0  138.06   10.15   1
  -2 -16   0  157.04   10.02  -2
  -2  16   0  157.04   10.02   1
   2 -16   0  147.96    9.88  -2
   2  16   0  147.96    9.88   1
  -2  16  -1   24.36    5.66   1
   2  16   1   17.33    5.37   1
   2 -16   2  196.41   12.08   1
   2  16   2  186.71   11.15   1
  -2  16  -2  181.07   11.73   1
   2 -16   3   14.97    6.02   1
  -2  16  -3   16.01    5.59   1
   2 -16   4   37.85    6.72   1
  -2  16  -4   44.19    6.72   1
   2 -16   5    4.86    5.76   1
  -2  16  -5   11.68    5.49   1
   2 -16   6   -1.89    6.12   1
  -2  16  -6   -1.70    5.48   1
   3  16  -7    5.91    6.25  -2
   2 -16   7    5.91    6.25   1
  -3 -16   7    4.00    5.35  -2
  -2  16  -7    4.00    5.35   1
  -2  16  -8   -1.72    5.56   1
  -2  16  -9    3.94    6.17   1
   2  17  -9   26.28    7.02   1
   2  17  -8   23.43    6.58   1
   2  17  -8   30.14    6.69   1
   1 -17   7   24.26    6.45  -2
   2  17  -7   24.26    6.45   1
   1 -17   7   17.94    6.13  -2
   2  17  -7   17.94    6.13   1
   2  17  -6   28.91    6.25   1
   2  17  -6   14.17    6.00   1
   2  17  -5    6.03    5.13   1
   2  17  -5    5.81    5.53   1
   2  17  -4   -1.55    5.11   1
   2  17  -4   -2.85    5.74   1
   2 -17  -3   -2.83    5.20   1
   2  17  -3   -2.79    5.54   1
   2 -17  -2    0.56    5.26   1
  -2  17   2   -0.49    4.91   1
   2  17  -2   -3.26    5.40   1
   2 -17  -1    5.01    5.65   1
  -2  17   1    4.54    5.35   1
   2  17  -1   -3.71    5.14   1
   2  17   0   65.86    7.43  -2
   2 -17   0   65.86    7.43   1
  -2 -17   0   45.40    6.88  -2
  -2  17   0   45.40    6.88   1
   2 -17   0   48.37    6.68  -2
   2  17   0   48.37    6.68   1
   2 -17   1    2.27    5.52   1
  -2  17  -1    1.61    5.28   1
   2  17   1   11.96    5.21   1
   2 -17   2   25.61    6.39   1
  -2  17  -2   31.99    6.43   1
   2 -17   3   19.71    6.32   1
  -2  17  -3   17.50    5.70   1
   2 -17   4   80.93    8.30   1
  -2  17  -4   55.90    7.66   1
   2 -17   5   -0.64    6.02   1
  -2  17  -5    3.52    5.68   1
   2 -17   6   89.59    9.11   1
  -2  17  -6   70.20    8.12   1
   3  17  -7   28.44    7.26  -2
   2 -17   7   28.44    7.26   1
  -3 -17   7   15.56    6.11  -2
  -2  17  -7   15.56    6.11   1
   2 -17   8   29.46    7.42   1
  -2  17  -8   25.36    6.95   1
  -2  17  -8   31.18    6.87   1
   2  18  -8   11.03    6.58   1
   2  18  -8    4.41    6.04   1
   1 -18   7    4.36    5.73  -2
   2  18  -7    4.36    5.73   1
   1 -18   7    8.76    6.00  -2
   2  18  -7    8.76    6.00   1
   2  18  -6    1.79    5.83   1
   2  18  -6    4.96    6.12   1
   2  18  -5   21.54    5.86   1
   2  18  -5   37.23    6.77   1
   2  18  -4    0.60    5.58   1
   2 -18  -3   46.14    7.05   1
   2  18  -3   50.49    7.32   1
   2 -18  -2   20.38    6.08   1
   2  18  -2   20.09    6.42   1
   2 -18  -1   57.85    7.43   1
  -2  18   1   47.00    6.73   1
   2  18  -1   48.68    7.15   1
   2  18   0    1.76    5.82  -2
   2 -18   0    1.76    5.82   1
  -2 -18   0   11.02    5.56  -2
  -2  18   0   11.02    5.56   1
   2 -18   0    4.89    5.34  -2
   2  18   0    4.89    5.34   1
   2 -18   1   37.27    6.75   1
   2  18   1   43.25    6.52   1
  -2  18  -1   31.74    6.79   1
   2 -18   2    1.21    5.65   1
  -2  18  -2    1.16    5.57   1
   2 -18   3   33.61    6.91   1
  -2  18  -3   30.92    6.70   1
   2 -18   4   11.61    6.60   1
  -2  18  -4   10.91    6.19   1
   2 -18   5   -2.67    6.50   1
  -2  18  -5    6.95    5.82   1
  -2  18  -5    2.46    5.84   1
  -2  18  -6   -4.27    5.63   1
   2 -18   6   -9.51    6.83   1
  -2  18  -6    0.62    5.84   1
   3  18  -7    0.70    6.48  -2
   2 -18   7    0.70    6.48   1
  -3 -18   7   10.27    6.11  -2
  -2  18  -7   10.27    6.11   1
  -3 -18   7    4.37    5.96  -2
  -2  18  -7    4.37    5.96   1
  -2  18  -8   -3.12    5.82   1
   1 -19   7   18.57    6.56  -2
   2  19  -7   18.57    6.56   1
   1 -19   7    8.47    6.40  -2
   2  19  -7    8.47    6.40   1
   2  19  -6   11.06    5.86   1
   2  19  -6   10.34    6.03   1
   2  19  -5   -1.17    5.90   1
   2  19  -5    7.66    6.42   1
   2  19  -4   -0.63    5.98   1
   2 -19  -3   10.46    6.36   1
   2  19  -3    2.46    6.25   1
   2 -19  -2   10.34    6.06   1
   2  19  -2   10.24    5.91   1
   2 -19  -1   -0.61    5.51   1
  -2  19   1   -3.36    5.31   1
   2  19  -1    7.65    6.19   1
   2  19   0    8.58    5.97  -2
   2 -19   0    8.58    5.97   1
  -2 -19   0   12.17    5.66  -2
  -2  19   0   12.17    5.66   1
   2 -19   0    5.15    5.71  -2
   2  19   0    5.15    5.71   1
   2 -19   1   30.83    6.52   1
  -2  19  -1   26.80    6.67   1
   2  19   1   29.98    6.39   1
   2 -19   2   27.63    6.88   1
  -2  19  -2   17.69    6.32   1
   2 -19   3   21.32    6.67   1
  -2  19  -3   21.78    6.61   1
   2 -19   4   14.52    6.79   1
  -2  19  -4   17.05    6.50   1
   2 -19   5   17.83    6.72   1
  -2  19  -5   26.22    6.90   1
  -2  19  -6   43.98    7.34   1
   2 -19   6   33.74    7.57   1
  -2  19  -6   35.48    7.48   1
   2  20  -5   -3.98    6.52   1
   2  20  -4   37.95    7.57   1
   2  20  -3   14.79    6.70   1
   2 -20  -2   32.94    7.32   1
   2  20  -2   40.93    7.34   1
   2 -20  -1   -1.26    5.88   1
  -2  20   1   -7.01    5.79   1
   2  20  -1    1.23    5.80   1
   2  20   0   43.19    7.30  -2
   2 -20   0   43.19    7.30   1
  -2 -20   0   52.98    7.47  -2
  -2  20   0   52.98    7.47   1
   2 -20   0   53.84    7.60  -2
   2  20   0   53.84    7.60   1
   2 -20   1   11.52    6.59   1
  -2  20  -1    9.91    6.04   1
   2 -20   2    3.88    6.45   1
  -2  20  -2   10.14    6.46   1
   2 -20   3  -11.29    6.43   1
  -2  20  -3    0.65    5.99   1
   2 -20   4   -8.84    6.62   1
  -2  20  -4    0.66    6.15   1
   2 -20   5   -7.65    6.69   1
   2  21  -2    3.92    6.27   1
   2  21  -1   -3.84    5.97   1
   2 -21   0   -3.12    6.18  -2
   2  21   0   -3.12    6.18   1
  -2 -21   0   12.47    6.48  -2
  -2  21   0   12.47    6.48   1
  -2  21  -1    8.34    6.14   1
   3   0 -15   -4.58    6.02   1
   3   0 -14    4.94    5.92   1
   3   0 -13   51.69    7.24   1
   3   0 -12    2.12    4.69   1
   3   0 -11   95.35    7.75   1
   3   0 -10    3.51    4.47   1
   3   0 -10    0.78    3.98   1
  -3   0  10   -0.46    4.24   1
   3   0  -9   57.94    5.65   1
   3   0  -9   48.29    5.26   1
  -3   0   9   53.11    5.81   1
   3   0  -8    1.76    3.85   1
   3   0  -8    1.60    3.52   1
  -3   0   8    2.53    3.67   1
   2   0   7  139.52    8.00  -2
   3   0  -7  139.52    8.00   1
   2   0   7  136.98    7.77  -2
   3   0  -7  136.98    7.77   1
  -2   0  -7  139.35    8.12  -2
  -3   0   7  139.35    8.12   1
   3   0  -6    7.10    3.33   1
   3   0  -6   10.61    3.41   1
   3   0  -5    4.96    3.07   1
  -3   0   5    2.21    2.61   1
  -3   0   5    4.89    2.07   1
  -3   0   5    2.91    2.59   1
   3   0  -5    4.31    2.92   1
  -3   0   5    3.91    1.90   1
   3   0  -4    5.60    2.48   1
  -3   0   4    1.04    2.34   1
  -3   0   4   -1.46    2.08   1
  -3   0   4    0.72    2.06   1
   3   0  -4    2.29    2.67   1
  -3   0   4    0.16    2.28   1
  -3   0   4   -2.39    1.76   1
   3   0  -3  121.59    6.24   1
  -3   0   3  122.34    6.10   1
   3   0  -3  117.16    6.36   1
  -3   0   3  120.23    6.06   1
  -3   0   2    1.73    2.22   1
  -3   0   2   -0.93    2.37   1
  -3   0   2   -0.29    1.87   1
  -3   0   2    3.59    2.48   1
   3   0  -1  200.65    9.10   1
  -3   0   1  212.09    8.67   1
  -3   0   1  204.84    9.34   1
  -3   0   1  223.80    9.48   1
  -3   0   0   -1.13    2.43  -2
  -3   0   0   -1.13    2.43   1
   3   0   0    0.37    1.61  -2
   3   0   0    0.37    1.61   1
   3   0   0    2.63    2.49  -2
   3   0   0    2.63    2.49   1
  -3   0   0    0.15    2.59  -2
  -3   0   0    0.15    2.59   1
   3   0   0    0.27    0.87  -2
   3   0   0    0.27    0.87   1
  -3   0  -1   26.66    3.21   1
   3   0   1   27.70    2.88   1
  -3   0  -1   22.32    2.65   1
   3   0   1   25.26    3.00   1
  -3   0  -1   18.24    3.26   1
  -3   0  -2    0.50    2.77   1
  -3   0  -2   -1.96    2.46   1
   3   0   2    2.76    2.35   1
   3   0   2    4.92    2.42   1
   3   0   2    0.92    2.35   1
  -3   0  -2    3.44    2.82   1
  -3   0  -3 1054.20   42.12   1
   3   0   3 1050.06   41.85   1
   3   0   3 1143.95   42.00   1
  -3   0  -3 1003.81   42.11   1
   3   0   3 1080.92   42.09   1
  -3   0  -3 1102.67   41.79   1
  -3   0  -4   -0.47    2.93   1
  -3   0  -4    0.47    2.19   1
   3   0   4    1.36    2.89   1
  -3   0  -4    0.24    3.00   1
  -3   0  -4    2.40    2.19   1
  -3   0  -5  520.54   22.85   1
  -3   0  -5  565.70   22.99   1
  -3   0  -5  558.88   22.59   1
  -3   0  -6   -4.38    3.36   1
  -3   0  -6    3.04    2.93   1
  -3   0  -6   -3.08    3.35   1
  -4   0   7  394.64   18.00  -2
  -3   0  -7  394.64   18.00   1
  -4   0   7  377.39   17.07  -2
  -3   0  -7  377.39   17.07   1
  -4   0   7  426.97   18.00  -2
  -3   0  -7  426.97   18.00   1
  -3   0  -8    2.40    4.28   1
  -3   0  -8    3.08    4.74   1
  -3   0  -9   47.68    6.13   1
  -3   0  -9   53.62    5.86   1
  -3   0 -10    3.54    5.14   1
  -3   0 -10    2.31    4.62   1
  -3   0 -11    5.50    5.38   1
  -3   0 -11    2.01    4.99   1
  -3   0 -12   -1.79    5.56   1
  -3   0 -12    2.18    5.51   1
  -3   0 -13   28.01    6.97   1
   3   0  13   39.35    7.13   1
  -3   0 -14    4.05    6.24   1
   3   0  14   -9.93    6.75   1
   3   1 -15   18.71    6.27   1
   3  -1 -15   16.07    6.17   1
   3   1 -14   22.64    6.32   1
   3  -1 -14   13.89    5.99   1
   3  -1 -13    6.75    5.53   1
   3   1 -13   10.57    5.24   1
   3   1 -12   22.75    6.03   1
   3  -1 -12   28.49    5.94   1
   3   1 -11   -2.48    4.94   1
   3  -1 -11   17.05    5.29   1
   3   1 -11    5.39    4.58   1
  -3   1  11   10.75    5.02   1
   3  -1 -10   53.57    6.04   1
   3   1 -10   55.10    6.34   1
   3   1 -10   62.22    6.25   1
  -3   1  10   56.17    6.21   1
   3   1  -9   37.87    5.19   1
   3  -1  -9   43.73    5.07   1
   3  -1  -9   40.53    4.90   1
   3   1  -9   36.00    4.94   1
  -3   1   9   37.59    5.28   1
  -3  -1   9   34.29    5.24   1
   3   1  -8   38.38    4.90   1
   3  -1  -8   29.23    4.45   1
   3  -1  -8   37.87    4.49   1
   3   1  -8   40.68    4.77   1
  -3   1   8   38.07    5.15   1
  -3  -1   8   34.36    4.81   1
   2   1   7  179.76    9.37  -2
   3  -1  -7  179.76    9.37   1
   2  -1   7  175.75    9.39  -2
   3   1  -7  175.75    9.39   1
   2   1   7  174.14    8.99  -2
   3  -1  -7  174.14    8.99   1
   2  -1   7  162.21    9.17  -2
   3   1  -7  162.21    9.17   1
  -2   1  -7  190.29    9.41  -2
  -3  -1   7  190.29    9.41   1
  -2  -1  -7  169.09    9.35  -2
  -3   1   7  169.09    9.35   1
   3   1  -6  384.34   16.33   1
   3  -1  -6  357.02   16.01   1
  -3  -1   6  381.44   16.22   1
  -3   1   6  375.31   16.28   1
   3  -1  -6  342.74   15.68   1
   3   1  -6  374.80   16.13   1
   3  -1  -5  166.84    8.65   1
  -3   1   5  176.48    8.32   1
   3   1  -5  194.13    9.03   1
  -3  -1   5  166.49    8.47   1
  -3   1   5  176.97    7.93   1
  -3   1   5  185.12    8.82   1
  -3  -1   5  179.89    8.27   1
   3  -1  -5  177.04    8.51   1
   3   1  -5  170.82    8.71   1
  -3   1   5  180.67    8.22   1
  -3  -1   5  175.56    7.95   1
   3  -1  -4  609.15   25.04   1
  -3   1   4  644.06   24.90   1
  -3  -1   4  643.21   25.07   1
   3   1  -4  633.85   25.32   1
  -3  -1   4  616.18   24.87   1
  -3  -1   4  614.50   24.83   1
   3  -1  -4  593.75   24.94   1
   3   1  -4  619.37   25.22   1
  -3   1   4  641.65   24.79   1
  -3  -1   4  608.26   24.97   1
  -3  -1   4  632.32   24.71   1
   3   1  -3  125.60    6.89   1
   3  -1  -3  131.21    6.54   1
  -3  -1   3  134.44    6.64   1
  -3   1   3  151.29    6.38   1
  -3   1   3  129.08    6.27   1
  -3  -1   3  131.29    6.28   1
   3  -1  -3  131.04    6.57   1
   3   1  -3  132.50    6.78   1
  -3   1   3  131.33    6.28   1
  -3  -1   3  136.04    6.73   1
  -3  -1   3  132.05    6.38   1
  -3   1   2  396.50   15.79   1
  -3   1   2  384.28   15.92   1
  -3  -1   2  389.47   16.34   1
  -3  -1   2  395.07   16.07   1
  -3   1   2  393.32   15.78   1
  -3  -1   2  378.42   16.07   1
   3   1  -2  401.74   16.29   1
  -3   1   2  394.87   15.90   1
  -3   1   1  163.92    7.51   1
  -3  -1   1  158.18    8.02   1
   3   1  -1  169.53    7.90   1
   3  -1  -1  188.81    7.60   1
  -3  -1   1  164.33    6.94   1
   3  -1  -1  170.49    7.54   1
  -3   1   1  174.53    7.36   1
  -3  -1   1  153.98    7.87   1
  -3   1   1  171.82    7.85   1
  -3   1   1  177.73    8.00   1
  -3  -1   1  168.54    7.96   1
  -3  -1   0    8.05    2.84  -2
  -3   1   0    8.05    2.84   1
   3  -1   0    9.92    1.29  -2
   3   1   0    9.92    1.29   1
   3   1   0   12.78    2.46  -2
   3  -1   0   12.78    2.46   1
  -3  -1   0   10.88    2.48  -2
  -3   1   0   10.88    2.48   1
  -3   1   0    5.72    2.74  -2
  -3  -1   0    5.72    2.74   1
   3  -1   0   12.80    2.61  -2
   3   1   0   12.80    2.61   1
   3   1   0   11.14    2.15  -2
   3  -1   0   11.14    2.15   1
  -3   1   0   10.12    1.78  -2
  -3  -1   0   10.12    1.78   1
  -3   1   0   10.30    2.81  -2
  -3  -1   0   10.30    2.81   1
  -3  -1   0    9.12    2.72  -2
  -3   1   0    9.12    2.72   1
   3   1   0    8.51    2.48  -2
   3  -1   0    8.51    2.48   1
   3  -1   1  672.11   20.04   1
   3   1   1  674.23   20.28   1
  -3   1  -1  660.68   20.19   1
  -3  -1  -1  654.91   20.58   1
  -3   1  -1  680.16   20.47   1
  -3   1  -1  681.64   20.15   1
   3   1   1  659.25   19.99   1
  -3  -1  -1  649.40   20.50   1
   3   1   1  674.66   20.32   1
  -3   1  -1  698.06   20.49   1
  -3  -1  -2  170.31    5.79   1
   3  -1   2  168.64    5.08   1
  -3   1  -2  164.29    5.33   1
   3   1   2  180.47    5.22   1
  -3  -1  -2  185.65    5.77   1
   3  -1   2  182.92    5.63   1
  -3   1  -2  179.79    5.31   1
   3  -1   2  170.29    5.30   1
  -3   1  -2  173.04    5.79   1
   3   1   2  191.97    5.40   1
  -3   1  -2  172.59    5.38   1
  -3  -1  -3  615.85   19.97   1
   3  -1   3  634.43   19.44   1
  -3   1  -3  630.63   19.79   1
  -3  -1  -3  624.51   18.97   1
   3  -1   3  634.41   19.60   1
   3  -1   3  606.85   19.89   1
   3   1   3  570.67   19.58   1
  -3   1  -3  635.72   20.02   1
  -3  -1  -3  617.65   19.91   1
  -3  -1  -3  657.89   19.41   1
  -3   1  -3  656.22   19.50   1
   3   1   3  636.70   19.59   1
  -3   1  -4   51.94    4.51   1
  -3  -1  -4   52.39    4.63   1
  -3  -1  -4   52.81    3.65   1
  -3   1  -4   56.59    4.46   1
   3  -1   4   59.30    4.73   1
  -3   1  -4   54.59    4.64   1
  -3  -1  -4   55.42    4.43   1
  -3  -1  -4   58.97    3.73   1
  -3   1  -5  117.25    6.45   1
  -3  -1  -5  112.84    6.70   1
  -3  -1  -5   93.49    5.50   1
  -3  -1  -5  112.66    6.53   1
  -3   1  -5  107.29    6.18   1
  -3  -1  -5   94.67    5.87   1
   3  -1   5  101.09    6.39   1
  -3   1  -5  107.61    6.50   1
  -3  -1  -5   97.86    5.26   1
  -3  -1  -6    3.82    3.68   1
  -3   1  -6    1.23    3.43   1
  -3  -1  -6    2.62    2.88   1
   3  -1   6    1.25    3.58   1
  -3   1  -6   -1.01    2.88   1
  -3  -1  -6    2.72    3.66   1
  -3   1  -6    1.58    3.44   1
  -4   1   7   76.74    6.36  -2
  -3  -1  -7   76.74    6.36   1
  -4  -1   7   96.12    6.54  -2
  -3   1  -7   96.12    6.54   1
   4   1  -7   87.71    6.54  -2
   3  -1   7   87.71    6.54   1
  -4   1   7   67.16    5.31  -2
  -3  -1  -7   67.16    5.31   1
  -4  -1   7   83.43    6.51  -2
  -3   1  -7   83.43    6.51   1
  -4  -1   7   69.73    5.77  -2
  -3   1  -7   69.73    5.77   1
  -4   1   7   77.22    6.22  -2
  -3  -1  -7   77.22    6.22   1
  -3   1  -8   59.80    5.70   1
  -3  -1  -8   61.52    6.01   1
   3  -1   8   44.09    5.57   1
  -3   1  -8   56.32    5.83   1
  -3  -1  -8   55.73    5.69   1
  -3   1  -9  108.84    7.84   1
  -3  -1  -9   96.66    7.93   1
  -3   1  -9  104.40    7.63   1
  -3  -1  -9   94.24    7.46   1
  -3   1 -10  256.72   13.73   1
  -3  -1 -10  265.72   13.81   1
  -3   1 -10  246.08   13.36   1
  -3  -1 -10  238.65   13.13   1
   3  -1  10  232.77   13.51   1
  -3  -1 -11   72.79    7.71   1
  -3   1 -11   83.07    7.83   1
  -3   1 -11   90.64    7.93   1
  -3  -1 -11   82.05    7.75   1
   3  -1  11   72.02    7.79   1
  -3   1 -12  113.04    9.07   1
  -3  -1 -12   98.56    8.94   1
   3  -1  12  103.98    8.94   1
  -3   1 -12   99.99    8.87   1
  -3  -1 -12   79.40    8.13   1
  -3   1 -13   24.69    6.41   1
  -3  -1 -13   34.52    7.01   1
  -3   1 -13   25.95    6.45   1
   3  -1  13   25.55    7.03   1
  -3   1 -14   22.94    7.03   1
   3  -1  14   19.21    7.18   1
   3   2 -15   -2.04    6.06   1
   3   2 -14   42.38    7.10   1
   3  -2 -14   31.93    6.62   1
   3   2 -13    6.59    5.63   1
   3  -2 -13   -2.20    5.26   1
   3   2 -12  152.17   10.39   1
   3  -2 -12  132.00    9.74   1
   3   2 -12  142.04    9.80   1
  -3   2  12  153.59   10.49   1
   3   2 -11   23.47    5.66   1
   3  -2 -11   19.98    4.88   1
   3   2 -11   22.58    5.20   1
  -3   2  11   33.31    6.06   1
   3   2 -10  103.28    7.99   1
   3  -2 -10   98.92    7.48   1
   3   2 -10   99.11    7.52   1
  -3   2  10   99.67    7.93   1
   3   2  -9  189.63   10.69   1
   3  -2  -9  181.81   10.18   1
   3   2  -9  184.91   10.40   1
  -3   2   9  180.83   10.49   1
   3   2  -8  224.11   11.75   1
   3  -2  -8  206.95   11.17   1
   3  -2  -8  228.63   10.96   1
   3   2  -8  222.60   11.47   1
  -3   2   8  245.87   11.85   1
   2  -2   7  118.35    7.35  -2
   3   2  -7  118.35    7.35   1
   2   2   7  118.51    7.05  -2
   3  -2  -7  118.51    7.05   1
   2   2   7  103.82    6.48  -2
   3  -2  -7  103.82    6.48   1
   2  -2   7  126.69    7.36  -2
   3   2  -7  126.69    7.36   1
  -2   2  -7  118.81    7.12  -2
  -3  -2   7  118.81    7.12   1
  -2  -2  -7  119.43    7.47  -2
  -3   2   7  119.43    7.47   1
   3   2  -6  194.83    9.65   1
   3  -2  -6  170.61    8.94   1
  -3  -2   6  183.97    9.10   1
  -3   2   6  178.85    9.35   1
   3  -2  -6  175.30    8.66   1
   3   2  -6  190.77    9.44   1
  -3   2   5   45.22    3.33   1
  -3   2   5   36.57    3.19   1
   3   2  -5   46.92    4.30   1
   3  -2  -5   41.91    3.63   1
  -3   2   5   39.08    2.97   1
  -3  -2   5   44.32    3.67   1
   3  -2  -5   39.10    3.50   1
  -3   2   5   40.03    3.03   1
   3   2  -5   34.23    3.98   1
  -3  -2   5   34.30    3.10   1
   3   2  -4  245.68   11.62   1
  -3   2   4  267.26   10.88   1
   3  -2  -4  242.74   11.07   1
  -3   2   4  249.12   11.06   1
  -3  -2   4  248.70   10.95   1
  -3  -2   4  249.10   11.09   1
   3  -2  -4  245.38   10.94   1
   3   2  -4  262.37   11.59   1
  -3   2   4  257.21   10.78   1
  -3  -2   4  268.70   11.32   1
  -3   2   4  250.85   10.85   1
  -3  -2   4  254.53   10.94   1
   3   2  -3  612.51   24.84   1
   3  -2  -3  588.59   24.29   1
  -3   2   3  611.65   24.18   1
  -3  -2   3  624.11   24.60   1
  -3  -2   3  606.01   24.47   1
  -3   2   3  599.66   24.35   1
  -3  -2   3  614.94   24.17   1
  -3   2   3  605.61   24.16   1
  -3  -2   3  660.81   24.69   1
   3   2  -3  633.72   24.85   1
  -3  -2   3  643.90   24.45   1
  -3   2   3  579.69   24.32   1
  -3   2   2   48.39    3.65   1
  -3   2   2   46.46    3.11   1
  -3   2   2   49.31    3.18   1
  -3  -2   2   52.31    3.84   1
  -3   2   2   45.18    3.14   1
  -3  -2   2   48.14    4.10   1
  -3  -2   2   49.54    2.87   1
  -3  -2   2   49.74    3.79   1
  -3   2   2   47.25    3.13   1
   3   2  -2   49.59    4.05   1
  -3   2   2   43.14    3.10   1
  -3  -2   2   45.30    3.60   1
  -3   2   1    5.32    2.70   1
   3  -2  -1    2.93    2.35   1
  -3  -2   1   -0.78    1.07   1
  -3   2   1    0.37    1.86   1
  -3  -2   1    1.49    2.97   1
  -3   2   1   -0.78    1.85   1
   3   2  -1    0.91    1.67   1
   3  -2  -1    0.88    1.80   1
  -3  -2   1    1.13    1.10   1
  -3  -2   1   -0.76    2.39   1
  -3   2   1    3.15    2.08   1
  -3  -2   1    1.40    2.40   1
   3   2   0  299.58   11.98  -2
   3  -2   0  299.58   11.98   1
  -3   2   0  281.03   12.60  -2
  -3  -2   0  281.03   12.60   1
   3  -2   0  208.90   12.09  -2
   3   2   0  208.90   12.09   1
  -3  -2   0  298.83   11.96  -2
  -3   2   0  298.83   11.96   1
   3   2   0  290.19   12.19  -2
   3  -2   0  290.19   12.19   1
  -3   2   0  321.58   11.68  -2
  -3  -2   0  321.58   11.68   1
  -3  -2   0  292.27   12.34  -2
  -3   2   0  292.27   12.34   1
  -3   2   0  324.33   12.65  -2
  -3  -2   0  324.33   12.65   1
  -3  -2   0  288.10   12.49  -2
  -3   2   0  288.10   12.49   1
   3   2   0  298.24   12.20  -2
   3  -2   0  298.24   12.20   1
   3  -2   1  155.72    7.21   1
  -3   2  -1  159.15    7.34   1
   3   2   1  159.49    7.69   1
  -3  -2  -1  162.95    7.91   1
  -3  -2  -1  158.42    6.49   1
  -3   2  -1  165.31    7.55   1
   3   2   1  175.20    7.23   1
  -3   2  -1  165.32    7.76   1
   3  -2   1  167.24    7.47   1
  -3   2  -1  170.72    7.76   1
  -3  -2  -1  157.53    7.76   1
   3   2   1  155.84    7.61   1
   3  -2   1  180.28    7.77   1
  -3   2  -2 1056.17   38.95   1
   3   2   2 1038.44   39.08   1
  -3  -2  -2 1099.16   39.43   1
   3  -2   2 1123.36   38.84   1
  -3  -2  -2 1075.42   38.28   1
  -3   2  -2 1128.38   39.10   1
  -3   2  -2 1153.16   39.37   1
   3   2   2 1115.31   38.92   1
  -3  -2  -2 1088.92   39.32   1
   3   2   2 1098.64   39.06   1
   3  -2   2 1141.81   39.01   1
  -3   2  -2 1150.31   39.24   1
   3   2   3  454.82   18.34   1
   3  -2   3  436.01   18.09   1
  -3   2  -3  433.00   18.34   1
  -3  -2  -3  452.64   18.73   1
  -3  -2  -3  455.99   17.72   1
  -3  -2  -3  450.23   18.53   1
   3  -2   3  481.37   19.02   1
   3  -2   3  399.12   18.13   1
  -3   2  -3  447.40   18.64   1
   3  -2   3  437.04   18.05   1
   3   2   3  467.44   18.31   1
   3  -2   4 1088.47   41.32   1
  -3   2  -4 1071.14   41.66   1
  -3  -2  -4 1033.57   41.87   1
  -3  -2  -4 1049.77   40.98   1
   3  -2   4 1049.94   41.83   1
  -3  -2  -4 1073.92   41.73   1
  -3   2  -4 1056.84   41.87   1
  -3   2  -4 1041.75   41.68   1
  -3  -2  -4 1071.18   41.04   1
   3  -2   4 1024.89   41.06   1
  -3   2  -5  201.68    9.82   1
  -3  -2  -5  192.19    9.97   1
  -3  -2  -5  192.15    9.04   1
   3  -2   5  200.46   10.06   1
  -3   2  -5  203.35    9.74   1
  -3  -2  -5  198.09    9.79   1
  -3   2  -5  203.15    9.96   1
  -3  -2  -5  197.68    8.78   1
  -3  -2  -6  351.17   16.14   1
  -3   2  -6  349.81   15.87   1
   3  -2   6  367.58   16.21   1
  -3   2  -6  358.32   15.77   1
  -3  -2  -6  341.65   15.09   1
  -3   2  -6  359.57   16.09   1
  -3  -2  -6  356.65   15.81   1
  -4  -2   7  137.47    8.44  -2
  -3   2  -7  137.47    8.44   1
  -4   2   7  140.16    8.34  -2
  -3  -2  -7  140.16    8.34   1
  -4  -2   7  117.88    7.68  -2
  -3   2  -7  117.88    7.68   1
   4   2  -7  140.46    8.56  -2
   3  -2   7  140.46    8.56   1
  -4  -2   7  126.73    8.40  -2
  -3   2  -7  126.73    8.40   1
  -4   2   7  134.47    7.96  -2
  -3  -2  -7  134.47    7.96   1
  -3  -2  -8  298.87   14.77   1
  -3   2  -8  290.01   14.58   1
   3  -2   8  294.11   14.89   1
  -3  -2  -8  307.03   14.53   1
  -3   2  -8  307.04   14.89   1
  -3   2  -9   11.27    4.52   1
  -3  -2  -9   16.37    5.15   1
   3  -2   9   10.33    6.01   1
  -3   2  -9   23.64    5.03   1
  -3  -2  -9   11.67    4.44   1
  -3   2 -10   30.28    5.82   1
  -3  -2 -10   32.05    5.96   1
  -3  -2 -10   32.70    5.46   1
   3  -2  10   39.03    5.94   1
  -3   2 -10   30.22    5.57   1
  -3   2 -11    8.69    5.32   1
  -3  -2 -11   -1.12    5.62   1
  -3   2 -11    4.26    5.11   1
   3  -2  11   18.32    6.10   1
  -3  -2 -11    3.31    4.70   1
  -3   2 -12    3.52    5.58   1
  -3  -2 -12   15.62    6.05   1
  -3   2 -12   14.44    6.23   1
  -3  -2 -13    9.65    6.09   1
  -3   2 -13   -3.16    5.92   1
   3  -2  13   -2.50    5.85   1
  -3   2 -13    3.63    5.64   1
  -3   2 -14    6.73    6.42   1
  -3  -2 -14   18.96    6.79   1
  -3   2 -14    5.71    5.90   1
   3  -2  14    8.60    6.83   1
   3   3 -14    2.62    5.97   1
   3   3 -13    6.76    5.76   1
   3  -3 -13    0.54    5.09   1
   3   3 -13    6.21    5.61   1
  -3   3  13    6.20    5.56   1
   3   3 -12   22.74    6.01   1
   3  -3 -12    3.99    4.75   1
   3   3 -12    8.99    5.52   1
  -3   3  12   16.70    6.16   1
   3   3 -11   15.20    5.07   1
   3  -3 -11   12.30    4.65   1
   3   3 -11   27.52    5.50   1
  -3   3  11   23.94    5.42   1
   3   3 -10    1.44    4.58   1
   3  -3 -10    2.48    4.10   1
   3   3 -10    2.27    4.36   1
  -3   3  10    1.44    4.54   1
   3   3  -9   60.36    6.18   1
   3  -3  -9   58.44    5.67   1
   3   3  -9   55.20    6.04   1
  -3   3   9   49.32    5.69   1
   3   3  -8   43.74    5.60   1
   3  -3  -8   45.84    5.07   1
   3   3  -8   50.65    5.57   1
  -3   3   8   48.34    5.64   1
   2  -3   7  378.59   16.56  -2
   3   3  -7  378.59   16.56   1
   2   3   7  355.54   15.83  -2
   3  -3  -7  355.54   15.83   1
   2   3   7  343.54   15.29  -2
   3  -3  -7  343.54   15.29   1
   2  -3   7  355.03   16.24  -2
   3   3  -7  355.03   16.24   1
  -2  -3  -7  365.39   16.39  -2
  -3   3   7  365.39   16.39   1
   3   3  -6   25.04    4.05   1
   3  -3  -6   25.00    3.47   1
   3   3  -6   24.92    4.02   1
   3  -3  -6   21.86    2.98   1
   3   3  -5  832.75   33.18   1
   3  -3  -5  787.63   32.46   1
  -3   3   5  841.22   32.29   1
   3   3  -5  829.23   32.34   1
   3  -3  -5  785.71   32.21   1
   3   3  -5  852.77   33.18   1
  -3   3   5  809.35   32.09   1
  -3  -3   5  835.26   32.32   1
  -3   3   4   20.06    2.35   1
   3  -3  -4   18.19    2.73   1
   3   3  -4   17.59    3.44   1
   3   3  -4   19.06    2.40   1
   3  -3  -4   20.47    2.60   1
   3   3  -4   19.57    3.47   1
  -3   3   4   18.21    2.32   1
  -3   3   4   15.99    2.46   1
  -3  -3   4   20.44    2.89   1
   3   3  -3 2328.07   89.83   1
   3  -3  -3 2230.13   89.02   1
  -3  -3   3 2277.02   89.53   1
  -3   3   3 2329.49   88.96   1
  -3   3   3 2381.75   89.42   1
  -3  -3   3 2379.84   89.44   1
   3   3  -3 2335.71   88.90   1
   3   3  -3 2518.70   89.91   1
  -3   3   3 2279.43   88.94   1
  -3  -3   3 2402.70   89.57   1
  -3   3   3 2280.46   89.26   1
  -3  -3   3 2389.56   89.37   1
  -3   3   2   54.43    3.38   1
  -3  -3   2   62.91    4.65   1
  -3   3   2   58.59    3.24   1
  -3  -3   2   58.75    4.17   1
   3  -3  -2   61.25    4.20   1
  -3   3   2   56.92    3.77   1
   3   3  -2   64.64    4.47   1
  -3  -3   2   50.41    4.02   1
  -3   3   2   54.50    3.45   1
  -3   3   2   59.66    3.49   1
  -3  -3   2   58.63    4.08   1
  -3   3   2   54.34    3.98   1
  -3   3   1  531.40   20.45   1
  -3  -3   1  530.41   21.52   1
  -3   3   1  523.46   20.52   1
   3   3  -1  498.36   21.08   1
   3  -3  -1  516.71   21.09   1
  -3   3   1  493.36   20.91   1
  -3  -3   1  518.86   20.04   1
  -3  -3   1  531.44   21.12   1
  -3  -3   1  539.89   21.12   1
   3  -3  -1  551.25   20.99   1
  -3   3   1  532.02   21.16   1
   3  -3  -1  519.34   20.68   1
  -3   3   1  527.36   20.77   1
   3   3   0   81.28    3.00  -2
   3  -3   0   81.28    3.00   1
  -3   3   0   80.20    4.46  -2
  -3  -3   0   80.20    4.46   1
  -3  -3   0   77.36    2.87  -2
  -3   3   0   77.36    2.87   1
   3  -3   0   78.84    4.19  -2
   3   3   0   78.84    4.19   1
   3   3   0   76.61    3.92  -2
   3  -3   0   76.61    3.92   1
  -3  -3   0   78.86    3.67  -2
  -3   3   0   78.86    3.67   1
   3   3   0   80.18    3.82  -2
   3  -3   0   80.18    3.82   1
  -3   3   0   82.74    4.14  -2
  -3  -3   0   82.74    4.14   1
  -3  -3   0   79.91    4.04  -2
  -3   3   0   79.91    4.04   1
   3   3   0   74.80    3.34  -2
   3  -3   0   74.80    3.34   1
  -3   3  -1   16.35    2.23   1
   3  -3   1   16.39    2.89   1
  -3  -3  -1   27.01    3.81   1
   3  -3   1   21.28    2.18   1
   3   3   1   24.08    3.34   1
   3  -3   1   20.41    3.15   1
  -3   3  -1   34.96    3.47   1
   3   3   1   18.70    2.15   1
  -3   3  -1   16.15    3.00   1
  -3  -3  -1   17.88    2.71   1
  -3  -3  -1   20.75    3.61   1
   3  -3   1   17.56    2.63   1
   3   3   1   19.92    3.00   1
   3   3   2   93.43    5.50   1
   3  -3   2   99.69    5.01   1
  -3   3  -2   93.36    5.14   1
  -3  -3  -2   91.56    5.78   1
  -3  -3  -2  100.45    5.54   1
  -3   3  -2   92.24    5.50   1
  -3   3  -2   99.94    5.69   1
   3  -3   2  101.61    5.31   1
   3   3   2  106.95    5.40   1
  -3  -3  -2   99.36    5.15   1
   3  -3   2   99.19    5.35   1
  -3  -3  -3  281.46   11.56   1
   3  -3   3  288.39   10.82   1
  -3   3  -3  277.91   11.09   1
  -3   3  -3  271.27   11.43   1
   3  -3   3  242.56   11.52   1
  -3  -3  -3  286.97   11.42   1
  -3   3  -3  261.43   11.42   1
  -3  -3  -3  278.95   10.67   1
   3   3   3  281.47   11.02   1
   3  -3   3  265.14   10.85   1
  -3  -3  -4    3.65    3.16   1
  -3   3  -4    7.91    2.79   1
   3  -3   4    3.59    2.34   1
   3  -3   4    1.39    2.40   1
  -3   3  -4    6.07    3.06   1
   3  -3   4   15.75    4.66   1
  -3  -3  -4    6.34    2.04   1
  -3   3  -4    4.14    3.19   1
  -3  -3  -4    5.42    2.67   1
   3  -3   5   16.59    2.82   1
  -3  -3  -5   11.80    3.76   1
  -3   3  -5   15.13    3.47   1
  -3  -3  -5   16.59    2.51   1
  -3   3  -5   14.95    3.45   1
   3  -3   5   19.40    3.95   1
  -3   3  -5   12.66    3.71   1
  -3  -3  -5   17.45    3.47   1
  -3  -3  -6   -0.67    3.39   1
  -3   3  -6    1.50    3.15   1
  -3   3  -6    6.46    3.52   1
  -3   3  -6    2.66    3.49   1
  -3  -3  -6    2.29    3.14   1
  -4  -3   7   27.70    4.32  -2
  -3   3  -7   27.70    4.32   1
  -4   3   7   19.04    4.51  -2
  -3  -3  -7   19.04    4.51   1
   4   3  -7   22.24    5.07  -2
   3  -3   7   22.24    5.07   1
  -4   3   7   22.72    4.36  -2
  -3  -3  -7   22.72    4.36   1
  -4  -3   7   24.87    4.60  -2
  -3   3  -7   24.87    4.60   1
  -3  -3  -8   -1.25    4.68   1
  -3   3  -8    2.00    4.33   1
  -3   3  -8    1.24    4.98   1
  -3  -3  -8   -0.35    4.11   1
  -3   3  -9   81.48    7.24   1
  -3  -3  -9   89.81    7.64   1
  -3   3  -9   95.04    7.70   1
   3  -3   9  118.31    8.72   1
  -3  -3  -9   93.70    7.15   1
  -3   3 -10   15.80    5.18   1
  -3  -3 -10   14.28    5.49   1
  -3   3 -10   18.09    5.27   1
   3  -3  10   19.45    5.39   1
  -3  -3 -10   16.91    4.73   1
  -3   3 -11  121.92    9.52   1
  -3  -3 -11  139.25    9.84   1
   3  -3  11  119.93    9.89   1
  -3   3 -11  123.89    9.54   1
  -3   3 -12   -0.58    5.10   1
  -3  -3 -12    4.83    5.53   1
  -3   3 -12    1.76    5.77   1
   3  -3  12   -9.36    6.00   1
  -3   3 -13   15.12    5.87   1
  -3  -3 -13    5.79    6.09   1
  -3   3 -13   13.59    5.90   1
   3  -3  13   16.26    6.32   1
  -3   3 -14  -12.12    6.45   1
  -3  -3 -14   -4.08    6.21   1
  -3   3 -14   -5.85    6.04   1
   3   4 -14    2.65    5.99   1
   3   4 -14   12.98    6.16   1
  -3   4  14    4.69    5.83   1
   3   4 -13   85.50    8.71   1
   3   4 -13   84.90    8.31   1
  -3   4  13   89.87    9.08   1
   3   4 -12   33.15    6.42   1
   3   4 -12   39.07    6.65   1
  -3   4  12   29.94    6.56   1
   3   4 -11  100.50    8.55   1
   3  -4 -11   83.31    7.46   1
   3   4 -11   97.79    8.19   1
  -3   4  11   94.83    8.38   1
   3   4 -10   71.52    6.62   1
   3  -4 -10   46.67    5.54   1
   3   4 -10   40.24    6.03   1
  -3   4  10   47.34    5.99   1
   3   4  -9  255.37   12.88   1
   3  -4  -9  217.09   11.77   1
   3   4  -9  241.79   12.51   1
  -3   4   9  224.95   12.53   1
   3  -4  -8   96.14    6.48   1
   3   4  -8   83.92    6.94   1
  -3   4   8  103.08    7.40   1
   3   4  -8   95.82    7.28   1
   2   4   7  242.99   11.61  -2
   3  -4  -7  242.99   11.61   1
   2  -4   7  263.15   12.53  -2
   3   4  -7  263.15   12.53   1
   2  -4   7  263.22   12.55  -2
   3   4  -7  263.22   12.55   1
   2  -4   7  232.09   11.29  -2
   3   4  -7  232.09   11.29   1
   3   4  -6  102.17    7.16   1
   3  -4  -6  116.81    6.45   1
   3   4  -6  137.94    7.54   1
   3   4  -6  108.67    6.47   1
   3  -4  -5  547.86   22.99   1
   3   4  -5  603.69   24.09   1
   3   4  -5  575.81   22.95   1
   3  -4  -5  561.66   22.73   1
   3   4  -5  602.41   23.95   1
   3   4  -5  555.36   23.32   1
   3  -4  -4  273.37   11.96   1
  -3   4   4  295.29   11.88   1
   3   4  -4  289.95   13.07   1
   3   4  -4  274.21   11.95   1
   3   4  -4  278.98   12.91   1
   3   4  -4  302.34   12.73   1
  -3   4   3  377.73   14.88   1
   3  -4  -3  350.78   14.93   1
  -3  -4   3  399.35   16.20   1
  -3   4   3  385.43   15.62   1
   3   4  -3  382.18   14.97   1
   3   4  -3  382.24   16.07   1
  -3   4   3  366.50   14.88   1
   3   4  -3  359.56   15.74   1
  -3  -4   3  379.45   15.52   1
  -3   4   3  356.90   14.93   1
   3  -4  -3  370.20   15.26   1
  -3   4   2   92.59    4.40   1
  -3   4   2   89.88    4.51   1
  -3  -4   2   96.77    5.53   1
  -3  -4   2   95.95    5.93   1
   3  -4  -2  109.00    5.77   1
   3   4  -2   95.62    4.37   1
  -3  -4   2   92.91    5.34   1
  -3   4   2   88.27    5.30   1
  -3   4   2   91.49    4.64   1
   3   4  -2  102.08    5.82   1
  -3  -4   2  102.62    5.42   1
   3   4  -2  101.40    5.81   1
  -3   4   2   89.97    4.65   1
  -3  -4   2  103.11    5.52   1
   3  -4  -2   95.96    5.18   1
  -3   4   1  108.63    4.92   1
  -3  -4   1  114.41    6.48   1
  -3   4   1  129.72    5.08   1
   3   4  -1  136.28    6.60   1
   3   4  -1  114.07    4.68   1
   3  -4  -1  148.35    6.67   1
  -3   4   1  125.20    6.14   1
  -3   4   1  112.61    5.39   1
  -3  -4   1   53.89    5.23   1
   3   4  -1  123.13    6.35   1
   3  -4  -1  124.18    5.69   1
  -3  -4   1  121.84    6.05   1
   3  -4  -1  114.94    5.81   1
   3  -4   0  471.23   16.61  -2
   3   4   0  471.23   16.61   1
  -3  -4   0  454.82   15.43  -2
  -3   4   0  454.82   15.43   1
   3   4   0  418.04   15.43  -2
   3  -4   0  418.04   15.43   1
  -3   4   0  427.68   16.79  -2
  -3  -4   0  427.68   16.79   1
   3   4   0  453.61   16.63  -2
   3  -4   0  453.61   16.63   1
   3  -4   0  456.36   15.23  -2
   3   4   0  456.36   15.23   1
  -3   4   0  469.03   16.39  -2
  -3  -4   0  469.03   16.39   1
  -3  -4   0  483.08   16.13  -2
  -3   4   0  483.08   16.13   1
   3   4   0  475.67   15.97  -2
   3  -4   0  475.67   15.97   1
  -3   4   0  475.72   16.68  -2
  -3  -4   0  475.72   16.68   1
   3   4   0  475.11   16.37  -2
   3  -4   0  475.11   16.37   1
   3  -4   1  938.73   35.14   1
   3   4   1  996.76   36.03   1
  -3   4  -1  875.25   35.16   1
  -3  -4  -1  858.29   36.04   1
   3   4   1  898.18   34.64   1
   3   4   1  916.42   34.65   1
   3  -4   1  941.20   36.08   1
  -3   4  -1  893.44   35.68   1
   3  -4   1  945.68   35.55   1
   3  -4   1  896.98   35.68   1
  -3  -4  -1  946.10   35.71   1
  -3  -4  -1  866.97   35.85   1
   3   4   2  864.18   32.26   1
   3  -4   2  797.41   31.54   1
  -3   4  -2  774.61   31.66   1
  -3  -4  -2  783.05   32.41   1
   3   4   2  783.14   31.19   1
  -3   4  -2  853.54   32.27   1
  -3   4  -2  823.52   32.19   1
   3  -4   2  813.03   31.93   1
  -3   4  -2  850.43   32.47   1
  -3  -4  -2  778.31   32.16   1
   3   4   2  845.95   32.03   1
   3  -4   2  820.81   31.98   1
  -3  -4  -2  831.58   31.88   1
  -3  -4  -3  870.43   36.26   1
   3  -4   3  921.08   35.53   1
  -3   4  -3  904.36   35.72   1
   3   4   3  893.16   35.26   1
  -3   4  -3  923.93   36.32   1
  -3  -4  -3  932.22   36.08   1
  -3   4  -3  935.16   36.27   1
   3   4   3  945.36   35.82   1
   3  -4   3  912.20   35.75   1
  -3  -4  -3  884.76   35.50   1
   3  -4   4  246.92   10.87   1
  -3  -4  -4  249.08   11.80   1
  -3   4  -4  244.50   11.18   1
  -3   4  -4  260.40   11.70   1
   3  -4   4  241.48   11.72   1
  -3   4  -4  273.13   11.82   1
  -3  -4  -4  255.99   11.34   1
   3   4   4  230.41   10.67   1
  -3   4  -5  214.56   10.70   1
  -3  -4  -5  232.54   11.35   1
  -3  -4  -5  223.65   10.81   1
  -3   4  -5  236.39   11.34   1
   3  -4   5  235.06   11.24   1
  -3   4  -5  229.05   11.13   1
   3   4   5  234.77   10.40   1
  -3   4  -6  349.05   15.81   1
  -3  -4  -6  352.45   16.15   1
   3  -4   6  348.22   16.19   1
  -3   4  -6  335.84   15.82   1
  -3   4  -6  362.81   16.30   1
  -3  -4  -6  366.28   15.72   1
  -4  -4   7  155.29    8.85  -2
  -3   4  -7  155.29    8.85   1
  -4   4   7  140.10    9.06  -2
  -3  -4  -7  140.10    9.06   1
   4   4  -7  192.83   10.39  -2
   3  -4   7  192.83   10.39   1
  -4  -4   7  151.12    9.18  -2
  -3   4  -7  151.12    9.18   1
  -4   4   7  147.23    8.62  -2
  -3  -4  -7  147.23    8.62   1
  -3  -4  -8  104.26    7.94   1
  -3   4  -8  128.65    8.08   1
  -3   4  -8  121.29    8.39   1
   3  -4   8  117.29    8.44   1
  -3  -4  -8  102.81    7.27   1
  -3   4  -9  177.70   10.48   1
  -3  -4  -9  192.26   10.98   1
  -3   4  -9  172.98   10.64   1
   3  -4   9  171.21   10.71   1
  -3   4 -10    7.83    4.99   1
  -3  -4 -10    2.04    5.05   1
  -3   4 -10    2.59    4.96   1
   3  -4  10    4.04    4.72   1
  -3   4 -11   11.25    5.38   1
  -3  -4 -11   22.50    6.03   1
   3  -4  11   25.75    6.43   1
  -3   4 -11   15.81    5.70   1
  -3   4 -12   -1.17    5.43   1
  -3  -4 -12    8.51    5.93   1
  -3   4 -12    5.37    5.60   1
   3  -4  12    7.07    6.03   1
  -3   4 -13   -2.52    5.97   1
  -3  -4 -13   10.97    6.22   1
  -3   4 -13   -3.79    5.87   1
   3  -4  13   -0.63    6.05   1
  -3   4 -14   -2.01    5.88   1
  -3  -4 -14    6.81    6.06   1
   3  -4  14    9.96    6.61   1
  -3   4 -14   -7.32    6.19   1
   3   5 -14   27.57    7.21   1
   3   5 -14   27.96    6.95   1
  -3   5  14   46.73    7.85   1
   3   5 -13    9.51    6.30   1
   3   5 -13    0.61    5.92   1
  -3   5  13    0.64    5.81   1
   3   5 -12    4.74    5.40   1
   3   5 -12    1.14    5.15   1
  -3   5  12    2.99    5.39   1
   3   5 -11    3.29    4.94   1
   3   5 -11    0.53    5.20   1
  -3   5  11   -3.28    5.26   1
   3   5 -10    3.54    4.95   1
   3   5 -10    3.46    4.63   1
  -3   5  10    0.50    4.79   1
   3   5  -9   29.05    5.42   1
   3   5  -9   19.57    5.09   1
   3   5  -9   20.30    4.41   1
  -3   5   9   20.68    4.77   1
   3   5  -8  207.22   11.51   1
   3  -5  -8  212.38   10.62   1
   3   5  -8  207.20   11.01   1
  -3   5   8  206.13   11.55   1
   3   5  -8  223.79   11.68   1
   2  -5   7   44.55    5.51  -2
   3   5  -7   44.55    5.51   1
   2   5   7   49.08    4.52  -2
   3  -5  -7   49.08    4.52   1
   2  -5   7   47.65    5.09  -2
   3   5  -7   47.65    5.09   1
   2  -5   7   57.58    5.50  -2
   3   5  -7   57.58    5.50   1
   2  -5   7   54.92    4.61  -2
   3   5  -7   54.92    4.61   1
   3   5  -6  276.24   13.13   1
   3  -5  -6  255.62   11.98   1
   3   5  -6  270.89   12.76   1
   3   5  -6  288.40   13.19   1
   3   5  -6  269.41   12.40   1
   3   5  -5   26.98    4.21   1
   3  -5  -5   28.83    2.95   1
   3   5  -5   22.25    4.12   1
   3   5  -5   26.45    3.47   1
   3   5  -4 1370.29   53.78   1
   3  -5  -4 1368.58   52.60   1
   3   5  -4 1417.41   52.75   1
   3   5  -4 1401.31   53.77   1
   3   5  -4 1390.15   53.48   1
   3  -5  -4 1342.17   52.70   1
  -3   5   4 1319.05   52.34   1
   3  -5  -3   73.83    3.88   1
  -3  -5   3   77.32    5.48   1
   3  -5  -3   85.39    5.52   1
   3   5  -3   88.04    4.21   1
  -3  -5   3   72.04    3.31   1
   3   5  -3   75.97    5.27   1
   3   5  -3   78.87    5.17   1
   3  -5  -3   81.79    4.55   1
  -3   5   3   73.90    3.87   1
  -3   5   2 2133.79   79.04   1
  -3   5   2 2033.46   79.09   1
  -3  -5   2 2148.90   80.66   1
   3   5  -2 2163.01   79.27   1
   3  -5  -2 2118.86   80.40   1
  -3   5   2 2161.90   80.16   1
  -3   5   2 2121.59   79.34   1
   3   5  -2 2197.25   80.53   1
   3   5  -2 2222.04   80.42   1
   3  -5  -2 2180.99   79.89   1
  -3   5   1   71.16    3.25   1
  -3   5   1   69.12    3.29   1
  -3  -5   1   82.97    5.39   1
   3   5  -1   71.12    4.68   1
   3  -5  -1   77.13    5.11   1
  -3  -5   1   76.77    4.51   1
  -3   5   1   76.21    4.89   1
  -3   5   1   78.68    3.96   1
  -3  -5   1   80.93    4.68   1
   3   5  -1   74.42    5.05   1
   3  -5  -1   76.35    3.96   1
  -3  -5   1   80.68    4.71   1
   3  -5  -1   74.64    4.52   1
   3   5   0 1420.62   55.75  -2
   3  -5   0 1420.62   55.75   1
  -3   5   0 1404.33   57.12  -2
  -3  -5   0 1404.33   57.12   1
   3  -5   0 1479.31   56.86  -2
   3   5   0 1479.31   56.86   1
  -3  -5   0 1440.28   55.71  -2
  -3   5   0 1440.28   55.71   1
  -3   5   0 1449.80   55.59  -2
  -3  -5   0 1449.80   55.59   1
   3   5   0 1503.33   57.13  -2
   3  -5   0 1503.33   57.13   1
   3  -5   0 1502.50   55.69  -2
   3   5   0 1502.50   55.69   1
  -3  -5   0 1432.77   56.37  -2
  -3   5   0 1432.77   56.37   1
  -3   5   0 1634.63   56.80  -2
  -3  -5   0 1634.63   56.80   1
   3  -5   0 1559.04   57.01  -2
   3   5   0 1559.04   57.01   1
   3   5   0 1457.08   56.62  -2
   3  -5   0 1457.08   56.62   1
   3   5   0 1478.60   56.26  -2
   3  -5   0 1478.60   56.26   1
  -3   5   0 1377.93   56.57  -2
  -3  -5   0 1377.93   56.57   1
  -3   5   0 1521.07   56.95  -2
  -3  -5   0 1521.07   56.95   1
  -3   5  -1    1.46    1.56   1
   3  -5   1   -0.65    1.45   1
  -3  -5  -1    4.12    3.21   1
   3   5   1    3.57    2.81   1
   3   5   1    2.54    1.20   1
   3  -5   1   -1.82    3.06   1
  -3   5  -1    2.53    2.76   1
  -3  -5  -1   -1.98    2.30   1
   3  -5   1   -0.51    2.52   1
  -3   5  -1    3.13    2.42   1
   3  -5   1    0.98    2.09   1
  -3  -5  -1    1.38    2.60   1
  -3   5  -2  518.41   21.73   1
   3  -5   2  573.72   21.68   1
  -3  -5  -2  559.03   22.79   1
   3   5   2  523.00   21.37   1
   3   5   2  528.47   21.40   1
  -3   5  -2  549.83   22.66   1
   3  -5   2  561.10   22.13   1
  -3   5  -2  580.72   22.50   1
  -3  -5  -2  572.32   22.46   1
  -3  -5  -2  606.65   22.22   1
  -3  -5  -3   81.65    5.44   1
  -3   5  -3   75.07    4.60   1
   3  -5   3   84.94    4.47   1
   3   5   3   70.64    4.09   1
  -3   5  -3   82.11    5.48   1
  -3  -5  -3   70.22    4.83   1
  -3   5  -3   86.47    5.35   1
   3   5   3   81.91    4.78   1
  -3  -5  -3   76.61    4.46   1
   3  -5   4  135.42    6.84   1
  -3  -5  -4  143.11    7.86   1
  -3   5  -4  147.40    7.37   1
   3   5   4  134.75    6.78   1
  -3  -5  -4  129.38    7.20   1
  -3   5  -4  149.97    7.94   1
  -3   5  -4  162.17    8.14   1
  -3   5  -5   24.71    3.59   1
  -3  -5  -5   28.80    4.16   1
   3   5   5   33.74    3.45   1
   3  -5   5   33.20    4.41   1
  -3   5  -5   34.04    4.30   1
  -3  -5  -5   32.97    3.84   1
  -3   5  -5   40.52    4.53   1
  -3  -5  -6   10.83    3.84   1
  -3   5  -6    4.48    3.26   1
   3   5   6    2.71    2.86   1
   3  -5   6    5.25    3.72   1
  -3   5  -6    9.55    3.92   1
  -3  -5  -6    3.54    3.26   1
  -4  -5   7   33.41    4.81  -2
  -3   5  -7   33.41    4.81   1
  -4   5   7   27.65    5.01  -2
  -3  -5  -7   27.65    5.01   1
   4  -5  -7   30.27    4.23  -2
   3   5   7   30.27    4.23   1
  -4  -5   7   24.51    4.84  -2
  -3   5  -7   24.51    4.84   1
   4   5  -7   31.52    4.88  -2
   3  -5   7   31.52    4.88   1
  -4   5   7   27.77    4.31  -2
  -3  -5  -7   27.77    4.31   1
  -3  -5  -8   26.51    5.13   1
  -3   5  -8   25.88    4.82   1
   3  -5   8   27.01    5.17   1
  -3   5  -8   18.49    5.03   1
  -3   5  -9   15.36    4.85   1
  -3  -5  -9   12.28    5.08   1
  -3   5  -9   21.32    5.25   1
   3  -5   9   12.67    5.27   1
  -3   5 -10   67.55    7.02   1
  -3  -5 -10   63.46    7.00   1
   3  -5  10   57.77    6.92   1
  -3   5 -10   61.19    7.10   1
  -3   5 -11    1.60    5.11   1
  -3  -5 -11   -0.56    5.18   1
  -3   5 -11    5.73    5.51   1
   3  -5  11    6.63    5.57   1
  -3  -5 -12   36.60    6.80   1
  -3   5 -12   31.48    6.41   1
  -3   5 -12   54.18    7.53   1
   3  -5  12   52.09    7.84   1
  -3   5 -13    4.39    6.04   1
  -3  -5 -13    3.88    5.90   1
  -3   5 -13   -3.88    5.98   1
  -3   5 -14   16.72    6.39   1
  -3  -5 -14   24.46    7.05   1
   3  -5  14   21.16    6.90   1
  -3   5 -14   10.86    6.31   1
   3   6 -14   10.15    6.41   1
   3   6 -14   16.36    6.62   1
  -3   6  14   19.91    6.67   1
   3   6 -13   57.09    7.61   1
   3   6 -13   53.89    7.72   1
  -3   6  13   63.30    8.15   1
   3   6 -12    6.01    5.76   1
   3   6 -12    4.72    5.52   1
  -3   6  12    6.66    5.77   1
   3   6 -11   97.21    8.55   1
   3   6 -11   92.37    8.51   1
  -3   6  11  104.74    8.66   1
   3   6 -10   49.45    6.46   1
   3   6 -10   42.16    6.37   1
   3   6 -10   40.81    5.48   1
  -3   6  10   26.94    5.96   1
   3   6  -9   16.52    5.03   1
   3   6  -9   16.15    4.88   1
   3   6  -9   15.69    4.29   1
  -3   6   9    8.57    4.55   1
   3   6  -8   28.85    5.38   1
   3   6  -8   45.72    5.33   1
   3   6  -8   39.80    5.76   1
   2  -6   7  196.89   10.71  -2
   3   6  -7  196.89   10.71   1
   2  -6   7  190.39   10.47  -2
   3   6  -7  190.39   10.47   1
   2  -6   7  204.44   10.89  -2
   3   6  -7  204.44   10.89   1
   2  -6   7  199.71   10.01  -2
   3   6  -7  199.71   10.01   1
   3   6  -6    7.17    4.20   1
   3   6  -6    4.59    3.60   1
   3   6  -6    2.14    3.74   1
   3   6  -6   -1.13    3.16   1
   3   6  -5  132.57    7.98   1
   3   6  -5  129.97    7.70   1
   3   6  -5  142.77    8.01   1
   3   6  -5  131.15    7.49   1
   3   6  -4    2.40    3.34   1
   3   6  -4    2.90    3.26   1
   3   6  -4    1.07    3.01   1
   3  -6  -3   -0.33    2.36   1
  -3  -6   3    2.51    3.39   1
   3  -6  -3    0.82    3.24   1
   3   6  -3    2.13    3.16   1
   3   6  -3    3.35    2.98   1
  -3  -6   2  109.98    6.37   1
   3  -6  -2   96.96    6.24   1
   3   6  -2  100.87    6.25   1
  -3   6   2   92.54    4.51   1
   3   6  -2  108.00    6.33   1
   3  -6  -2  101.72    5.47   1
  -3  -6   1   53.18    4.99   1
   3  -6  -1   71.34    5.33   1
  -3  -6   1   73.21    3.34   1
  -3   6   1   40.10    3.09   1
  -3   6   1   46.90    3.89   1
  -3  -6   1   40.14    3.79   1
   3  -6  -1   55.17    3.46   1
   3   6  -1   44.14    4.42   1
  -3   6   0  409.86   17.16  -2
  -3  -6   0  409.86   17.16   1
  -3  -6   0  368.86   15.20  -2
  -3   6   0  368.86   15.20   1
  -3   6   0  399.75   15.48  -2
  -3  -6   0  399.75   15.48   1
  -3   6   0  432.03   16.47  -2
  -3  -6   0  432.03   16.47   1
   3   6   0  411.50   17.13  -2
   3  -6   0  411.50   17.13   1
   3   6   0  403.88   15.96  -2
   3  -6   0  403.88   15.96   1
  -3  -6   0  411.82   16.69  -2
  -3   6   0  411.82   16.69   1
  -3   6   0  414.29   16.51  -2
  -3  -6   0  414.29   16.51   1
  -3  -6   0  404.93   16.11  -2
  -3   6   0  404.93   16.11   1
   3  -6   0  397.43   16.80  -2
   3   6   0  397.43   16.80   1
  -3  -6  -1  672.91   28.39   1
  -3   6  -1  691.41   27.08   1
   3  -6   1  721.29   28.62   1
  -3   6  -1  685.81   28.24   1
   3  -6   1  715.24   27.65   1
  -3  -6  -1  733.05   27.96   1
  -3   6  -1  710.55   27.90   1
   3   6   1  704.07   28.24   1
  -3  -6  -1  724.67   27.98   1
  -3  -6  -1  654.20   28.06   1
  -3   6  -2  349.12   14.01   1
  -3  -6  -2  350.40   15.14   1
  -3   6  -2  350.64   15.17   1
  -3   6  -2  347.72   14.79   1
   3  -6   2  333.90   14.33   1
   3   6   2  355.73   14.79   1
  -3  -6  -2  322.30   14.59   1
  -3  -6  -2  340.12   14.44   1
  -3  -6  -3  321.00   14.27   1
  -3   6  -3  325.90   13.37   1
   3   6   3  303.13   13.01   1
  -3  -6  -3  319.58   13.75   1
  -3   6  -3  304.49   13.98   1
  -3   6  -3  314.69   14.33   1
  -3  -6  -3  323.73   13.38   1
   3   6   3  320.94   13.48   1
  -3  -6  -4  120.94    7.32   1
  -3   6  -4  121.29    6.54   1
  -3   6  -4  120.64    7.36   1
  -3  -6  -4  137.74    6.83   1
  -3   6  -4  119.57    7.27   1
   3   6   4  118.42    6.20   1
  -3   6  -5  196.13    9.58   1
  -3  -6  -5  205.67   10.33   1
   3   6   5  191.75    9.22   1
  -3   6  -5  195.86   10.18   1
  -3  -6  -5  192.88    9.52   1
  -3   6  -6    6.79    3.47   1
  -3  -6  -6    2.15    4.05   1
   3  -6   6    9.79    4.98   1
  -3   6  -6    2.91    3.76   1
  -3  -6  -6    7.73    3.40   1
  -4  -6   7  401.33   18.37  -2
  -3   6  -7  401.33   18.37   1
  -4   6   7  432.43   18.88  -2
  -3  -6  -7  432.43   18.88   1
  -4  -6   7  384.28   18.76  -2
  -3   6  -7  384.28   18.76   1
   4   6  -7  429.36   19.02  -2
   3  -6   7  429.36   19.02   1
  -3   6  -8    6.60    4.55   1
  -3  -6  -8    2.60    4.59   1
  -3   6  -8    5.43    4.97   1
   3  -6   8    7.85    5.37   1
  -3   6  -9   40.59    5.69   1
  -3  -6  -9   52.88    6.38   1
  -3   6  -9   60.88    6.76   1
   3  -6   9   54.70    6.38   1
  -3   6 -10   17.48    5.36   1
  -3  -6 -10   21.73    5.70   1
   3  -6  10   17.54    5.45   1
  -3   6 -10   35.07    6.19   1
  -3   6 -11    1.07    4.95   1
  -3  -6 -11   -0.56    5.21   1
  -3   6 -11    0.58    5.45   1
   3  -6  11    1.11    5.23   1
  -3  -6 -12    6.13    5.88   1
  -3   6 -12    8.14    5.57   1
  -3   6 -12    9.31    6.23   1
   3  -6  12   15.42    6.67   1
  -3   6 -13    1.25    5.58   1
  -3  -6 -13    3.24    5.87   1
   3  -6  13    3.14    6.12   1
  -3   6 -13    2.64    6.01   1
  -3   6 -14   -5.35    6.21   1
   3   7 -14   -0.68    6.04   1
   3   7 -14    6.03    6.23   1
  -3   7  14    7.66    6.48   1
   3   7 -13    5.18    5.97   1
   3   7 -13    4.50    6.00   1
  -3   7  13    6.59    5.94   1
   3   7 -12   14.00    6.09   1
   3   7 -12    3.66    5.97   1
  -3   7  12    2.46    5.64   1
   3   7 -11    5.68    5.46   1
   3   7 -11   -0.57    5.61   1
   3   7 -11   -5.21    4.74   1
  -3   7  11    2.29    5.32   1
   3   7 -10    5.77    5.02   1
   3   7 -10   17.11    5.68   1
   3   7 -10   15.82    4.82   1
  -3   7  10   13.36    5.33   1
   3   7  -9   34.30    5.70   1
   3   7  -9   21.80    5.76   1
  -3   7   9   32.46    5.68   1
   3   7  -9   32.10    5.18   1
   3   7  -8   12.42    5.42   1
   3   7  -8    9.25    4.67   1
   3   7  -8    8.63    4.36   1
   2  -7   7  152.72    9.03  -2
   3   7  -7  152.72    9.03   1
   2  -7   7  128.96    8.62  -2
   3   7  -7  128.96    8.62   1
   2  -7   7  154.52    9.23  -2
   3   7  -7  154.52    9.23   1
   2  -7   7  143.37    8.41  -2
   3   7  -7  143.37    8.41   1
   3   7  -6   53.49    5.59   1
   3   7  -6   52.86    5.47   1
   3   7  -6   57.13    5.75   1
   3   7  -6   55.04    5.09   1
   3   7  -5   93.42    6.75   1
   3   7  -5   81.78    6.42   1
   3   7  -5   99.04    6.74   1
   3   7  -5   95.52    6.29   1
  -3  -7   4   37.71    4.32   1
   3   7  -4   35.30    4.31   1
   3   7  -4   33.84    4.26   1
  -3  -7   3  346.32   15.22   1
   3  -7  -3  319.51   15.14   1
   3   7  -3  351.77   15.14   1
  -3   7   3  323.29   13.91   1
   3   7  -3  352.53   15.14   1
  -3  -7   2   43.95    4.48   1
   3  -7  -2   47.65    4.67   1
  -3   7   2   43.58    3.51   1
   3   7  -2   42.51    4.30   1
   3   7  -2   38.89    4.11   1
  -3  -7   1 1087.93   41.96   1
   3  -7  -1 1090.92   41.96   1
  -3  -7   1 1081.71   40.50   1
  -3   7   1 1004.40   41.08   1
   3   7  -1 1151.39   41.73   1
  -3   7   1  951.62   40.37   1
   3   7  -1 1119.08   41.83   1
  -3   7   0  109.24    6.53  -2
  -3  -7   0  109.24    6.53   1
  -3   7   0  108.09    5.06  -2
  -3  -7   0  108.09    5.06   1
   3   7   0  108.68    6.85  -2
   3  -7   0  108.68    6.85   1
  -3  -7   0  108.74    6.28  -2
  -3   7   0  108.74    6.28   1
  -3  -7   0  107.60    5.54  -2
  -3   7   0  107.60    5.54   1
  -3   7   0  114.71    5.97  -2
  -3  -7   0  114.71    5.97   1
   3  -7   0  105.14    6.53  -2
   3   7   0  105.14    6.53   1
  -3  -7  -1  978.07   39.31   1
  -3  -7  -1 1002.53   38.50   1
   3  -7   1 1008.51   39.54   1
  -3   7  -1  974.56   39.06   1
   3  -7   1  947.66   38.27   1
  -3   7  -1  964.23   38.51   1
  -3  -7  -1 1017.78   38.62   1
   3   7   1 1012.26   39.08   1
  -3  -7  -1  964.95   38.85   1
  -3  -7  -2  135.49    7.38   1
  -3  -7  -2  133.23    6.50   1
   3  -7   2  140.19    7.80   1
  -3   7  -2  142.37    7.67   1
  -3   7  -2  127.13    6.98   1
  -3  -7  -2  120.20    6.55   1
   3  -7   2  129.80    6.58   1
   3   7   2  139.12    7.15   1
  -3  -7  -2  133.06    6.96   1
  -3  -7  -3  147.25    7.67   1
  -3   7  -3  126.99    6.42   1
  -3   7  -3  139.68    7.86   1
  -3   7  -3  127.21    7.26   1
  -3  -7  -3  122.03    6.93   1
  -3  -7  -4   29.39    4.07   1
  -3   7  -4   27.31    3.16   1
  -3   7  -4   30.85    4.06   1
  -3  -7  -4   28.11    3.37   1
  -3  -7  -5  130.49    7.59   1
  -3   7  -5  117.70    6.71   1
  -3   7  -5  112.29    7.41   1
  -3  -7  -5  108.09    6.47   1
  -3   7  -6   45.27    4.70   1
  -3  -7  -6   56.83    5.46   1
  -3   7  -6   40.64    5.35   1
  -4  -7   7   61.78    5.63  -2
  -3   7  -7   61.78    5.63   1
  -4   7   7   63.10    5.99  -2
  -3  -7  -7   63.10    5.99   1
   4   7  -7   49.57    5.95  -2
   3  -7   7   49.57    5.95   1
  -4  -7   7   74.74    6.49  -2
  -3   7  -7   74.74    6.49   1
  -3   7  -8    2.33    4.21   1
  -3  -7  -8    2.20    4.56   1
  -3   7  -8    3.73    4.61   1
   3  -7   8    3.55    4.47   1
  -3  -7  -9   24.52    5.35   1
  -3   7  -9   26.21    5.09   1
   3  -7   9   23.55    5.28   1
  -3   7  -9   31.95    5.96   1
  -3   7 -10    9.72    5.25   1
  -3  -7 -10    9.93    5.22   1
   3  -7  10   10.87    5.47   1
  -3   7 -10   18.23    5.95   1
  -3   7 -11   44.78    6.72   1
  -3  -7 -11   61.43    7.18   1
  -3   7 -11   61.16    7.77   1
   3  -7  11   64.56    7.32   1
  -3   7 -12    2.32    5.42   1
  -3  -7 -12   -7.95    6.28   1
   3  -7  12    3.55    6.07   1
  -3   7 -12    5.07    5.88   1
  -3   7 -13   44.48    7.43   1
  -3  -7 -13   52.32    7.65   1
   3  -7  13   45.00    7.39   1
  -3   7 -13   35.57    7.57   1
   3   8 -13   -2.61    5.89   1
   3   8 -13    0.66    5.90   1
  -3   8  13   -2.01    5.73   1
   3   8 -12  130.50   10.11   1
   3   8 -12   98.97    9.54   1
  -3   8  12  140.14   10.54   1
   3   8 -11    2.88    5.20   1
   3   8 -11    8.25    5.86   1
   3   8 -11   -1.00    4.85   1
  -3   8  11    2.95    5.14   1
   3   8 -10  106.63    8.91   1
   3   8 -10  119.56    9.39   1
  -3   8  10  116.36    9.20   1
   3   8 -10  100.48    8.16   1
   3   8  -9   59.06    6.58   1
   3   8  -9   55.30    6.56   1
   3   8  -9   54.84    6.27   1
   3   8  -8  235.55   12.54   1
   3   8  -8  206.57   12.00   1
   3   8  -8  228.70   12.47   1
   2  -8   7   11.47    4.45  -2
   3   8  -7   11.47    4.45   1
   2  -8   7    3.21    4.11  -2
   3   8  -7    3.21    4.11   1
   2  -8   7    6.92    4.44  -2
   3   8  -7    6.92    4.44   1
   2  -8   7    6.64    4.01  -2
   3   8  -7    6.64    4.01   1
   3   8  -6  302.42   14.23   1
   3   8  -6  265.39   13.86   1
   3   8  -6  282.64   14.17   1
   3   8  -6  301.44   13.83   1
   3   8  -5    4.34    4.08   1
   3   8  -5    5.62    3.70   1
   3   8  -5   -0.36    3.57   1
   3   8  -5    1.64    3.32   1
  -3  -8   4  313.59   14.56   1
   3   8  -4  324.19   14.70   1
   3   8  -4  306.62   14.58   1
   3   8  -4  309.57   14.45   1
  -3  -8   3    8.93    3.62   1
   3  -8  -3    2.96    3.40   1
   3   8  -3   13.51    3.75   1
   3   8  -3    5.23    3.41   1
  -3  -8   2  174.19    9.04   1
   3  -8  -2  165.93    9.09   1
  -3   8   2  157.49    7.93   1
   3   8  -2  177.78    8.93   1
   3   8  -2  166.56    8.96   1
   3  -8  -1   21.24    4.10   1
  -3  -8   1   32.04    4.25   1
  -3   8   1   21.68    3.33   1
   3   8  -1   21.53    3.53   1
   3   8  -1   33.53    4.24   1
  -3   8   0    9.87    3.25  -2
  -3  -8   0    9.87    3.25   1
   3   8   0   15.30    3.86  -2
   3  -8   0   15.30    3.86   1
  -3  -8   0    7.51    3.16  -2
  -3   8   0    7.51    3.16   1
  -3  -8   0   14.41    2.31  -2
  -3   8   0   14.41    2.31   1
   3  -8   0   21.64    3.91  -2
   3   8   0   21.64    3.91   1
   3  -8   1   44.49    4.84   1
  -3  -8  -1   40.19    4.32   1
  -3   8  -1   38.99    4.22   1
  -3   8  -1   43.58    3.57   1
   3   8   1   36.27    4.15   1
  -3  -8  -1   34.86    3.75   1
  -3  -8  -2   95.20    6.04   1
   3  -8   2   97.61    6.71   1
  -3   8  -2   89.47    6.35   1
  -3   8  -2   93.51    5.67   1
   3   8   2  106.50    6.11   1
  -3  -8  -2   86.57    5.61   1
  -3  -8  -3    8.87    3.60   1
  -3   8  -3    5.44    2.88   1
   3   8   3    8.28    2.90   1
  -3  -8  -3    8.56    2.90   1
  -3  -8  -4  234.04   11.35   1
  -3   8  -4  222.39   11.17   1
  -3  -8  -5   42.73    4.72   1
  -3   8  -5   34.32    4.65   1
  -3  -8  -6  259.41   12.78   1
  -3   8  -6  247.61   12.85   1
  -4   8   7   34.61    5.24  -2
  -3  -8  -7   34.61    5.24   1
  -4  -8   7   21.70    5.02  -2
  -3   8  -7   21.70    5.02   1
  -3  -8  -8  266.19   13.44   1
  -3   8  -8  244.59   13.66   1
  -3  -8  -9   11.16    5.25   1
   3  -8   9    1.47    4.92   1
  -3   8  -9    5.24    4.91   1
  -3  -8 -10   28.91    5.93   1
  -3   8 -10   33.23    6.58   1
   3  -8  10   21.58    5.77   1
  -3  -8 -11   -4.52    5.43   1
  -3   8 -11   -4.84    5.35   1
   3  -8  11    3.37    5.70   1
  -3  -8 -12   13.45    5.96   1
   3  -8  12   14.87    6.22   1
  -3   8 -12   18.76    6.55   1
  -3  -8 -13   -1.94    5.85   1
   3  -8  13    0.62    6.12   1
  -3   8 -13    1.37    6.35   1
   3   9 -13    0.66    6.04   1
   3   9 -13    2.70    6.13   1
  -3   9  13    4.74    6.14   1
   3   9 -12   11.25    6.15   1
   3   9 -12   -2.57    6.32   1
  -3   9  12    1.28    5.73   1
   3   9 -11    5.29    5.53   1
   3   9 -11    0.61    5.31   1
   3   9 -11   -3.16    5.18   1
  -3   9  11    3.04    5.67   1
   3   9 -10  -13.18    5.60   1
   3   9 -10    7.94    5.44   1
   3   9 -10   -1.01    4.85   1
  -3   9  10   -6.82    5.27   1
   3   9  -9   20.02    5.61   1
   3   9  -9   22.04    5.27   1
   3   9  -9   19.56    5.55   1
   3   9  -8   34.20    6.06   1
   3   9  -8   22.17    5.02   1
   3   9  -8   33.71    5.81   1
   3   9  -8   18.91    4.59   1
   2  -9   7  148.23    9.27  -2
   3   9  -7  148.23    9.27   1
   2  -9   7  150.37    9.07  -2
   3   9  -7  150.37    9.07   1
   2  -9   7  121.09    9.40  -2
   3   9  -7  121.09    9.40   1
   2  -9   7  126.90    8.54  -2
   3   9  -7  126.90    8.54   1
   3   9  -6   13.85    4.52   1
   3   9  -6   16.41    4.64   1
   3   9  -6   22.56    4.86   1
   3   9  -6   13.96    4.14   1
   3   9  -5   64.86    6.14   1
  -3  -9   5   85.40    6.35   1
   3   9  -5   80.11    6.27   1
   3   9  -5   61.04    5.83   1
   3   9  -4   10.81    3.94   1
  -3  -9   4    3.90    3.58   1
   3   9  -4    5.13    3.85   1
   3   9  -4    0.69    3.55   1
  -3  -9   3  272.74   13.15   1
   3  -9  -3  253.03   13.11   1
   3   9  -3  280.46   12.91   1
   3   9  -3  270.81   13.10   1
  -3  -9   2  540.71   22.73   1
   3  -9  -2  519.59   22.77   1
   3   9  -2  537.98   22.44   1
  -3   9   2  517.14   21.62   1
   3   9  -2  537.54   22.72   1
  -3  -9   1  484.49   19.87   1
   3  -9  -1  461.56   19.93   1
  -3   9   1  414.78   18.74   1
   3   9  -1  470.23   19.37   1
   3   9  -1  438.57   19.58   1
  -3   9   0  498.84   20.50  -2
  -3  -9   0  498.84   20.50   1
   3   9   0  477.33   20.84  -2
   3  -9   0  477.33   20.84   1
  -3  -9   0  453.10   20.00  -2
  -3   9   0  453.10   20.00   1
   3  -9   0  477.03   20.51  -2
   3   9   0  477.03   20.51   1
   3  -9   1  349.60   15.73   1
  -3  -9  -1  331.92   15.17   1
   3   9   1  333.50   15.09   1
  -3  -9  -1  327.82   14.65   1
  -3  -9  -2  458.90   19.09   1
   3  -9   2  451.88   19.57   1
  -3   9  -2  430.37   18.36   1
   3   9   2  430.54   18.77   1
  -3  -9  -2  420.71   18.29   1
  -3  -9  -3  127.20    7.85   1
  -3   9  -3  142.40    7.73   1
   3   9   3  141.57    7.63   1
  -3  -9  -4   -3.26    3.36   1
  -3   9  -4    3.12    3.58   1
  -3  -9  -5    8.52    3.90   1
  -3   9  -5    4.63    3.92   1
  -3  -9  -6   40.04    5.24   1
  -3   9  -6   51.90    5.62   1
  -4   9   7   15.52    4.79  -2
  -3  -9  -7   15.52    4.79   1
  -4  -9   7   24.28    5.41  -2
  -3   9  -7   24.28    5.41   1
  -3  -9  -8   -0.45    4.38   1
  -3   9  -8   -3.42    4.86   1
  -3  -9  -9   12.73    5.18   1
  -3   9  -9   18.05    5.80   1
  -3  -9 -10   36.01    6.31   1
  -3   9 -10   35.63    6.71   1
  -3  -9 -11   13.54    5.70   1
  -3   9 -11    9.89    6.00   1
  -3   9 -12   22.36    6.88   1
   3  10 -13   13.40    6.81   1
   3  10 -13   15.11    6.86   1
  -3  10  13   13.05    6.33   1
   3  10 -12   13.37    6.00   1
   3  10 -12   -4.58    6.08   1
  -3  10  12    7.22    6.03   1
   3  10 -12    1.14    5.46   1
   3  10 -11   51.71    7.15   1
   3  10 -11   40.47    7.02   1
   3  10 -11   33.18    6.24   1
  -3  10  11   31.20    6.67   1
   3  10 -10    1.69    5.25   1
   3  10 -10   -4.08    5.57   1
   3  10 -10    9.00    5.14   1
  -3  10  10    4.69    5.23   1
   3  10  -9  165.07   10.80   1
   3  10  -9  146.40   10.36   1
   3  10  -9  172.26   11.12   1
   3  10  -8    9.30    5.20   1
   3  10  -8   17.21    5.03   1
   3  10  -8    8.57    5.25   1
   3  10  -8    9.10    4.75   1
   2 -10   7  112.08    8.52  -2
   3  10  -7  112.08    8.52   1
   2 -10   7  119.59    8.64  -2
   3  10  -7  119.59    8.64   1
   2 -10   7  116.30    8.51  -2
   3  10  -7  116.30    8.51   1
   2 -10   7  125.74    8.32  -2
   3  10  -7  125.74    8.32   1
   3  10  -6    5.49    4.23   1
   3  10  -6    9.35    4.71   1
   3  10  -6   11.12    4.34   1
   3  10  -6   14.27    4.40   1
   3  10  -5   -1.20    3.99   1
  -3 -10   5    6.73    4.11   1
   3  10  -5   -1.17    4.27   1
   3  10  -5    4.63    4.02   1
  -3 -10   4   15.39    4.38   1
   3  10  -4   31.64    4.55   1
   3  10  -4   29.19    4.75   1
   3  10  -4   20.97    4.54   1
  -3 -10   3    8.31    4.05   1
   3 -10  -3    6.19    4.24   1
   3  10  -3    4.70    3.64   1
   3  10  -3   -2.18    4.18   1
   3 -10  -2   65.59    5.92   1
  -3 -10   2   64.63    5.78   1
   3  10  -2   65.65    5.44   1
   3  10  -2   54.86    5.62   1
   3 -10  -1   66.71    6.06   1
  -3 -10   1   67.84    5.75   1
   3  10  -1   67.07    5.67   1
   3  10   0    1.51    3.86  -2
   3 -10   0    1.51    3.86   1
  -3  10   0   -2.18    3.29  -2
  -3 -10   0   -2.18    3.29   1
   3 -10   0    1.64    3.54  -2
   3  10   0    1.64    3.54   1
  -3 -10  -1   20.92    4.09   1
   3 -10   1   35.76    5.23   1
   3  10   1   24.10    4.21   1
  -3 -10  -1   24.89    3.74   1
   3 -10   2  157.06    9.31   1
  -3 -10  -2  145.80    8.42   1
   3  10   2  148.29    8.45   1
  -3 -10  -3  253.12   12.04   1
   3 -10   3  263.76   13.02   1
  -3  10  -3  233.26   11.54   1
   3  10   3  233.37   11.62   1
  -3 -10  -4   28.71    4.47   1
  -3  10  -4   42.19    4.72   1
  -3 -10  -5  243.98   11.88   1
  -3  10  -5  210.16   11.60   1
  -3 -10  -6   66.92    6.30   1
  -3  10  -6   71.70    6.44   1
  -4  10   7  163.64    9.74  -2
  -3 -10  -7  163.64    9.74   1
  -4 -10   7  155.47    9.84  -2
  -3  10  -7  155.47    9.84   1
  -4 -10   7  153.37    9.54  -2
  -3  10  -7  153.37    9.54   1
  -3 -10  -8   68.33    6.81   1
  -3  10  -8   62.75    7.18   1
  -3 -10  -9   84.27    7.74   1
  -3  10  -9   90.06    7.98   1
  -3  10 -10   10.57    5.68   1
  -3  10 -11    6.29    6.03   1
  -3  10 -12    4.70    6.23   1
   3  11 -13    5.41    6.11   1
   3  11 -12   21.91    6.46   1
   3  11 -12   17.32    6.58   1
  -3  11  12   10.08    6.27   1
   3  11 -12   25.56    6.48   1
   3  11 -11    1.83    5.93   1
   3  11 -11   -0.63    5.77   1
   3  11 -11   -4.62    5.52   1
  -3  11  11    4.49    5.89   1
   3  11 -10    0.57    5.46   1
   3  11 -10    1.19    5.59   1
   3  11 -10    2.22    5.25   1
   3  11  -9   -1.08    5.24   1
   3  11  -9   -1.06    5.07   1
   3  11  -9    0.56    5.17   1
   3  11  -8   22.68    5.59   1
   3  11  -8   29.69    5.51   1
   3  11  -8   33.28    6.06   1
   3  11  -8   24.40    5.52   1
   2 -11   7   32.02    5.70  -2
   3  11  -7   32.02    5.70   1
   2 -11   7   31.92    5.42  -2
   3  11  -7   31.92    5.42   1
   2 -11   7   22.12    5.55  -2
   3  11  -7   22.12    5.55   1
   2 -11   7   24.85    5.22  -2
   3  11  -7   24.85    5.22   1
   3  11  -6   41.84    5.71   1
  -3 -11   6   35.64    5.58   1
   3  11  -6   43.86    5.89   1
   3  11  -6   26.44    5.18   1
   3  11  -5   17.78    4.79   1
  -3 -11   5   11.18    4.61   1
   3  11  -5   17.09    4.55   1
   3  11  -5   15.37    4.93   1
  -3 -11   4  155.66    9.16   1
   3 -11  -4  123.84    8.84   1
   3  11  -4  142.54    8.73   1
   3  11  -4  139.66    8.64   1
   3  11  -4  150.30    9.04   1
  -3 -11   3  184.62   10.27   1
   3 -11  -3  174.80   10.46   1
   3  11  -3  176.17    9.88   1
   3  11  -3  196.19   10.41   1
  -3 -11   2  267.93   12.88   1
   3 -11  -2  253.64   13.24   1
   3  11  -2  249.42   12.47   1
   3  11  -2  260.60   13.09   1
   3 -11  -1   93.41    7.21   1
  -3 -11   1   96.50    6.76   1
   3  11  -1   93.63    6.97   1
   3  11   0  197.66   11.29  -2
   3 -11   0  197.66   11.29   1
  -3  11   0  208.37   10.49  -2
  -3 -11   0  208.37   10.49   1
   3 -11   0  197.68   10.73  -2
   3  11   0  197.68   10.73   1
  -3 -11  -1    3.53    3.86   1
   3 -11   1    0.84    4.44   1
   3  11   1   -5.51    4.00   1
  -3 -11  -2   27.96    4.38   1
   3 -11   2   28.86    5.07   1
   3  11   2   21.64    4.56   1
   3 -11   3   51.68    6.18   1
  -3 -11  -3   60.77    5.46   1
   3  11   3   55.36    5.17   1
  -3 -11  -4    9.08    4.05   1
  -3  11  -4    8.28    3.83   1
  -3 -11  -5    9.73    4.18   1
  -3  11  -5   17.62    4.37   1
  -3 -11  -6   36.54    5.25   1
  -3  11  -6   38.57    5.47   1
  -3  11  -6   35.45    5.67   1
  -4 -11   7   24.11    5.51  -2
  -3  11  -7   24.11    5.51   1
  -4 -11   7   28.17    5.37  -2
  -3  11  -7   28.17    5.37   1
  -3  11  -8   58.11    7.02   1
  -3  11  -9    5.54    5.56   1
  -3  11 -10   13.74    5.75   1
  -3  11 -11   14.77    6.78   1
  -3  11 -12   27.12    7.19   1
   3  12 -12   11.06    6.44   1
   3  12 -12    4.74    6.04   1
   3  12 -12   18.52    6.45   1
  -3  12  12   14.40    6.63   1
   3  12 -11   37.16    7.08   1
   3  12 -11   30.97    6.79   1
   3  12 -11   38.47    6.89   1
  -3  12  11   49.20    7.51   1
   3  12 -10   66.15    7.87   1
   3  12 -10   58.59    7.43   1
   3  12 -10   60.37    7.68   1
   3  12  -9    6.61    5.42   1
   3  12  -9   11.10    5.61   1
   3  12  -9   -2.86    5.81   1
   3  12  -8  145.92   10.57   1
   3  12  -8  178.88   11.32   1
   3  12  -8  177.49   11.44   1
   3  12  -8  186.06   10.89   1
   2 -12   7   62.75    6.95  -2
   3  12  -7   62.75    6.95   1
  -2  12  -7   55.78    6.48  -2
  -3 -12   7   55.78    6.48   1
   2 -12   7   60.58    6.87  -2
   3  12  -7   60.58    6.87   1
   2 -12   7   65.28    6.88  -2
   3  12  -7   65.28    6.88   1
   3  12  -6   51.26    6.46   1
  -3 -12   6   65.71    6.64   1
   3  12  -6   69.71    6.74   1
   3  12  -6   58.87    6.32   1
   3  12  -5   24.63    4.99   1
  -3 -12   5   25.58    5.09   1
   3  12  -5   35.64    5.26   1
   3  12  -5   31.19    5.36   1
   3  12  -4   -3.78    4.38   1
  -3 -12   4   -0.42    4.32   1
   3 -12  -4   -0.46    4.90   1
   3  12  -4    5.91    4.04   1
   3  12  -4    1.30    4.48   1
  -3 -12   3   -0.80    4.37   1
   3 -12  -3   -0.45    4.37   1
   3  12  -3   -5.15    4.05   1
   3  12  -3    1.69    4.26   1
  -3 -12   2   70.45    6.38   1
   3 -12  -2   64.19    6.58   1
   3  12  -2   66.80    5.94   1
   3  12  -2   73.85    6.52   1
   3 -12  -1   91.72    7.49   1
  -3 -12   1   79.74    6.60   1
   3  12  -1   77.58    6.81   1
  -3  12   0   59.48    5.61  -2
  -3 -12   0   59.48    5.61   1
   3  12   0   64.69    6.50  -2
   3 -12   0   64.69    6.50   1
   3 -12   0   73.29    6.37  -2
   3  12   0   73.29    6.37   1
   3 -12   1  152.03    9.53   1
  -3 -12  -1  141.54    8.45   1
   3  12   1  141.59    8.81   1
  -3 -12  -2   28.03    4.51   1
   3 -12   2   41.64    5.69   1
   3  12   2   30.90    4.87   1
   3 -12   3   37.68    5.65   1
   3  12   3   28.10    4.74   1
   3 -12   4  113.15    8.54   1
  -3  12  -5   12.11    4.83   1
  -3  12  -6  125.14    8.84   1
  -3  12  -6  120.86    8.77   1
  -4 -12   7   63.71    6.83  -2
  -3  12  -7   63.71    6.83   1
  -4 -12   7   53.95    6.50  -2
  -3  12  -7   53.95    6.50   1
  -3  12  -8   78.54    7.65   1
  -3  12  -9   -3.96    5.54   1
  -3  12 -10   15.88    6.27   1
  -3  12 -11    6.49    6.18   1
   3  13 -11    1.31    6.05   1
   3  13 -11    7.49    5.79   1
  -3  13  11   -1.34    5.95   1
   3  13 -10    8.72    5.55   1
   3  13 -10    4.83    5.67   1
   3  13  -9   20.70    5.97   1
   3  13  -9    6.96    5.47   1
   3  13  -9   10.56    5.60   1
   3  13  -8    3.88    5.65   1
  -3 -13   8    6.89    5.45   1
   3  13  -8    7.13    5.56   1
   3  13  -8    3.52    4.86   1
   2 -13   7   24.24    5.89  -2
   3  13  -7   24.24    5.89   1
  -2  13  -7   26.01    5.72  -2
  -3 -13   7   26.01    5.72   1
   2 -13   7   22.96    5.63  -2
   3  13  -7   22.96    5.63   1
   2 -13   7   13.91    5.29  -2
   3  13  -7   13.91    5.29   1
   3  13  -6   -0.50    4.83   1
  -3 -13   6   -3.79    4.83   1
   3  13  -6   -3.78    4.71   1
   3  13  -6    3.90    5.20   1
  -3 -13   5  170.08   10.27   1
   3  13  -5  154.83   10.03   1
   3  13  -5  158.07    9.82   1
   3  13  -5  149.14   10.03   1
   3  13  -4    8.85    4.67   1
   3 -13  -4   -5.93    4.99   1
   3  13  -4    1.24    4.17   1
   3  13  -4   -0.46    4.37   1
   3 -13  -3  191.39   11.55   1
   3  13  -3  206.00   11.55   1
   3 -13  -2   65.51    6.76   1
   3  13  -2   64.31    6.53   1
   3 -13  -1  187.27   10.96   1
   3  13  -1  171.46   10.57   1
   3  13   0    8.95    4.77  -2
   3 -13   0    8.95    4.77   1
   3 -13   0    5.80    4.32  -2
   3  13   0    5.80    4.32   1
   3 -13   1   69.26    7.02   1
   3  13   1   50.98    5.76   1
   3 -13   2   -2.00    4.86   1
   3  13   2    3.87    4.33   1
   3 -13   3    5.62    5.08   1
   3 -13   4    1.59    5.02   1
  -3  13  -4   -1.88    4.71   1
   3 -13   5    2.76    5.49   1
  -3  13  -5   -1.43    4.66   1
  -3  13  -6   -1.95    4.88   1
  -4 -13   7    9.96    5.31  -2
  -3  13  -7    9.96    5.31   1
  -3  13  -8   -1.60    5.04   1
  -3  13  -9   10.37    5.73   1
  -3  13 -10    4.94    5.73   1
  -3  13 -11   24.82    6.87   1
   3  14 -11    6.45    5.94   1
  -3  14  11    6.17    6.15   1
   3  14 -11   15.95    6.57   1
   3  14 -10   17.52    6.00   1
   3  14 -10   17.71    6.46   1
   3  14  -9   59.21    7.64   1
   3  14  -9   47.15    7.18   1
   3  14  -8    8.10    5.67   1
   3  14  -8    6.72    5.65   1
   3  14  -8   -6.41    5.38   1
   2 -14   7   65.12    7.59  -2
   3  14  -7   65.12    7.59   1
   2 -14   7   69.57    7.39  -2
   3  14  -7   69.57    7.39   1
   2 -14   7   55.89    6.89  -2
   3  14  -7   55.89    6.89   1
   3  14  -6   28.30    6.10   1
   3  14  -6   28.86    5.67   1
   3  14  -6   25.88    5.83   1
   3  14  -5   28.20    5.39   1
   3  14  -5   38.37    5.70   1
   3  14  -5   35.51    5.98   1
   3 -14  -4    3.67    5.40   1
   3  14  -4    6.92    4.82   1
   3 -14  -3   12.76    5.26   1
  -3  14   3    4.02    4.35   1
   3  14  -3    2.41    4.74   1
   3 -14  -2   25.10    5.39   1
  -3  14   2   20.51    4.91   1
   3  14  -2   35.79    5.72   1
   3 -14  -1   48.44    6.48   1
  -3  14   1   29.10    5.57   1
   3  14  -1   37.98    6.04   1
   3  14   0  116.68    8.79  -2
   3 -14   0  116.68    8.79   1
  -3 -14   0  107.24    8.10  -2
  -3  14   0  107.24    8.10   1
   3 -14   0   99.50    8.14  -2
   3  14   0   99.50    8.14   1
   3 -14   1   81.63    7.67   1
  -3  14  -1   81.42    7.59   1
   3  14   1   86.12    7.25   1
   3 -14   2  167.19   10.85   1
  -3  14  -2  162.26   10.54   1
   3  14   2  173.86   10.15   1
   3 -14   3   68.29    7.33   1
  -3  14  -3   53.18    6.73   1
   3 -14   4   79.41    8.16   1
  -3  14  -4   94.17    7.98   1
   3 -14   5  121.97    9.75   1
  -3  14  -5  113.68    9.08   1
   3 -14   6  243.76   14.13   1
  -3  14  -6  220.58   13.26   1
  -4 -14   7   72.85    7.87  -2
  -3  14  -7   72.85    7.87   1
   3  15 -10   -3.24    6.16   1
   3  15 -10    3.85    5.99   1
   3  15  -9    1.87    6.05   1
   3  15  -9   -7.89    5.98   1
   3  15  -8   36.09    6.51   1
   3  15  -8   15.99    5.78   1
   3  15  -8   23.11    6.03   1
   2 -15   7   18.97    5.80  -2
   3  15  -7   18.97    5.80   1
   2 -15   7   10.21    5.55  -2
   3  15  -7   10.21    5.55   1
   2 -15   7   15.60    5.58  -2
   3  15  -7   15.60    5.58   1
   3  15  -6   83.55    7.89   1
   3  15  -6   72.39    7.74   1
   3  15  -5    7.24    5.06   1
   3  15  -5    2.15    5.13   1
   3 -15  -4  150.90   10.63   1
   3  15  -4  162.74   10.76   1
   3 -15  -3    2.70    5.30   1
   3  15  -3   13.35    5.20   1
   3 -15  -2  166.71   10.90   1
   3  15  -2  169.04   10.76   1
  -3  15   2  156.70   10.18   1
   3 -15  -1   -0.53    5.42   1
  -3  15   1    6.93    4.99   1
   3  15  -1   -0.49    4.79   1
   3  15   0  170.18   11.07  -2
   3 -15   0  170.18   11.07   1
   3 -15   0  160.20   10.17  -2
   3  15   0  160.20   10.17   1
  -3 -15   0  152.22   10.12  -2
  -3  15   0  152.22   10.12   1
   3 -15   1    2.72    5.52   1
  -3  15  -1    0.98    5.08   1
   3  15   1    1.38    4.62   1
   3 -15   2  105.31    8.89   1
  -3  15  -2  100.51    8.41   1
   3  15   2   98.40    7.99   1
   3 -15   3    4.63    5.76   1
  -3  15  -3    4.67    5.36   1
   3 -15   4   50.87    7.25   1
  -3  15  -4   44.26    6.64   1
   3 -15   5    7.92    6.16   1
  -3  15  -5   -2.72    5.14   1
   3 -15   6    3.80    6.18   1
  -3  15  -6   -3.86    5.64   1
   4  15  -7    5.93    6.22  -2
   3 -15   7    5.93    6.22   1
  -4 -15   7    3.91    5.56  -2
  -3  15  -7    3.91    5.56   1
   3  16 -10    3.23    6.05   1
   3  16  -9   -1.94    5.95   1
   3  16  -8   -1.24    5.83   1
   3  16  -8   10.65    5.83   1
   2 -16   7   11.32    5.98  -2
   3  16  -7   11.32    5.98   1
   2 -16   7   21.10    6.29  -2
   3  16  -7   21.10    6.29   1
   3  16  -6   -6.24    5.58   1
   3  16  -6    5.78    5.84   1
   3  16  -5    9.09    5.44   1
   3  16  -4   18.39    5.80   1
   3 -16  -3   -4.57    5.59   1
   3  16  -3   -2.73    5.04   1
   3 -16  -2   -2.81    5.40   1
   3  16  -2   -0.53    5.27   1
  -3  16   2   -5.74    5.00   1
   3 -16  -1   16.33    5.84   1
  -3  16   1   16.85    5.58   1
   3  16  -1   24.36    5.84   1
   3  16   0    9.56    5.71  -2
   3 -16   0    9.56    5.71   1
  -3 -16   0    9.21    5.45  -2
  -3  16   0    9.21    5.45   1
   3 -16   0   10.59    5.39  -2
   3  16   0   10.59    5.39   1
   3 -16   1    7.44    5.56   1
  -3  16  -1   12.10    5.58   1
   3  16   1   12.22    5.11   1
   3 -16   2    7.03    5.70   1
  -3  16  -2   13.50    5.74   1
   3 -16   3   53.35    7.20   1
  -3  16  -3   30.92    6.21   1
   3 -16   4   28.20    6.67   1
  -3  16  -4   29.28    6.52   1
   3 -16   5   61.33    8.12   1
  -3  16  -5   51.55    6.81   1
   3 -16   6    5.93    6.19   1
  -3  16  -6    7.56    5.90   1
   4  16  -7   83.16    9.14  -2
   3 -16   7   83.16    9.14   1
  -4 -16   7   67.89    7.88  -2
  -3  16  -7   67.89    7.88   1
   3 -16   8   -1.41    6.40   1
  -3  16  -8    4.11    5.85   1
   3  17  -8    3.71    5.87   1
   2 -17   7   36.86    6.88  -2
   3  17  -7   36.86    6.88   1
   3  17  -6   13.97    6.06   1
   3  17  -5   20.33    6.53   1
   3  17  -4    8.80    5.82   1
   3 -17  -3   65.39    7.72   1
   3  17  -3   52.31    7.33   1
   3 -17  -2   19.46    6.29   1
   3  17  -2   30.93    6.37   1
  -3  17   2   21.74    5.49   1
   3 -17  -1   46.72    7.17   1
   3  17  -1   46.55    7.03   1
  -3  17   1   54.41    6.74   1
   3  17   0    7.70    5.95  -2
   3 -17   0    7.70    5.95   1
   3 -17   0    9.60    5.31  -2
   3  17   0    9.60    5.31   1
  -3 -17   0   10.79    5.33  -2
  -3  17   0   10.79    5.33   1
   3 -17   1   54.47    7.74   1
   3  17   1   48.08    6.65   1
  -3  17  -1   53.25    7.31   1
   3 -17   2    1.23    5.65   1
  -3  17  -2    1.71    5.55   1
   3 -17   3   78.76    8.69   1
  -3  17  -3   75.03    8.30   1
   3 -17   4    2.61    5.81   1
  -3  17  -4    9.49    6.15   1
   3 -17   5    3.35    6.47   1
  -3  17  -5   12.65    5.89   1
   3 -17   6    6.85    6.88   1
  -3  17  -6   -1.22    5.81   1
   4  17  -7   -9.85    6.91  -2
   3 -17   7   -9.85    6.91   1
  -4 -17   7    8.57    5.81  -2
  -3  17  -7    8.57    5.81   1
   3 -17   8    6.52    6.59   1
  -3  17  -8    3.68    5.95   1
   3  18  -8   38.51    7.36   1
   2 -18   7    2.56    5.96  -2
   3  18  -7    2.56    5.96   1
   3  18  -6    8.89    5.90   1
   3  18  -5    8.76    5.76   1
   3  18  -4   -0.62    5.77   1
   3 -18  -3   42.58    7.06   1
   3  18  -3   42.90    7.05   1
   3 -18  -2   -0.62    5.82   1
   3  18  -2    3.54    5.41   1
   3 -18  -1   -6.81    6.13   1
   3  18  -1   -7.50    5.80   1
  -3  18   1   -1.65    5.24   1
   3  18   0    4.97    5.99  -2
   3 -18   0    4.97    5.99   1
   3 -18   0    7.87    5.70  -2
   3  18   0    7.87    5.70   1
  -3 -18   0    3.98    5.24  -2
  -3  18   0    3.98    5.24   1
   3 -18   1   10.63    5.96   1
   3  18   1    9.24    5.42   1
  -3  18  -1    2.92    5.42   1
   3 -18   2   46.10    7.32   1
  -3  18  -2   41.85    7.24   1
   3 -18   3    5.23    6.22   1
  -3  18  -3   10.38    5.84   1
   3 -18   4   49.16    7.77   1
  -3  18  -4   34.13    6.89   1
   3 -18   5    2.09    6.27   1
  -3  18  -5    0.63    5.89   1
   3 -18   6   10.65    6.85   1
  -3  18  -6   23.46    6.84   1
   4  18  -7   28.26    7.60  -2
   3 -18   7   28.26    7.60   1
  -4 -18   7    1.91    6.26  -2
  -3  18  -7    1.91    6.26   1
   3  19  -6    5.28    6.23   1
   3  19  -5   30.02    6.84   1
   3  19  -4    0.64    6.03   1
   3 -19  -3   24.72    6.76   1
   3  19  -3   30.34    7.05   1
   3 -19  -2   29.58    7.00   1
   3  19  -2   30.33    6.81   1
   3 -19  -1   30.26    6.94   1
  -3  19   1   31.68    6.73   1
   3  19  -1   30.19    6.46   1
   3  19   0   -9.72    6.48  -2
   3 -19   0   -9.72    6.48   1
   3 -19   0    2.35    5.72  -2
   3  19   0    2.35    5.72   1
  -3 -19   0   -2.37    5.69  -2
  -3  19   0   -2.37    5.69   1
   3 -19   1   20.17    6.67   1
  -3  19  -1   16.45    6.43   1
   3 -19   2    5.96    6.08   1
  -3  19  -2    4.99    5.90   1
   3 -19   3    8.13    6.52   1
  -3  19  -3    8.26    6.34   1
   3 -19   4   -3.46    6.67   1
  -3  19  -4    4.52    6.01   1
   3 -19   5   -7.15    6.83   1
  -3  19  -5    3.27    6.28   1
   3  20  -4   -4.01    6.44   1
   3 -20  -3    4.03    6.17   1
   3  20  -3    7.88    6.32   1
   3 -20  -2    6.00    6.35   1
   3  20  -2   -5.80    6.32   1
   3 -20  -1   -4.66    6.29   1
   3  20  -1    1.26    6.12   1
  -3  20   1    2.40    5.69   1
   3  20   0   -2.68    6.40  -2
   3 -20   0   -2.68    6.40   1
  -3 -20   0   -3.09    6.40  -2
  -3  20   0   -3.09    6.40   1
   3 -20   0    0.61    5.88  -2
   3  20   0    0.61    5.88   1
   3 -20   1   39.09    7.29   1
  -3  20  -1   17.76    6.58   1
   3 -20   2    0.68    6.23   1
  -3  20  -2   -0.65    6.25   1
   3 -20   3   25.70    7.18   1
  -3  20  -3   37.64    7.56   1
   3 -20   4    3.55    6.62   1
   3 -21  -2   20.61    6.93   1
   3 -21  -1    4.10    6.50   1
   3  21  -1    3.25    6.14   1
   3  21   0   39.93    7.51  -2
   3 -21   0   39.93    7.51   1
  -3 -21   0   50.56    7.83  -2
  -3  21   0   50.56    7.83   1
   3 -21   0   17.74    6.76  -2
   3  21   0   17.74    6.76   1
   3 -21   1   12.49    6.89   1
   4   0 -15   -3.95    6.00   1
   4   0 -14   24.97    6.45   1
   4   0 -13   -5.86    5.60   1
   4   0 -12    5.99    5.11   1
   4   0 -11    4.01    4.97   1
  -4   0  11    1.52    4.82   1
   4   0 -10    3.21    4.48   1
  -4   0  10   -2.76    4.52   1
   4   0  -9    4.57    4.37   1
   4   0  -9    0.36    3.70   1
  -4   0   9    1.65    4.09   1
   4   0  -8  232.45   11.95   1
   4   0  -8  222.67   11.39   1
  -4   0   8  231.70   11.79   1
   3   0   7  108.02    6.96  -2
   4   0  -7  108.02    6.96   1
   3   0   7  105.60    6.92  -2
   4   0  -7  105.60    6.92   1
  -3   0  -7  102.69    6.80  -2
  -4   0   7  102.69    6.80   1
   4   0  -6  711.38   29.23   1
  -4   0   6  711.89   28.99   1
   4   0  -6  706.68   29.03   1
   4   0  -5    1.59    3.19   1
  -4   0   5    2.30    2.56   1
  -4   0   5   -2.72    2.20   1
   4   0  -4  554.00   23.41   1
   4   0  -4  583.72   23.44   1
  -4   0   3   -1.95    2.36   1
  -4   0   3    6.47    2.96   1
  -4   0   3    1.76    2.07   1
  -4   0   3   -1.07    2.46   1
  -4   0   2  538.57   21.58   1
  -4   0   2  527.89   21.20   1
  -4   0   2  520.62   20.74   1
  -4   0   2  524.48   21.29   1
  -4   0   2  515.75   21.52   1
  -4   0   1    0.30    1.71   1
  -4   0   1   -2.98    3.00   1
   4   0  -1    3.43    2.49   1
   4   0  -1    0.10    1.67   1
  -4   0   1    2.86    2.97   1
  -4   0   0   82.27    4.25  -2
  -4   0   0   82.27    4.25   1
   4   0   0   76.38    3.92  -2
   4   0   0   76.38    3.92   1
   4   0   0   75.12    2.79  -2
   4   0   0   75.12    2.79   1
  -4   0   0   83.28    3.34  -2
  -4   0   0   83.28    3.34   1
  -4   0   0   78.32    4.27  -2
  -4   0   0   78.32    4.27   1
  -4   0  -1    0.82    2.94   1
  -4   0  -1    1.97    2.93   1
   4   0   1    4.05    2.67   1
   4   0   1    2.14    1.86   1
  -4   0  -1    0.59    2.22   1
  -4   0  -1   -0.87    2.84   1
   4   0   1    3.96    2.42   1
  -4   0  -2   28.38    3.65   1
  -4   0  -2   32.07    3.70   1
   4   0   2   35.54    3.34   1
   4   0   2   33.31    3.61   1
  -4   0  -2   31.57    3.92   1
  -4   0  -3    4.32    2.79   1
  -4   0  -3   -1.68    2.88   1
   4   0   3   -0.23    3.70   1
  -4   0  -3   -0.51    2.95   1
  -4   0  -4    6.51    3.15   1
   4   0   4    6.80    3.10   1
  -4   0  -4    4.27    2.67   1
  -4   0  -4    7.09    3.26   1
  -4   0  -5   -3.09    3.28   1
   4   0   5    3.28    3.38   1
  -4   0  -5    2.52    3.35   1
  -4   0  -5    0.40    2.72   1
  -4   0  -6    9.06    3.99   1
  -4   0  -6    5.10    3.22   1
   4   0   6    7.10    3.66   1
  -4   0  -6    7.75    3.82   1
  -5   0   7    6.99    4.16  -2
  -4   0  -7    6.99    4.16   1
  -5   0   7   12.50    3.84  -2
  -4   0  -7   12.50    3.84   1
   5   0  -7   11.77    4.23  -2
   4   0   7   11.77    4.23   1
  -5   0   7   12.81    4.40  -2
  -4   0  -7   12.81    4.40   1
  -4   0  -8  138.99    9.23   1
   4   0   8  145.26    9.35   1
  -4   0  -8  151.68    9.39   1
  -4   0  -9    9.04    4.67   1
   4   0   9    1.41    4.80   1
  -4   0  -9    4.63    4.88   1
  -4   0 -10  161.48   10.56   1
  -4   0 -10  148.57   10.17   1
   4   0  10  159.75   10.42   1
  -4   0 -11    6.95    5.67   1
  -4   0 -11   -2.15    5.17   1
   4   0  11    0.56    5.47   1
  -4   0 -12  197.19   12.51   1
  -4   0 -12  171.30   11.76   1
   4   0  12  194.93   13.06   1
  -4   0 -13   -7.93    5.90   1
   4   0  13   13.52    7.43   1
  -4   0 -13    7.94    6.07   1
   4   1 -14   17.19    6.15   1
   4  -1 -14   13.45    5.96   1
   4   1 -13   44.30    6.92   1
   4  -1 -13   48.70    6.89   1
   4   1 -12   52.39    7.26   1
   4  -1 -12   60.66    7.00   1
  -4   1  12   52.85    7.18   1
   4   1 -11   70.99    7.26   1
   4  -1 -11   69.93    7.05   1
   4   1 -11   64.59    6.53   1
  -4   1  11   61.83    7.15   1
   4   1 -10   25.47    5.38   1
   4  -1 -10   29.85    5.31   1
   4   1 -10   24.70    5.00   1
  -4  -1  10   18.57    5.00   1
  -4   1  10   23.03    5.25   1
   4  -1  -9  119.04    7.91   1
   4   1  -9  100.97    7.91   1
   4   1  -9  118.63    7.83   1
  -4  -1   9  120.47    8.06   1
  -4   1   9  107.69    7.91   1
   4   1  -8    8.88    4.49   1
   4  -1  -8    0.36    3.67   1
   4  -1  -8    3.72    3.50   1
   4   1  -8    4.57    3.86   1
  -4   1   8    4.45    3.97   1
  -4  -1   8    2.50    3.69   1
   3  -1   7  219.50   11.35  -2
   4   1  -7  219.50   11.35   1
   3   1   7  221.92   11.32  -2
   4  -1  -7  221.92   11.32   1
   3   1   7  218.84   10.92  -2
   4  -1  -7  218.84   10.92   1
   3  -1   7  228.92   11.25  -2
   4   1  -7  228.92   11.25   1
  -3   1  -7  227.56   11.17  -2
  -4  -1   7  227.56   11.17   1
  -3  -1  -7  240.62   11.47  -2
  -4   1   7  240.62   11.47   1
   4   1  -6   54.03    4.88   1
   4  -1  -6   12.60    3.57   1
   4   1  -6   53.31    4.84   1
   4  -1  -6   13.27    3.56   1
  -4  -1   6   56.63    4.22   1
  -4   1   6   13.38    3.45   1
   4   1  -5  550.63   23.09   1
   4  -1  -5  530.65   22.74   1
  -4  -1   5  530.47   22.46   1
   4  -1  -5  562.01   22.77   1
   4   1  -5  583.27   23.09   1
   4   1  -4    2.28    3.06   1
   4  -1  -4    2.42    2.84   1
  -4   1   4   -3.26    2.24   1
  -4  -1   4    3.54    2.38   1
  -4   1   4   -0.52    2.02   1
   4   1  -4    3.29    3.22   1
  -4   1   4   -0.37    2.20   1
   4  -1  -4    2.39    2.91   1
  -4  -1   4   -1.76    2.37   1
  -4   1   3  125.71    6.24   1
  -4  -1   3  129.70    7.10   1
  -4  -1   3  122.51    6.62   1
  -4   1   3  126.44    6.52   1
  -4   1   3  136.39    6.28   1
  -4  -1   3  124.89    6.13   1
  -4   1   3  124.05    6.31   1
  -4  -1   2  226.12   10.33   1
  -4   1   2  237.63   10.11   1
  -4  -1   2  221.99   10.71   1
  -4   1   2  242.86   10.45   1
  -4  -1   2  232.11    9.61   1
  -4   1   2  229.54    9.95   1
  -4   1   2  234.88   10.29   1
  -4  -1   2  225.94   10.41   1
  -4   1   2  232.31   10.45   1
   4   1  -1  382.85   15.37   1
   4  -1  -1  362.74   15.07   1
  -4   1   1  359.28   15.27   1
  -4  -1   1  367.93   15.64   1
   4  -1  -1  378.72   14.87   1
  -4  -1   1  348.79   14.36   1
  -4   1   1  334.49   14.69   1
  -4  -1   1  370.85   15.34   1
  -4   1   1  366.19   15.54   1
  -4  -1   1  387.11   15.68   1
  -4   1   1  388.95   15.48   1
  -4  -1   0  123.62    6.31  -2
  -4   1   0  123.62    6.31   1
  -4   1   0  120.04    6.69  -2
  -4  -1   0  120.04    6.69   1
   4   1   0  124.65    6.21  -2
   4  -1   0  124.65    6.21   1
   4  -1   0  117.29    6.41  -2
   4   1   0  117.29    6.41   1
   4  -1   0  129.41    5.27  -2
   4   1   0  129.41    5.27   1
   4   1   0  120.80    5.85  -2
   4  -1   0  120.80    5.85   1
  -4   1   0  121.24    5.71  -2
  -4  -1   0  121.24    5.71   1
  -4  -1   0  107.51    6.41  -2
  -4   1   0  107.51    6.41   1
  -4   1   0  119.97    6.63  -2
  -4  -1   0  119.97    6.63   1
   4   1   0  112.89    6.09  -2
   4  -1   0  112.89    6.09   1
  -4  -1   0  123.23    6.66  -2
  -4   1   0  123.23    6.66   1
   4  -1   1  396.23   15.99   1
  -4   1  -1  397.36   16.24   1
   4   1   1  428.83   16.35   1
  -4  -1  -1  415.23   16.51   1
   4   1   1  400.53   15.28   1
   4  -1   1  391.87   15.75   1
  -4   1  -1  421.26   16.08   1
  -4  -1  -1  415.75   15.81   1
  -4   1  -1  382.73   16.41   1
  -4   1  -1  432.45   16.59   1
  -4  -1  -1  425.10   16.68   1
   4   1   1  438.86   16.34   1
   4  -1   2  564.43   23.09   1
  -4   1  -2  583.35   23.40   1
  -4  -1  -2  552.67   23.61   1
  -4   1  -2  548.66   23.59   1
   4   1   2  555.63   23.15   1
  -4   1  -2  650.70   23.51   1
  -4  -1  -2  556.18   23.63   1
  -4   1  -2  590.71   23.53   1
  -4   1  -3  444.55   18.12   1
  -4  -1  -3  433.94   18.18   1
  -4  -1  -3  415.66   18.17   1
   4  -1   3  390.49   18.06   1
   4   1   3  427.38   18.07   1
  -4   1  -3  442.27   18.34   1
  -4  -1  -3  431.77   17.78   1
  -4   1  -3  418.95   17.84   1
  -4  -1  -4  152.85    8.64   1
  -4   1  -4  167.70    8.60   1
  -4   1  -4  178.30    8.92   1
   4  -1   4  159.49    8.52   1
   4   1   4  166.84    8.44   1
  -4  -1  -4  164.64    8.66   1
  -4   1  -4  152.52    8.07   1
  -4  -1  -4  180.97    8.23   1
  -4   1  -5   80.30    5.68   1
  -4  -1  -5   83.11    5.88   1
  -4   1  -5   69.79    5.60   1
   4  -1   5   75.99    5.70   1
   4   1   5   58.45    5.15   1
  -4   1  -5   70.53    5.86   1
  -4  -1  -5   66.92    5.44   1
  -4  -1  -5   62.88    4.60   1
  -4   1  -6  162.78    9.35   1
  -4  -1  -6  157.51    9.37   1
  -4   1  -6  166.60    9.02   1
  -4  -1  -6  187.30    8.96   1
   4  -1   6  156.03    9.30   1
   4   1   6  167.68    9.12   1
  -4   1  -6  156.56    9.46   1
  -4  -1  -6  175.92    9.42   1
  -5  -1   7  230.95   11.65  -2
  -4   1  -7  230.95   11.65   1
  -5   1   7  258.41   11.99  -2
  -4  -1  -7  258.41   11.99   1
  -5  -1   7  209.67   10.98  -2
  -4   1  -7  209.67   10.98   1
  -5   1   7  219.21   10.82  -2
  -4  -1  -7  219.21   10.82   1
   5   1  -7  205.40   11.46  -2
   4  -1   7  205.40   11.46   1
   5  -1  -7  209.96   11.45  -2
   4   1   7  209.96   11.45   1
  -5  -1   7  215.41   11.72  -2
  -4   1  -7  215.41   11.72   1
  -5   1   7  229.14   11.78  -2
  -4  -1  -7  229.14   11.78   1
  -4  -1  -8  127.01    8.76   1
  -4   1  -8  122.73    8.56   1
  -4   1  -8  126.64    8.06   1
   4  -1   8  126.92    8.61   1
  -4   1  -8  128.41    8.69   1
  -4  -1  -8  124.20    8.61   1
  -4   1  -9   96.06    7.82   1
  -4  -1  -9   87.68    7.79   1
   4  -1   9   88.24    8.00   1
  -4   1  -9  100.73    8.02   1
  -4  -1  -9  110.98    7.91   1
  -4   1 -10    3.17    5.57   1
  -4  -1 -10  -11.13    5.59   1
   4  -1  10    0.52    4.94   1
   4   1  10    0.51    5.14   1
  -4   1 -10   -1.02    5.18   1
  -4  -1 -10   -4.41    5.07   1
  -4   1 -11   16.03    5.66   1
  -4  -1 -11    5.83    5.23   1
  -4  -1 -11   -2.09    4.92   1
  -4   1 -11    2.75    5.34   1
   4  -1  11    7.89    5.71   1
   4   1  11    2.79    5.47   1
  -4   1 -12   18.44    6.21   1
  -4  -1 -12   10.04    5.93   1
  -4   1 -12   18.21    6.28   1
   4  -1  12   22.41    7.05   1
   4   1  12   20.41    7.41   1
  -4  -1 -12   14.50    5.58   1
  -4   1 -13   -3.93    5.80   1
  -4  -1 -13   -8.63    5.97   1
   4  -1  13   12.92    7.30   1
   4   1  13   12.82    7.46   1
  -4   1 -13    1.88    5.80   1
  -4   1 -14   -5.82    6.32   1
   4   2 -14   10.35    6.36   1
   4   2 -13   -0.61    5.67   1
   4  -2 -13    3.92    5.73   1
  -4   2  13    4.31    5.63   1
   4   2 -12   12.54    5.41   1
   4  -2 -12   10.85    5.34   1
  -4   2  12   11.42    5.52   1
   4   2 -11    3.16    4.96   1
   4  -2 -11   -0.47    4.86   1
   4   2 -11   12.81    5.07   1
  -4   2  11    1.05    4.83   1
   4   2 -10    1.93    4.53   1
   4  -2 -10   -0.43    4.39   1
   4   2 -10   -3.52    4.44   1
  -4   2  10    0.48    4.61   1
   4   2  -9   15.43    4.83   1
   4  -2  -9   21.81    4.45   1
   4   2  -9   10.13    4.26   1
  -4   2   9   16.67    4.46   1
   4   2  -8   72.60    6.64   1
   4  -2  -8   58.97    5.68   1
   4   2  -8   66.11    6.29   1
  -4   2   8   71.63    6.21   1
  -4  -2   8   80.09    6.23   1
   3  -2   7  493.46   21.76  -2
   4   2  -7  493.46   21.76   1
   3   2   7  507.32   21.42  -2
   4  -2  -7  507.32   21.42   1
   3   2   7  496.32   21.06  -2
   4  -2  -7  496.32   21.06   1
   3  -2   7  504.79   21.71  -2
   4   2  -7  504.79   21.71   1
  -3   2  -7  490.41   21.33  -2
  -4  -2   7  490.41   21.33   1
  -3  -2  -7  507.88   21.67  -2
  -4   2   7  507.88   21.67   1
  -4   2   6   38.75    3.73   1
   4   2  -6   21.60    4.29   1
   4  -2  -6   27.67    3.69   1
  -4  -2   6   31.69    3.82   1
   4  -2  -6   31.64    3.81   1
   4   2  -6   30.37    4.29   1
   4   2  -5  606.64   25.43   1
   4  -2  -5  585.14   24.80   1
  -4  -2   5  618.55   24.72   1
   4  -2  -5  613.16   24.79   1
   4   2  -5  618.80   25.38   1
  -4   2   5  607.29   24.59   1
  -4   2   4   18.48    2.71   1
   4   2  -4   15.94    3.55   1
   4  -2  -4   20.12    2.94   1
  -4   2   4   17.94    2.46   1
  -4  -2   4   18.44    2.66   1
  -4   2   4   16.72    2.46   1
   4   2  -4   15.83    3.35   1
  -4   2   3 1650.55   64.48   1
  -4  -2   3 1663.25   65.09   1
  -4   2   3 1720.90   64.30   1
  -4  -2   3 1658.62   64.06   1
  -4   2   3 1679.04   64.40   1
   4   2  -3 1788.43   65.19   1
  -4   2   3 1607.11   64.30   1
  -4   2   3 1665.71   64.69   1
  -4   2   3 1650.80   64.53   1
  -4  -2   2  362.82   15.10   1
  -4   2   2  335.97   14.01   1
  -4   2   2  337.89   14.23   1
  -4  -2   2  320.75   14.42   1
   4  -2  -2  341.20   14.31   1
  -4  -2   2  340.87   13.55   1
  -4  -2   2  341.65   13.57   1
  -4   2   2  353.04   14.15   1
  -4   2   2  328.49   14.13   1
  -4  -2   2  347.42   14.40   1
  -4   2   2  326.81   14.56   1
  -4   2   2  346.22   14.37   1
  -4   2   1  780.30   30.62   1
   4   2  -1  758.44   30.85   1
  -4  -2   1  781.63   31.30   1
   4  -2  -1  792.81   30.49   1
   4  -2  -1  806.50   30.67   1
  -4  -2   1  747.63   29.74   1
  -4  -2   1  774.30   29.75   1
  -4   2   1  739.70   30.44   1
  -4  -2   1  800.90   30.07   1
  -4  -2   1  783.76   30.93   1
  -4   2   1  808.85   30.90   1
  -4  -2   1  823.64   31.30   1
  -4   2   1  796.57   31.11   1
  -4  -2   0   13.14    3.19  -2
  -4   2   0   13.14    3.19   1
   4   2   0   12.66    2.52  -2
   4  -2   0   12.66    2.52   1
  -4   2   0   11.09    3.31  -2
  -4  -2   0   11.09    3.31   1
   4  -2   0    2.15    1.79  -2
   4   2   0    2.15    1.79   1
  -4  -2   0   20.96    2.63  -2
  -4   2   0   20.96    2.63   1
   4   2   0   11.33    2.65  -2
   4  -2   0   11.33    2.65   1
  -4   2   0   18.30    1.98  -2
  -4  -2   0   18.30    1.98   1
  -4   2   0   16.20    3.17  -2
  -4  -2   0   16.20    3.17   1
   4   2   0   14.84    2.58  -2
   4  -2   0   14.84    2.58   1
  -4  -2   0   11.80    2.86  -2
  -4   2   0   11.80    2.86   1
   4  -2   1  408.34    7.13   1
  -4   2  -1  377.63    7.27   1
  -4  -2  -1  383.70    8.51   1
   4   2   1  397.78    4.74   1
   4  -2   1  407.28    7.43   1
  -4   2  -1  437.34    7.93   1
  -4   2  -1  421.53    8.50   1
  -4  -2  -1  390.21    8.50   1
   4  -2   1  397.79    7.57   1
  -4   2  -1  407.81    8.55   1
  -4   2  -2   31.47    3.48   1
  -4  -2  -2   33.85    3.99   1
   4  -2   2   30.96    3.02   1
   4   2   2   31.32    3.21   1
  -4   2  -2   27.70    3.61   1
  -4  -2  -2   30.93    3.81   1
  -4   2  -2   27.36    3.60   1
  -4  -2  -3  433.07   19.05   1
   4  -2   3  449.30   18.42   1
  -4   2  -3  454.42   18.77   1
   4  -2   3  438.95   19.07   1
   4   2   3  469.46   18.72   1
  -4   2  -3  451.75   19.09   1
  -4  -2  -3  463.65   19.17   1
  -4   2  -3  423.87   18.66   1
  -4  -2  -4   28.01    3.32   1
  -4  -2  -4   36.12    4.14   1
  -4   2  -4   23.35    3.62   1
   4  -2   4   36.97    4.22   1
  -4   2  -4   26.27    4.12   1
   4   2   4   29.32    3.59   1
  -4   2  -4   27.07    4.15   1
  -4  -2  -4   27.30    4.03   1
  -4   2  -5   72.58    5.51   1
  -4  -2  -5   73.25    5.76   1
  -4   2  -5   68.16    5.48   1
   4  -2   5   66.04    5.61   1
  -4   2  -5   65.79    5.57   1
  -4  -2  -5   75.76    5.58   1
  -4  -2  -5   66.79    4.63   1
  -4   2  -6   14.29    3.81   1
  -4  -2  -6   11.70    3.82   1
  -4   2  -6   16.57    3.96   1
   4  -2   6   22.85    4.37   1
  -4   2  -6   18.65    4.28   1
  -4  -2  -6    4.39    3.78   1
  -5   2   7   39.34    5.38  -2
  -4  -2  -7   39.34    5.38   1
  -5  -2   7   31.33    4.93  -2
  -4   2  -7   31.33    4.93   1
  -5  -2   7   33.98    4.66  -2
  -4   2  -7   33.98    4.66   1
   5   2  -7   41.38    5.22  -2
   4  -2   7   41.38    5.22   1
  -5  -2   7   34.26    5.23  -2
  -4   2  -7   34.26    5.23   1
  -5   2   7   21.77    4.55  -2
  -4  -2  -7   21.77    4.55   1
  -4  -2  -8    4.46    4.70   1
  -4   2  -8    8.42    4.62   1
  -4   2  -8   -0.36    4.00   1
   4  -2   8    3.51    4.77   1
  -4   2  -8    6.65    4.54   1
  -4  -2  -8    7.32    4.47   1
  -4   2  -9  117.95    8.46   1
  -4  -2  -9  103.24    8.30   1
  -4  -2  -9  121.84    8.47   1
   4  -2   9  115.94    8.69   1
  -4   2  -9   97.76    8.04   1
  -4   2 -10    5.23    4.81   1
  -4  -2 -10    1.60    5.29   1
  -4   2 -10    7.82    5.27   1
   4  -2  10    4.72    5.20   1
  -4  -2 -10    9.61    4.99   1
  -4   2 -11   84.30    8.18   1
  -4  -2 -11   80.69    8.18   1
   4  -2  11   79.51    7.95   1
  -4   2 -11   70.65    7.88   1
  -4  -2 -11   87.29    7.86   1
  -4   2 -12    3.66    5.90   1
  -4  -2 -12    6.32    5.91   1
  -4   2 -12    2.41    5.64   1
   4  -2  12   -0.61    6.60   1
  -4   2 -13   48.58    7.75   1
  -4  -2 -13   42.80    7.69   1
   4  -2  13   67.60    8.87   1
  -4   2 -13   43.04    7.68   1
   4   2  13   61.53    8.45   1
  -4   2 -14   -0.66    6.28   1
   4   3 -14   62.40    8.12   1
  -4   3  14   49.17    7.57   1
   4   3 -13    2.48    5.54   1
  -4   3  13   12.49    6.21   1
   4   3 -12   27.24    6.09   1
   4   3 -12   32.28    6.32   1
  -4   3  12   20.96    6.21   1
   4   3 -11   25.27    5.66   1
   4   3 -11   26.76    5.82   1
  -4   3  11   27.95    6.05   1
   4   3 -10  135.13    9.48   1
   4  -3 -10  148.38    9.06   1
   4   3 -10  149.44    9.57   1
  -4   3  10  133.84    9.38   1
   4   3  -9   20.84    5.07   1
   4  -3  -9   23.96    4.56   1
   4   3  -9   24.70    5.18   1
  -4   3   9   24.66    5.06   1
   4   3  -8  206.31   11.35   1
   4  -3  -8  215.29   10.80   1
   4   3  -8  186.36   10.93   1
  -4   3   8  220.72   11.37   1
   3  -3   7   65.10    6.20  -2
   4   3  -7   65.10    6.20   1
   3   3   7   65.88    5.22  -2
   4  -3  -7   65.88    5.22   1
   3  -3   7   61.85    5.91  -2
   4   3  -7   61.85    5.91   1
  -3  -3  -7   51.15    5.36  -2
  -4   3   7   51.15    5.36   1
   4   3  -6  366.41   16.27   1
   4  -3  -6  342.97   15.44   1
   4  -3  -6  355.85   15.25   1
   4   3  -6  354.45   16.04   1
   4   3  -5   43.94    4.68   1
   4  -3  -5   40.68    3.82   1
  -4   3   5   39.57    3.76   1
   4   3  -5   50.29    4.75   1
   4  -3  -5   36.03    3.55   1
   4  -3  -4  116.01    6.15   1
  -4   3   4  114.49    5.85   1
  -4  -3   4  125.78    7.12   1
   4   3  -4  117.52    7.12   1
  -4   3   4  119.05    5.94   1
  -4   3   4  110.12    6.16   1
  -4   3   3    9.77    2.95   1
  -4   3   3   14.73    2.23   1
  -4   3   3   14.22    2.49   1
  -4  -3   3   10.58    3.71   1
  -4   3   3   13.63    2.55   1
   4   3  -3   17.76    3.51   1
  -4   3   3   12.39    2.36   1
  -4   3   3   12.98    2.33   1
  -4   3   2  154.83    7.16   1
  -4   3   2  166.82    7.43   1
  -4  -3   2  173.25    8.58   1
   4  -3  -2  163.44    7.87   1
  -4   3   2  153.19    7.49   1
  -4   3   2  150.36    7.31   1
  -4   3   2  160.28    7.49   1
  -4   3   2  159.65    8.03   1
   4  -3  -1    2.04    2.51   1
  -4   3   1   -0.67    1.79   1
  -4  -3   1   -2.82    3.49   1
   4  -3  -1   -2.66    1.99   1
  -4   3   1    2.29    2.20   1
  -4  -3   1    7.63    1.73   1
  -4   3   1   -1.93    3.03   1
  -4   3   1    0.70    2.41   1
  -4  -3   1   -0.47    2.99   1
   4  -3  -1    3.22    2.29   1
  -4   3   0 1019.24   25.91  -2
  -4  -3   0 1019.24   25.91   1
   4   3   0  981.07   24.30  -2
   4  -3   0  981.07   24.30   1
  -4  -3   0  933.38   24.26  -2
  -4   3   0  933.38   24.26   1
   4   3   0  917.72   24.85  -2
   4  -3   0  917.72   24.85   1
  -4  -3   0  971.63   25.02  -2
  -4   3   0  971.63   25.02   1
   4   3   0  994.10   24.70  -2
   4  -3   0  994.10   24.70   1
  -4   3   0  948.79   25.48  -2
  -4  -3   0  948.79   25.48   1
  -4  -3   0  988.52   25.43  -2
  -4   3   0  988.52   25.43   1
  -4   3  -1    1.34    2.13   1
  -4  -3  -1    3.70    3.29   1
   4  -3   1   -0.58    2.68   1
   4  -3   1   -0.14    2.06   1
   4   3   1    0.62    1.88   1
  -4   3  -1    1.33    3.10   1
  -4   3  -1    3.31    2.68   1
  -4  -3  -1    0.18    2.42   1
   4  -3   1    2.57    2.35   1
  -4  -3  -1    5.65    2.95   1
  -4   3  -2  666.27   27.96   1
  -4  -3  -2  681.26   28.70   1
   4  -3   2  726.75   27.82   1
  -4  -3  -2  709.74   28.61   1
   4   3   2  712.51   27.95   1
  -4   3  -2  722.52   28.56   1
  -4  -3  -3  735.94   31.64   1
   4  -3   3  775.62   30.86   1
  -4   3  -3  796.46   31.19   1
  -4   3  -3  784.59   31.58   1
   4   3   3  794.56   31.09   1
  -4  -3  -3  788.39   31.57   1
  -4  -3  -4  764.48   31.55   1
  -4   3  -4  749.73   31.03   1
  -4   3  -4  786.07   31.53   1
   4  -3   4  766.71   31.48   1
  -4  -3  -4  824.84   31.46   1
  -4   3  -4  732.08   31.38   1
  -4   3  -5  275.89   12.58   1
  -4  -3  -5  253.44   12.86   1
  -4   3  -5  259.84   12.62   1
   4  -3   5  246.26   12.86   1
  -4  -3  -5  267.79   12.63   1
  -4   3  -5  270.72   12.90   1
  -4  -3  -5  281.07   11.86   1
  -4   3  -6  130.87    7.90   1
  -4  -3  -6  142.08    8.50   1
  -4  -3  -6  133.96    8.08   1
  -4   3  -6  134.11    7.94   1
   4  -3   6  132.79    8.41   1
  -4   3  -6  137.95    8.55   1
  -5  -3   7  119.47    7.98  -2
  -4   3  -7  119.47    7.98   1
  -5   3   7  137.30    8.67  -2
  -4  -3  -7  137.30    8.67   1
  -5  -3   7  118.08    8.04  -2
  -4   3  -7  118.08    8.04   1
   5   3  -7  138.12    8.90  -2
   4  -3   7  138.12    8.90   1
  -5  -3   7  124.87    8.34  -2
  -4   3  -7  124.87    8.34   1
  -5   3   7  134.03    8.37  -2
  -4  -3  -7  134.03    8.37   1
  -4  -3  -8   93.69    7.60   1
  -4   3  -8  103.89    7.68   1
   4  -3   8  128.79    9.10   1
  -4  -3  -8  107.21    7.63   1
  -4   3  -8   97.13    7.71   1
  -4   3  -9    1.41    4.70   1
  -4  -3  -9    0.99    4.59   1
   4  -3   9    3.92    5.23   1
  -4   3  -9    3.44    5.08   1
  -4  -3  -9   -0.86    4.42   1
  -4   3 -10   48.39    6.43   1
  -4  -3 -10   38.26    6.65   1
  -4   3 -10   52.85    7.00   1
   4  -3  10   32.51    6.10   1
  -4  -3 -10   53.83    6.49   1
  -4   3 -11   -6.73    5.39   1
  -4  -3 -11   -2.35    5.52   1
  -4   3 -11   -1.72    5.45   1
   4  -3  11    0.58    5.41   1
  -4   3 -12    0.60    5.79   1
  -4  -3 -12    1.28    5.92   1
   4  -3  12   -1.23    6.79   1
  -4   3 -12    6.77    5.67   1
  -4   3 -13   17.34    6.34   1
  -4  -3 -13   15.48    6.66   1
  -4   3 -13    2.60    6.24   1
   4  -3  13   11.11    6.64   1
   4   4 -14    2.66    6.23   1
  -4   4  14    0.67    5.88   1
   4   4 -13   -1.89    5.67   1
   4   4 -13   -0.58    5.27   1
  -4   4  13    7.00    5.90   1
   4   4 -12    3.55    5.45   1
   4   4 -12    1.10    5.21   1
  -4   4  12    4.17    5.76   1
   4   4 -11    4.95    4.91   1
   4   4 -11    5.68    5.29   1
  -4   4  11    3.27    5.33   1
   4   4 -10    4.57    5.22   1
   4   4 -10    4.82    4.63   1
  -4   4  10   -2.49    4.88   1
   4   4  -9   29.36    5.49   1
   4   4  -9   28.07    5.37   1
  -4   4   9   24.67    5.13   1
   4   4  -8   67.59    6.57   1
   4   4  -8   79.40    6.73   1
  -4   4   8   86.50    6.80   1
   3  -4   7  231.28   11.63  -2
   4   4  -7  231.28   11.63   1
   3   4   7  210.28   10.62  -2
   4  -4  -7  210.28   10.62   1
   3  -4   7  214.88   11.34  -2
   4   4  -7  214.88   11.34   1
   4  -4  -6   82.99    5.46   1
   4   4  -6   77.47    6.34   1
   4   4  -6   77.22    6.20   1
   4   4  -5  190.64    9.80   1
   4  -4  -5  183.08    8.71   1
   4   4  -5  187.15    9.76   1
  -4   4   5  172.32    8.56   1
   4  -4  -4  465.30   18.63   1
  -4  -4   4  464.56   19.78   1
   4   4  -4  465.80   19.68   1
  -4   4   4  453.65   18.55   1
  -4   4   4  431.40   18.81   1
  -4  -4   3  141.84    7.81   1
  -4   4   3  128.39    6.56   1
   4   4  -3  143.07    7.83   1
  -4   4   3  138.69    7.24   1
  -4   4   3  144.45    6.69   1
   4  -4  -2  761.87   30.81   1
  -4   4   2  769.29   30.57   1
  -4  -4   2  802.02   31.44   1
  -4   4   2  771.87   30.05   1
  -4   4   2  773.13   30.27   1
  -4   4   2  736.33   30.73   1
  -4   4   1  390.31   15.99   1
  -4   4   1  400.71   15.96   1
  -4  -4   1  386.24   17.36   1
   4  -4  -1  407.36   16.92   1
  -4   4   1  384.72   16.60   1
  -4   4   1  415.00   16.54   1
   4  -4  -1  402.63   16.33   1
  -4   4   1  410.76   17.02   1
  -4  -4   0   18.39    2.21  -2
  -4   4   0   18.39    2.21   1
   4   4   0   15.29    3.18  -2
   4  -4   0   15.29    3.18   1
  -4   4   0   15.28    3.62  -2
  -4  -4   0   15.28    3.62   1
   4   4   0   20.43    2.30  -2
   4  -4   0   20.43    2.30   1
   4   4   0   18.31    2.75  -2
   4  -4   0   18.31    2.75   1
  -4   4   0   23.45    3.70  -2
  -4  -4   0   23.45    3.70   1
  -4  -4   0   19.57    2.96  -2
  -4   4   0   19.57    2.96   1
  -4   4  -1   10.73    2.24   1
  -4  -4  -1   21.92    3.84   1
   4  -4   1   18.98    3.29   1
   4  -4   1   12.67    2.28   1
   4   4   1   13.66    2.68   1
  -4   4  -1    7.04    2.85   1
   4  -4   1   10.97    2.53   1
  -4  -4  -1   17.86    3.46   1
  -4  -4  -2   73.35    5.51   1
   4  -4   2   82.75    4.37   1
  -4   4  -2   67.52    4.35   1
  -4   4  -2   74.05    5.05   1
   4   4   2   73.24    4.38   1
  -4  -4  -2   68.94    5.19   1
  -4  -4  -3  132.19    8.08   1
   4  -4   3  157.06    7.17   1
  -4   4  -3  145.92    7.45   1
  -4   4  -3  153.41    8.13   1
  -4   4  -3  147.34    8.22   1
  -4  -4  -3  143.41    7.82   1
  -4   4  -4   43.61    4.09   1
  -4  -4  -4   55.32    5.01   1
  -4   4  -4   42.53    4.51   1
  -4  -4  -4   42.54    4.45   1
  -4   4  -4   43.49    4.85   1
  -4  -4  -5   18.46    4.14   1
  -4   4  -5   10.56    3.45   1
  -4   4  -5   18.23    4.22   1
   4  -4   5   22.93    4.33   1
  -4   4  -5   16.04    4.11   1
  -4  -4  -5   14.44    3.52   1
  -4  -4  -6   65.90    6.13   1
  -4   4  -6   69.49    5.69   1
  -4   4  -6   65.79    5.91   1
   4  -4   6   60.81    6.99   1
  -4   4  -6   70.62    6.11   1
  -4  -4  -6   64.23    5.62   1
  -5  -4   7  124.37    7.77  -2
  -4   4  -7  124.37    7.77   1
  -5   4   7  111.27    7.95  -2
  -4  -4  -7  111.27    7.95   1
  -5  -4   7  123.68    7.98  -2
  -4   4  -7  123.68    7.98   1
   5   4  -7  128.85    9.02  -2
   4  -4   7  128.85    9.02   1
  -5  -4   7  114.68    8.15  -2
  -4   4  -7  114.68    8.15   1
  -5   4   7  103.26    7.49  -2
  -4  -4  -7  103.26    7.49   1
  -4  -4  -8   69.97    6.77   1
  -4   4  -8   75.11    6.60   1
   4  -4   8   63.70    7.79   1
  -4  -4  -8   66.00    6.29   1
  -4   4  -8   63.90    6.63   1
  -4  -4  -9   29.16    5.76   1
  -4   4  -9   30.65    5.33   1
   4  -4   9   23.33    5.87   1
  -4   4  -9   34.14    5.93   1
  -4  -4  -9   29.95    5.25   1
  -4   4 -10   66.22    7.06   1
  -4  -4 -10   67.71    7.42   1
   4  -4  10   61.31    7.51   1
  -4   4 -10   79.69    7.77   1
  -4   4 -11   18.29    5.81   1
  -4  -4 -11   25.33    6.22   1
  -4   4 -11   24.12    6.45   1
   4  -4  11   34.72    6.36   1
  -4   4 -12   17.89    6.01   1
  -4  -4 -12   30.02    6.98   1
   4  -4  12   23.49    7.84   1
  -4   4 -12    5.69    5.98   1
  -4   4 -13   23.63    6.80   1
  -4  -4 -13    4.74    6.53   1
  -4   4 -13   13.84    6.19   1
   4  -4  13    6.53    6.39   1
   4   5 -14    8.75    6.37   1
   4   5 -14    5.02    5.98   1
  -4   5  14   -2.05    6.02   1
   4   5 -13   38.94    7.28   1
   4   5 -13   42.01    7.10   1
  -4   5  13   40.17    7.31   1
   4   5 -12    5.40    5.75   1
   4   5 -12    5.14    5.31   1
  -4   5  12   -8.44    5.81   1
   4   5 -11  119.97    9.33   1
   4   5 -11  119.67    9.32   1
  -4   5  11  122.03    9.32   1
   4   5 -10   31.21    5.82   1
   4   5 -10   30.00    5.70   1
  -4   5  10   25.27    5.45   1
   4   5  -9  139.07    9.35   1
   4   5  -9  133.97    9.06   1
  -4   5   9  130.75    9.24   1
   4   5  -8    5.79    4.47   1
   4   5  -8   -2.15    4.34   1
   3  -5   7  127.72    8.38  -2
   4   5  -7  127.72    8.38   1
   3  -5   7  120.34    8.02  -2
   4   5  -7  120.34    8.02   1
   4   5  -6   48.74    5.38   1
   4   5  -6   41.00    4.80   1
   4   5  -5   20.99    4.12   1
   4   5  -5   28.38    4.21   1
  -4  -5   4   -0.98    3.50   1
   4   5  -4    5.38    3.62   1
  -4  -5   3   68.48    5.54   1
   4  -5  -3   68.34    5.24   1
   4   5  -3   78.62    5.69   1
  -4   5   3   66.83    4.03   1
  -4   5   2   58.01    3.23   1
  -4  -5   2   52.24    5.01   1
   4  -5  -2   48.95    4.60   1
  -4   5   2   50.87    3.39   1
  -4   5   1  122.28    5.88   1
  -4  -5   1  143.77    7.99   1
   4  -5  -1  163.67    7.70   1
  -4   5   1  134.13    6.62   1
   4  -5  -1  144.30    6.61   1
  -4   5   0  394.12   17.26  -2
  -4  -5   0  394.12   17.26   1
  -4  -5   0  390.24   15.65  -2
  -4   5   0  390.24   15.65   1
   4   5   0  374.25   16.83  -2
   4  -5   0  374.25   16.83   1
  -4  -5   0  395.49   16.38  -2
  -4   5   0  395.49   16.38   1
   4   5   0  400.79   16.19  -2
   4  -5   0  400.79   16.19   1
  -4   5   0  400.80   17.03  -2
  -4  -5   0  400.80   17.03   1
  -4   5  -1  425.40   16.92   1
  -4  -5  -1  394.74   18.21   1
   4  -5   1  446.59   18.16   1
   4   5   1  418.44   16.76   1
  -4   5  -1  426.64   17.69   1
   4  -5   1  417.89   17.33   1
  -4  -5  -1  414.21   18.03   1
  -4   5  -2    5.38    2.22   1
  -4  -5  -2    3.48    3.21   1
  -4   5  -2    3.35    3.35   1
  -4   5  -2   10.50    3.00   1
  -4  -5  -2    6.65    2.97   1
  -4  -5  -3  837.54   35.32   1
  -4   5  -3  891.23   34.48   1
  -4   5  -3  862.49   35.32   1
  -4  -5  -3  859.02   35.02   1
  -4   5  -3  898.00   35.22   1
  -4  -5  -4  101.67    6.85   1
  -4   5  -4   82.66    5.63   1
  -4   5  -4  116.91    6.85   1
  -4  -5  -4   93.62    6.23   1
  -4   5  -4  100.28    6.63   1
  -4  -5  -5  477.87   20.83   1
  -4   5  -5  483.27   20.06   1
  -4   5  -5  477.73   20.76   1
  -4   5  -5  455.29   20.64   1
  -4  -5  -5  458.42   20.19   1
  -4   5  -6   33.10    4.44   1
  -4  -5  -6   29.13    4.73   1
  -4   5  -6   22.01    4.52   1
   4  -5   6   41.29    5.52   1
  -4   5  -6   28.80    4.96   1
  -4  -5  -6   38.83    4.55   1
  -5  -5   7  133.38    8.12  -2
  -4   5  -7  133.38    8.12   1
  -5   5   7  116.99    8.28  -2
  -4  -5  -7  116.99    8.28   1
  -5  -5   7  120.28    8.15  -2
  -4   5  -7  120.28    8.15   1
   5   5  -7  123.44    8.40  -2
   4  -5   7  123.44    8.40   1
  -5  -5   7  126.64    8.59  -2
  -4   5  -7  126.64    8.59   1
  -5   5   7  116.78    7.82  -2
  -4  -5  -7  116.78    7.82   1
  -4  -5  -8   21.11    5.33   1
  -4   5  -8   17.66    4.67   1
  -4   5  -8   23.97    5.78   1
   4  -5   8   25.89    5.33   1
  -4  -5  -8   16.56    4.65   1
  -4  -5  -9   71.70    7.12   1
  -4   5  -9   64.98    6.62   1
  -4   5  -9   69.37    7.08   1
   4  -5   9   53.74    6.94   1
  -4   5 -10    1.51    4.99   1
  -4  -5 -10    4.97    5.33   1
   4  -5  10    3.26    5.78   1
  -4   5 -10    7.23    5.72   1
  -4   5 -11    9.30    5.11   1
  -4  -5 -11    5.32    5.52   1
   4  -5  11    4.08    5.66   1
  -4   5 -11    0.60    5.88   1
  -4   5 -12   11.24    5.91   1
  -4  -5 -12   -1.28    6.19   1
   4  -5  12    8.06    6.32   1
  -4   5 -12    5.81    5.89   1
  -4   5 -13   13.32    6.07   1
  -4  -5 -13    6.12    6.16   1
  -4   5 -13    8.03    6.50   1
   4  -5  13    3.27    6.28   1
   4   6 -14   11.62    6.31   1
   4   6 -14    9.71    5.94   1
  -4   6  14   15.97    6.65   1
   4   6 -13   -0.65    6.03   1
   4   6 -13   11.77    5.64   1
  -4   6  13   11.21    6.14   1
   4   6 -12    6.12    5.62   1
   4   6 -12   -2.35    5.39   1
  -4   6  12    1.84    5.77   1
   4   6 -11   -1.72    5.38   1
   4   6 -11    2.22    5.28   1
  -4   6  11    5.14    5.35   1
   4   6 -10    0.54    5.21   1
   4   6 -10   -4.68    4.79   1
  -4   6  10    2.13    5.12   1
   4   6  -9   26.90    5.46   1
   4   6  -9   30.99    5.44   1
  -4   6   9   29.42    5.88   1
   4   6  -8   92.46    7.86   1
   4   6  -8  113.43    8.01   1
   3  -6   7  108.72    7.65  -2
   4   6  -7  108.72    7.65   1
   3  -6   7   77.33    7.37  -2
   4   6  -7   77.33    7.37   1
   3  -6   7   92.59    6.56  -2
   4   6  -7   92.59    6.56   1
   4   6  -6  505.00   21.10   1
   4   6  -6  452.95   20.77   1
   4   6  -6  454.83   20.19   1
   4   6  -5   61.93    5.72   1
   4   6  -5   66.49    5.77   1
   4   6  -5   57.59    5.31   1
  -4  -6   4  257.24   12.88   1
   4   6  -4  278.14   12.96   1
   4   6  -4  260.76   12.47   1
  -4  -6   3  258.82   12.89   1
   4  -6  -3  263.01   12.62   1
   4   6  -3  289.02   12.84   1
   4   6  -3  259.87   12.51   1
  -4  -6   2  500.79   21.06   1
   4  -6  -2  477.29   20.52   1
  -4   6   2  472.15   19.31   1
   4   6  -2  491.63   20.60   1
  -4  -6   1  207.78   10.64   1
   4  -6  -1  215.75   10.36   1
  -4   6   1  206.02    9.26   1
  -4   6   0 1059.22   42.56  -2
  -4  -6   0 1059.22   42.56   1
   4   6   0 1075.15   42.45  -2
   4  -6   0 1075.15   42.45   1
  -4  -6   0 1056.48   41.61  -2
  -4   6   0 1056.48   41.61   1
  -4   6   0 1067.30   42.30  -2
  -4  -6   0 1067.30   42.30   1
   4  -6   1   20.08    3.77   1
  -4  -6  -1   29.28    4.16   1
  -4   6  -1   24.94    3.84   1
  -4   6  -1   23.10    3.21   1
   4  -6   1   17.96    2.73   1
  -4  -6  -1   28.43    3.97   1
  -4  -6  -2  671.19   28.11   1
   4  -6   2  702.08   28.08   1
  -4   6  -2  702.73   27.99   1
  -4   6  -2  693.75   27.64   1
  -4  -6  -2  624.41   27.56   1
  -4   6  -3    2.70    2.31   1
  -4  -6  -3    6.71    3.40   1
  -4   6  -3    3.13    3.64   1
  -4   6  -3    6.75    3.36   1
  -4  -6  -3    2.69    2.97   1
  -4  -6  -4  198.31   10.67   1
  -4   6  -4  201.39    9.63   1
  -4   6  -4  216.97   10.74   1
  -4  -6  -4  199.37   10.08   1
  -4   6  -4  203.95   10.52   1
  -4   6  -5   78.15    5.52   1
  -4  -6  -5   76.55    6.29   1
  -4   6  -5   75.96    6.50   1
  -4   6  -5   80.03    6.14   1
  -4  -6  -5   71.38    5.66   1
  -4   6  -6   12.27    3.78   1
  -4  -6  -6   13.31    4.69   1
  -4   6  -6   13.81    4.32   1
  -4   6  -6   21.58    4.59   1
  -4  -6  -6   16.96    3.99   1
  -5  -6   7   23.69    4.59  -2
  -4   6  -7   23.69    4.59   1
  -5   6   7   31.70    5.17  -2
  -4  -6  -7   31.70    5.17   1
   5   6  -7   33.70    5.37  -2
   4  -6   7   33.70    5.37   1
  -5  -6   7   30.25    5.29  -2
  -4   6  -7   30.25    5.29   1
  -4   6  -8  131.07    8.82   1
  -4  -6  -8  131.59    9.33   1
  -4   6  -8  166.47    9.85   1
   4  -6   8  131.90    9.40   1
  -4  -6  -9   32.97    6.03   1
  -4   6  -9   31.09    5.48   1
   4  -6   9   40.27    6.30   1
  -4   6  -9   40.35    6.11   1
  -4   6 -10   24.32    5.33   1
  -4  -6 -10   26.22    6.09   1
  -4   6 -10   26.78    5.86   1
   4  -6  10   27.33    6.15   1
  -4   6 -11   27.12    5.87   1
  -4  -6 -11   33.20    6.15   1
   4  -6  11   37.48    6.97   1
  -4   6 -11   27.75    6.69   1
  -4   6 -12   47.06    7.03   1
  -4  -6 -12   45.48    7.37   1
  -4   6 -12   33.01    7.33   1
   4  -6  12   50.33    7.51   1
  -4   6 -13    9.46    6.00   1
  -4  -6 -13   13.61    6.57   1
  -4   6 -13   17.68    6.63   1
   4  -6  13    1.95    6.25   1
   4   7 -14   -7.97    6.17   1
   4   7 -13    9.91    5.89   1
   4   7 -13   -0.64    5.99   1
  -4   7  13   11.35    6.20   1
   4   7 -12   96.31    9.05   1
   4   7 -12   82.03    8.39   1
  -4   7  12   87.38    9.01   1
   4   7 -11    8.25    5.70   1
   4   7 -11   -6.89    5.27   1
  -4   7  11   -1.77    5.60   1
   4   7 -10  242.93   13.71   1
   4   7 -10  235.68   13.56   1
  -4   7  10  235.45   13.56   1
   4   7  -9    3.09    4.71   1
   4   7  -9   -5.54    4.90   1
   4   7  -8  113.09    8.54   1
   4   7  -8  121.11    8.64   1
   3  -7   7   21.29    4.77  -2
   4   7  -7   21.29    4.77   1
   3  -7   7   12.54    4.79  -2
   4   7  -7   12.54    4.79   1
   3  -7   7    7.55    3.99  -2
   4   7  -7    7.55    3.99   1
   4   7  -6  143.12    8.96   1
   4   7  -6  129.72    8.45   1
   4   7  -6  137.82    8.12   1
  -4  -7   5    8.10    3.94   1
   4   7  -5    2.99    3.95   1
   4   7  -5    4.61    3.71   1
  -4  -7   4   56.41    5.49   1
   4   7  -4   62.16    5.70   1
   4   7  -4   59.03    5.27   1
  -4  -7   3    8.87    3.89   1
   4  -7  -3    9.80    3.82   1
   4   7  -3    4.63    3.83   1
   4   7  -3    8.73    3.64   1
  -4  -7   2   -1.73    3.76   1
   4  -7  -2    4.37    3.63   1
   4   7  -2   -0.31    3.27   1
   4   7  -2    4.54    3.47   1
  -4  -7   1  164.61    9.21   1
   4  -7  -1  179.45    9.13   1
  -4   7   1  154.81    8.37   1
   4   7  -1  171.07    8.87   1
   4   7   0    1.85    3.39  -2
   4  -7   0    1.85    3.39   1
  -4   7   0    4.13    3.42  -2
  -4  -7   0    4.13    3.42   1
  -4  -7   0    0.79    3.17  -2
  -4   7   0    0.79    3.17   1
  -4  -7   0    4.88    2.42  -2
  -4   7   0    4.88    2.42   1
   4  -7   0    5.10    3.20  -2
   4   7   0    5.10    3.20   1
  -4   7   0    1.39    3.03  -2
  -4  -7   0    1.39    3.03   1
  -4  -7  -1  146.51    8.61   1
   4  -7   1  172.04    9.01   1
  -4   7  -1  160.63    8.44   1
  -4   7  -1  151.13    7.93   1
  -4  -7  -1  164.49    8.50   1
  -4  -7  -2  302.23   14.23   1
   4  -7   2  326.11   14.48   1
  -4   7  -2  306.08   14.20   1
  -4   7  -2  307.12   13.70   1
  -4  -7  -2  293.54   13.81   1
  -4  -7  -3  123.21    7.56   1
  -4   7  -3  123.84    7.54   1
  -4  -7  -3  112.55    6.91   1
  -4   7  -3  119.47    7.25   1
  -4  -7  -4  318.01   15.38   1
  -4   7  -4  335.03   15.58   1
  -4   7  -4  324.58   15.25   1
  -4  -7  -4  347.16   14.98   1
  -4  -7  -5   78.56    6.48   1
  -4   7  -5   73.80    6.67   1
  -4  -7  -5   80.77    5.77   1
  -4   7  -5   64.47    6.09   1
  -4  -7  -6  264.26   13.10   1
  -4   7  -6  235.55   12.66   1
  -5   7   7   93.51    7.46  -2
  -4  -7  -7   93.51    7.46   1
  -5  -7   7   95.82    7.69  -2
  -4   7  -7   95.82    7.69   1
  -4  -7  -8  204.02   11.82   1
  -4   7  -8  182.34   11.65   1
  -4  -7  -9   13.56    5.22   1
  -4   7  -9    6.44    5.23   1
   4  -7   9    3.64    4.79   1
  -4  -7 -10    5.62    5.13   1
  -4   7 -10    9.93    5.87   1
  -4  -7 -11   10.17    5.96   1
   4  -7  11   11.82    6.39   1
  -4   7 -11   10.06    6.07   1
  -4  -7 -12    2.56    5.85   1
  -4   7 -12    7.88    6.43   1
   4  -7  12   -3.75    6.59   1
  -4  -7 -13    8.86    6.37   1
  -4   7 -13   -2.07    6.23   1
   4  -7  13    3.27    6.25   1
   4   8 -13    4.72    6.32   1
   4   8 -13    3.28    6.00   1
  -4   8  13   -0.68    5.83   1
   4   8 -12   -1.28    5.78   1
   4   8 -12    8.75    5.99   1
  -4   8  12   10.25    5.83   1
   4   8 -11    0.60    5.45   1
   4   8 -11   -8.88    5.75   1
  -4   8  11    2.43    5.66   1
   4   8 -10   14.73    5.57   1
   4   8 -10    7.25    5.17   1
  -4   8  10    2.84    5.29   1
   4   8  -9   19.57    5.27   1
   4   8  -9   18.24    5.70   1
   4   8  -8   24.20    5.70   1
   4   8  -8   13.11    5.22   1
   3  -8   7  141.61    9.22  -2
   4   8  -7  141.61    9.22   1
   3  -8   7  149.25    9.39  -2
   4   8  -7  149.25    9.39   1
   3  -8   7  131.04    8.50  -2
   4   8  -7  131.04    8.50   1
   4   8  -6    7.69    4.57   1
   4   8  -6    3.35    3.94   1
   4   8  -6    6.93    4.20   1
  -4  -8   5   14.19    4.13   1
   4   8  -5   20.75    4.51   1
   4   8  -5   12.48    4.03   1
  -4  -8   4   48.90    5.39   1
   4   8  -4   61.53    5.52   1
   4   8  -4   51.04    5.36   1
  -4  -8   3   69.59    6.19   1
   4  -8  -3   63.63    5.82   1
   4   8  -3   71.53    5.81   1
   4   8  -3   67.53    5.67   1
  -4  -8   2   32.76    4.80   1
   4  -8  -2   28.81    4.45   1
  -4   8   2   21.55    3.40   1
   4   8  -2   29.03    4.41   1
   4   8  -2   22.91    4.27   1
  -4  -8   1  116.67    7.78   1
   4  -8  -1  131.04    7.79   1
  -4   8   1  107.25    6.71   1
   4   8  -1  121.44    7.34   1
  -4   8   0  178.31    9.78  -2
  -4  -8   0  178.31    9.78   1
   4   8   0  174.56    9.79  -2
   4  -8   0  174.56    9.79   1
  -4  -8   0  178.56    9.18  -2
  -4   8   0  178.56    9.18   1
   4  -8   0  181.27    9.54  -2
   4   8   0  181.27    9.54   1
  -4   8   0  182.97    9.38  -2
  -4  -8   0  182.97    9.38   1
  -4  -8  -1  114.78    7.67   1
   4  -8   1  127.18    8.00   1
  -4   8  -1  132.72    7.56   1
  -4   8  -1  132.97    6.94   1
   4   8   1  124.07    7.50   1
  -4  -8  -1  124.91    7.29   1
  -4  -8  -2   39.80    4.73   1
   4  -8   2   32.82    4.66   1
  -4   8  -2   35.78    4.59   1
  -4  -8  -2   31.17    4.03   1
  -4   8  -2   40.75    4.15   1
  -4  -8  -3   -2.79    3.67   1
  -4   8  -3    0.35    3.92   1
  -4   8  -3    4.68    3.21   1
  -4  -8  -3   -1.11    3.25   1
  -4  -8  -4   41.51    5.29   1
  -4   8  -4   50.75    5.60   1
  -4   8  -4   52.07    5.08   1
  -4  -8  -4   45.05    4.53   1
  -4  -8  -5   89.07    6.86   1
  -4   8  -5   81.16    6.63   1
  -4  -8  -6   -0.85    4.55   1
  -4   8  -6    0.83    3.98   1
  -5   8   7   93.81    7.62  -2
  -4  -8  -7   93.81    7.62   1
  -5  -8   7   99.16    7.88  -2
  -4   8  -7   99.16    7.88   1
  -4  -8  -8    5.45    4.89   1
  -4   8  -8    2.01    5.15   1
  -4  -8  -9   49.61    6.65   1
  -4   8  -9   73.62    7.60   1
  -4  -8 -10    3.39    5.22   1
  -4   8 -10    7.77    5.78   1
  -4  -8 -11   51.09    7.35   1
  -4   8 -11   56.04    7.63   1
  -4  -8 -12    5.12    6.25   1
  -4   8 -12   -3.99    5.89   1
   4  -8  12    5.04    6.02   1
  -4  -8 -13   46.12    7.73   1
   4   9 -13   12.97    6.53   1
   4   9 -13    7.39    6.10   1
  -4   9  13   13.08    6.42   1
   4   9 -12   29.91    6.99   1
   4   9 -12   43.72    7.49   1
  -4   9  12   42.69    7.20   1
   4   9 -11   57.80    7.51   1
   4   9 -11   57.97    7.48   1
  -4   9  11   48.68    7.49   1
   4   9 -10   69.61    7.78   1
   4   9 -10   72.36    7.93   1
  -4   9  10   73.22    7.86   1
   4   9  -9  104.51    8.86   1
   4   9  -9  120.84    8.95   1
   4   9  -8   57.15    6.79   1
   4   9  -8   48.77    6.71   1
   4   9  -8   50.52    5.81   1
   3  -9   7   30.02    5.71  -2
   4   9  -7   30.02    5.71   1
   3  -9   7   36.50    5.54  -2
   4   9  -7   36.50    5.54   1
   3  -9   7   31.91    5.18  -2
   4   9  -7   31.91    5.18   1
  -4  -9   6   -0.45    4.29   1
   4   9  -6    3.07    4.49   1
   4   9  -6   11.79    4.38   1
  -4  -9   5   87.09    7.06   1
   4   9  -5   73.97    6.90   1
   4   9  -5  106.39    7.29   1
  -4  -9   4   25.43    4.62   1
   4   9  -4   17.36    4.35   1
   4   9  -4   22.54    4.46   1
  -4  -9   3    0.40    4.09   1
   4  -9  -3    1.54    3.83   1
   4   9  -3    5.46    4.11   1
   4   9  -3    1.83    3.64   1
  -4  -9   2   13.02    4.52   1
   4  -9  -2    9.36    3.96   1
  -4   9   2    6.90    2.95   1
   4   9  -2    6.08    3.56   1
   4   9  -2    6.02    3.84   1
   4  -9  -1   52.23    5.34   1
  -4  -9   1   38.54    4.88   1
  -4   9   1   36.03    4.29   1
   4   9  -1   46.56    5.19   1
   4   9   0   18.30    4.16  -2
   4  -9   0   18.30    4.16   1
  -4   9   0   19.27    4.20  -2
  -4  -9   0   19.27    4.20   1
  -4  -9   0   15.35    3.78  -2
  -4   9   0   15.35    3.78   1
   4  -9   0   25.79    3.97  -2
   4   9   0   25.79    3.97   1
  -4   9   0   25.89    3.95  -2
  -4  -9   0   25.89    3.95   1
  -4  -9  -1    2.09    3.73   1
   4  -9   1    5.39    4.08   1
  -4   9  -1    4.76    3.37   1
   4   9   1    1.91    3.70   1
  -4  -9  -1    2.05    3.11   1
  -4  -9  -2  150.01    8.70   1
   4  -9   2  159.44    9.15   1
  -4   9  -2  139.49    8.53   1
  -4   9  -2  141.43    7.79   1
   4   9   2  157.96    8.43   1
  -4  -9  -2  130.69    7.88   1
  -4  -9  -3   96.33    6.87   1
   4  -9   3   99.84    7.42   1
  -4   9  -3   86.73    7.00   1
  -4   9  -3   90.66    6.24   1
  -4  -9  -3   84.28    5.98   1
  -4  -9  -4  187.50   10.23   1
  -4   9  -4  173.50    9.73   1
  -4  -9  -5   42.80    5.55   1
  -4   9  -5   28.18    4.90   1
  -4  -9  -6   43.84    5.79   1
  -4   9  -6   35.17    5.47   1
  -5   9   7  229.31   12.43  -2
  -4  -9  -7  229.31   12.43   1
  -5  -9   7  216.43   12.35  -2
  -4   9  -7  216.43   12.35   1
  -4  -9  -8   14.58    5.40   1
  -4   9  -8   13.92    5.76   1
  -4  -9  -9   67.22    7.11   1
  -4   9  -9   41.70    6.74   1
  -4  -9 -10    9.12    5.48   1
  -4   9 -10   17.35    5.98   1
  -4  -9 -11    4.23    5.67   1
  -4   9 -11   10.20    6.09   1
  -4  -9 -12    5.74    6.24   1
  -4   9 -12   -4.73    6.11   1
   4  10 -12   -6.61    6.16   1
   4  10 -12   -7.23    6.24   1
  -4  10  12   -4.04    5.94   1
   4  10 -11   -2.51    6.03   1
   4  10 -11   -2.50    5.88   1
  -4  10  11   -0.64    5.71   1
   4  10 -10    4.15    5.71   1
   4  10 -10    3.54    5.44   1
   4  10  -9    6.71    5.60   1
   4  10  -9   -1.11    5.28   1
   4  10  -8  112.64    8.91   1
   4  10  -8   92.94    8.49   1
   4  10  -8  120.28    8.33   1
  -3  10  -7   60.32    6.50  -2
  -4 -10   7   60.32    6.50   1
   3 -10   7   54.32    6.71  -2
   4  10  -7   54.32    6.71   1
   3 -10   7   53.18    6.06  -2
   4  10  -7   53.18    6.06   1
  -4 -10   6   55.60    6.53   1
   4  10  -6   62.55    6.43   1
   4  10  -6   51.50    5.84   1
  -4 -10   5   16.08    4.76   1
   4  10  -5    7.71    4.30   1
   4  10  -5   19.49    4.96   1
  -4 -10   4  153.65    9.58   1
   4 -10  -4  147.18    9.42   1
   4  10  -4  172.54    9.68   1
   4  10  -4  143.19    9.21   1
  -4 -10   3    5.44    4.51   1
   4 -10  -3    9.13    4.43   1
   4  10  -3    3.03    4.13   1
   4  10  -3    6.30    4.07   1
   4 -10  -2  588.75   26.01   1
  -4 -10   2  617.56   26.01   1
   4  10  -2  597.01   25.77   1
  -4 -10   1  124.08    8.26   1
   4 -10  -1  133.17    8.36   1
  -4  10   1  117.21    7.19   1
   4  10  -1  116.63    7.94   1
  -4  10   0  229.25   12.41  -2
  -4 -10   0  229.25   12.41   1
   4  10   0  277.43   13.14  -2
   4 -10   0  277.43   13.14   1
  -4 -10   0  255.54   12.20  -2
  -4  10   0  255.54   12.20   1
   4 -10   0  257.18   12.68  -2
   4  10   0  257.18   12.68   1
  -4  10   0  239.22   12.13  -2
  -4 -10   0  239.22   12.13   1
   4 -10   1   24.09    5.20   1
  -4 -10  -1   23.26    4.58   1
  -4  10  -1   15.16    4.19   1
   4  10   1   19.60    4.12   1
  -4 -10  -1   17.82    3.90   1
  -4 -10  -2   84.30    6.74   1
   4 -10   2  104.54    7.71   1
  -4  10  -2   89.92    6.79   1
   4  10   2   93.11    6.64   1
  -4 -10  -3    4.15    3.99   1
   4 -10   3    6.18    4.33   1
  -4 -10  -4    3.54    4.45   1
  -4  10  -4   -0.69    3.66   1
  -4 -10  -5   10.89    4.53   1
  -4  10  -5    1.95    4.17   1
  -4 -10  -6   42.18    5.78   1
  -4  10  -6   30.04    5.36   1
  -5  10   7   57.87    6.62  -2
  -4 -10  -7   57.87    6.62   1
  -5 -10   7   55.95    6.76  -2
  -4  10  -7   55.95    6.76   1
  -4 -10  -8   40.18    6.23   1
  -4  10  -8   24.36    5.95   1
  -4 -10  -9    3.77    5.31   1
  -4  10  -9   11.31    5.77   1
  -4 -10 -10   43.52    7.00   1
  -4  10 -10   40.60    6.74   1
  -4 -10 -11   10.30    5.85   1
  -4  10 -11    1.94    6.05   1
  -4  10 -12   30.07    7.13   1
   4  11 -12   -1.34    6.09   1
   4  11 -12   -0.67    6.07   1
  -4  11  12    5.51    6.15   1
   4  11 -11   60.67    8.18   1
   4  11 -11   56.31    8.05   1
  -4  11  11   76.33    8.49   1
   4  11 -10    3.03    5.64   1
   4  11 -10   -0.61    5.75   1
   4  11  -9   85.44    8.22   1
   4  11  -9   89.84    8.24   1
  -4 -11   8   38.98    6.47   1
   4  11  -8   29.46    5.93   1
   4  11  -8   22.25    5.46   1
  -3  11  -7  101.27    8.34  -2
  -4 -11   7  101.27    8.34   1
   3 -11   7   96.30    8.35  -2
   4  11  -7   96.30    8.35   1
   3 -11   7   96.32    7.75  -2
   4  11  -7   96.32    7.75   1
  -4 -11   6    0.98    4.76   1
   4  11  -6    0.95    4.65   1
   4  11  -6    7.69    4.51   1
  -4 -11   5    3.29    4.71   1
   4  11  -5    6.73    4.51   1
   4  11  -5   11.14    4.92   1
  -4 -11   4   -0.90    4.62   1
   4 -11  -4   -2.31    4.79   1
   4  11  -4    6.76    4.61   1
   4  11  -4    1.74    4.51   1
  -4 -11   3   14.40    4.95   1
   4 -11  -3    8.92    4.79   1
   4  11  -3    5.13    4.30   1
   4  11  -3    7.64    4.48   1
   4 -11  -2  388.19   18.62   1
  -4 -11   2  412.87   18.76   1
   4  11  -2  401.39   18.55   1
   4 -11  -1   37.62    5.79   1
  -4 -11   1   28.02    5.22   1
   4  11  -1   23.94    4.86   1
  -4  11   0   30.21    4.90  -2
  -4 -11   0   30.21    4.90   1
   4  11   0   29.31    5.26  -2
   4 -11   0   29.31    5.26   1
   4 -11   0   34.55    5.15  -2
   4  11   0   34.55    5.15   1
  -4  11   0   35.61    4.52  -2
  -4 -11   0   35.61    4.52   1
   4 -11   1  158.15    9.80   1
  -4 -11  -1  155.07    9.34   1
   4  11   1  150.42    9.15   1
  -4 -11  -2   24.12    4.91   1
   4 -11   2   21.84    5.32   1
   4  11   2   25.23    4.64   1
   4 -11   3  217.07   11.88   1
  -4 -11  -3  211.40   11.19   1
   4  11   3  186.84   10.52   1
  -4 -11  -4   74.90    6.38   1
   4 -11   4   63.85    6.99   1
  -4 -11  -5  126.79    8.94   1
  -4  11  -5  157.33    9.17   1
  -4 -11  -6   25.38    5.58   1
  -4  11  -6   32.26    5.37   1
  -5  11   7   66.08    6.90  -2
  -4 -11  -7   66.08    6.90   1
  -5 -11   7   61.18    6.92  -2
  -4  11  -7   61.18    6.92   1
  -4 -11  -8   96.23    8.22   1
  -4  11  -8   92.88    8.23   1
  -4  11  -9   26.92    6.19   1
  -4  11 -10    6.75    5.70   1
  -4  11 -11    0.65    6.09   1
   4  12 -12   -3.39    6.18   1
   4  12 -11   -1.30    5.80   1
   4  12 -11   -5.22    6.16   1
  -4  12  11    0.67    5.98   1
   4  12 -10    0.62    5.87   1
   4  12 -10   -0.62    5.55   1
  -4 -12   9   21.68    5.86   1
   4  12  -9   28.17    6.20   1
  -4 -12   8    2.78    5.20   1
   4  12  -8    4.44    5.45   1
   4  12  -8    7.40    5.28   1
  -3  12  -7   82.12    8.24  -2
  -4 -12   7   82.12    8.24   1
   3 -12   7   98.26    8.06  -2
   4  12  -7   98.26    8.06   1
   3 -12   7   79.81    7.52  -2
   4  12  -7   79.81    7.52   1
  -4 -12   6   41.14    6.15   1
   4  12  -6   33.53    6.04   1
   4  12  -6   34.40    5.92   1
  -4 -12   5  244.80   12.77   1
   4  12  -5  208.22   12.19   1
   4  12  -5  214.34   12.29   1
  -4 -12   4   -2.83    4.76   1
   4 -12  -4   -2.96    5.08   1
   4  12  -4   -1.77    4.52   1
   4  12  -4   -2.79    4.49   1
  -4 -12   3  581.46   25.36   1
   4 -12  -3  554.97   25.42   1
   4  12  -3  553.31   24.81   1
   4  12  -3  598.28   25.49   1
  -4 -12   2   19.15    5.08   1
   4 -12  -2   21.15    5.43   1
   4  12  -2   32.20    5.37   1
   4 -12  -1  446.98   20.75   1
  -4 -12   1  438.62   20.32   1
   4  12  -1  457.52   20.52   1
   4  12   0   55.85    6.59  -2
   4 -12   0   55.85    6.59   1
  -4  12   0   54.08    6.01  -2
  -4 -12   0   54.08    6.01   1
   4 -12   0   54.40    6.14  -2
   4  12   0   54.40    6.14   1
   4 -12   1  186.61   11.37   1
  -4 -12  -1  208.05   10.93   1
   4  12   1  169.98   10.43   1
  -4 -12  -2   39.63    5.38   1
   4 -12   2   41.31    6.04   1
   4  12   2   38.09    5.27   1
  -4 -12  -3   70.83    6.23   1
   4 -12   3   53.88    6.85   1
   4 -12   4    6.83    5.18   1
  -4 -12  -4    7.07    4.30   1
   4 -12   5    0.55    5.43   1
  -4 -12  -5   -6.15    4.66   1
  -5 -12   7    6.42    4.94  -2
  -4  12  -7    6.42    4.94   1
  -5 -12   7    9.29    5.13  -2
  -4  12  -7    9.29    5.13   1
  -4  12  -8   17.70    5.81   1
  -4  12  -9   10.45    5.81   1
  -4  12 -10   -0.62    5.69   1
  -4  12 -11    8.57    6.31   1
  -4 -13  11    4.59    6.15   1
  -4  13  11    1.38    6.41   1
   4  13 -11   -8.63    6.24   1
  -4 -13  10   39.52    6.76   1
   4  13 -10   25.93    6.49   1
  -4 -13   9    5.99    5.61   1
   4  13  -9    0.60    5.83   1
  -4 -13   8   32.57    6.43   1
   4  13  -8   46.28    6.62   1
   4  13  -8   35.50    6.20   1
  -3  13  -7   10.42    5.53  -2
  -4 -13   7   10.42    5.53   1
   3 -13   7    6.47    5.61  -2
   4  13  -7    6.47    5.61   1
   3 -13   7    4.18    4.96  -2
   4  13  -7    4.18    4.96   1
  -4 -13   6   98.55    8.03   1
   4  13  -6   70.68    7.31   1
   4  13  -6   74.57    7.61   1
  -4 -13   5   10.66    5.49   1
   4  13  -5    3.85    4.84   1
   4  13  -5    2.52    5.10   1
  -4 -13   4   13.24    5.41   1
   4 -13  -4    7.85    5.58   1
   4  13  -4   17.30    5.13   1
   4  13  -4   18.21    5.11   1
  -4 -13   3   48.12    6.29   1
   4 -13  -3   49.32    6.52   1
   4  13  -3   59.03    6.07   1
   4  13  -3   48.09    6.28   1
  -4 -13   2   42.10    5.86   1
   4 -13  -2   37.65    5.86   1
   4  13  -2   39.51    5.66   1
   4 -13  -1   83.20    7.47   1
  -4 -13   1   63.17    6.37   1
   4  13  -1   56.27    6.76   1
  -4  13   0   88.57    7.14  -2
  -4 -13   0   88.57    7.14   1
   4  13   0   97.17    7.98  -2
   4 -13   0   97.17    7.98   1
   4 -13   0   83.48    7.28  -2
   4  13   0   83.48    7.28   1
   4 -13   1   19.95    5.94   1
  -4 -13  -1   21.02    4.89   1
   4  13   1   13.58    4.93   1
   4 -13   2  120.91    9.26   1
   4  13   2  116.54    8.20   1
   4 -13   3   59.27    7.23   1
   4 -13   4  143.56   10.30   1
   4 -13   5   -0.58    5.27   1
  -4  13  -6  172.16   11.11   1
  -5 -13   7    8.26    5.18  -2
  -4  13  -7    8.26    5.18   1
  -4  13  -9    7.04    5.70   1
  -4  13 -10    8.81    5.92   1
   4  14 -10    9.06    6.27   1
   4  14  -9    9.26    6.00   1
   4  14  -8   11.13    6.17   1
   4  14  -8    0.55    5.32   1
   3 -14   7   32.80    6.12  -2
   4  14  -7   32.80    6.12   1
   3 -14   7   31.41    6.46  -2
   4  14  -7   31.41    6.46   1
   4  14  -6   34.74    6.30   1
   4  14  -6   36.98    6.48   1
   4  14  -5   72.23    7.45   1
   4  14  -5   89.99    8.00   1
   4 -14  -4  119.59    9.61   1
   4  14  -4  133.56    9.59   1
   4 -14  -3   33.46    6.07   1
   4  14  -3   57.14    6.86   1
   4 -14  -2   57.55    7.16   1
   4  14  -2   62.94    7.11   1
   4 -14  -1  112.55    9.09   1
   4  14  -1  111.93    8.47   1
   4  14   0   79.63    7.85  -2
   4 -14   0   79.63    7.85   1
   4 -14   0   69.02    7.01  -2
   4  14   0   69.02    7.01   1
   4 -14   1   23.36    6.31   1
   4  14   1   38.05    5.98   1
   4 -14   2   17.23    5.50   1
   4  14   2    5.64    4.77   1
   4 -14   3   26.00    6.79   1
   4 -14   4    0.59    5.65   1
   4 -14   5   10.94    6.02   1
  -4  14  -5   13.34    5.89   1
   4 -14   6    7.59    5.81   1
  -4  14  -6    6.47    5.64   1
  -5 -14   7    6.55    5.32  -2
  -4  14  -7    6.55    5.32   1
   4  15 -10    1.98    6.03   1
   4  15  -9   18.89    6.39   1
   4  15  -8    4.81    5.79   1
   4  15  -8   -5.80    5.59   1
   3 -15   7    6.87    5.44  -2
   4  15  -7    6.87    5.44   1
   3 -15   7    9.27    5.81  -2
   4  15  -7    9.27    5.81   1
   4  15  -6   12.03    5.82   1
   4  15  -5   19.10    5.99   1
   4 -15  -4   11.66    6.00   1
   4  15  -4   14.33    5.48   1
   4 -15  -3    9.72    5.62   1
   4  15  -3    1.62    5.21   1
   4 -15  -2   41.73    6.50   1
   4  15  -2   35.84    6.27   1
   4 -15  -1   14.08    5.76   1
   4  15  -1    8.76    5.38   1
   4  15   0    6.19    5.48  -2
   4 -15   0    6.19    5.48   1
   4 -15   0    9.01    5.18  -2
   4  15   0    9.01    5.18   1
   4 -15   1   45.91    7.07   1
   4  15   1   40.81    6.15   1
   4 -15   2   -0.59    5.47   1
   4  15   2   -1.38    4.92   1
   4 -15   3   97.53    9.03   1
  -4  15  -3   86.34    8.37   1
   4 -15   4    5.62    5.71   1
  -4  15  -4   -0.55    5.24   1
   4 -15   5  128.28   10.22   1
  -4  15  -5   91.93    8.75   1
   4 -15   6   28.28    6.82   1
  -4  15  -6   22.21    6.03   1
   5  15  -7   80.61    9.16  -2
   4 -15   7   80.61    9.16   1
  -5 -15   7   65.19    7.86  -2
  -4  15  -7   65.19    7.86   1
   4 -15   8   -7.77    6.86   1
   4  16  -9    6.41    6.09   1
   4  16  -8   12.13    5.99   1
   3 -16   7   16.99    6.25  -2
   4  16  -7   16.99    6.25   1
   4  16  -6   66.11    8.02   1
   4  16  -5    4.13    5.57   1
   4 -16  -4  103.41    9.21   1
   4  16  -4   97.44    8.89   1
   4 -16  -3    2.41    5.74   1
   4  16  -3    1.14    5.43   1
   4 -16  -2  151.84   10.88   1
  -4  16   2  148.03    9.91   1
   4  16  -2  142.89   10.23   1
   4 -16  -1   -5.35    5.89   1
  -4  16   1    3.10    4.92   1
   4  16  -1    8.70    5.78   1
   4  16   0   64.12    7.79  -2
   4 -16   0   64.12    7.79   1
  -4 -16   0   64.97    7.22  -2
  -4  16   0   64.97    7.22   1
   4 -16   0   59.73    7.19  -2
   4  16   0   59.73    7.19   1
   4 -16   1    4.81    5.86   1
   4  16   1    3.55    5.15   1
  -4  16  -1    1.64    5.32   1
   4 -16   2   35.75    7.19   1
  -4  16  -2   26.29    6.25   1
   4 -16   3   -4.42    6.34   1
  -4  16  -3    4.56    5.80   1
   4 -16   4    8.52    6.30   1
  -4  16  -4    1.73    5.34   1
   4 -16   5   -2.68    6.29   1
  -4  16  -5    6.50    5.78   1
   4 -16   6    3.42    6.24   1
  -4  16  -6    1.20    5.75   1
   5  16  -7   -4.93    6.43  -2
   4 -16   7   -4.93    6.43   1
  -5 -16   7   -9.65    6.07  -2
  -4  16  -7   -9.65    6.07   1
   4 -16   8   13.07    7.12   1
   4  17  -8    1.89    5.94   1
   3 -17   7    4.43    5.86  -2
   4  17  -7    4.43    5.86   1
   4  17  -6   -6.91    6.48   1
   4  17  -5   -8.68    5.99   1
   4  17  -4   25.54    6.82   1
   4 -17  -3   13.88    6.35   1
   4  17  -3   14.91    6.05   1
   4 -17  -2    3.73    6.08   1
  -4  17   2    9.93    5.45   1
   4  17  -2   -8.20    6.05   1
   4 -17  -1   23.68    6.82   1
  -4  17   1   19.43    5.88   1
   4  17  -1    8.01    5.56   1
   4  17   0  -10.61    6.43  -2
   4 -17   0  -10.61    6.43   1
   4 -17   0    1.11    5.26  -2
   4  17   0    1.11    5.26   1
  -4 -17   0   -3.89    5.60  -2
  -4  17   0   -3.89    5.60   1
   4 -17   1   13.84    6.44   1
  -4  17  -1   15.96    5.79   1
   4  17   1   30.92    6.25   1
   4 -17   2   38.05    7.06   1
  -4  17  -2   26.84    6.49   1
   4 -17   3   26.29    6.96   1
  -4  17  -3   17.37    6.16   1
   4 -17   4   50.98    8.00   1
  -4  17  -4   49.07    7.50   1
   4 -17   5    9.10    6.97   1
  -4  17  -5   11.78    6.42   1
   4 -17   6   14.94    7.13   1
  -4  17  -6   15.65    6.63   1
   5  17  -7   13.08    7.00  -2
   4 -17   7   13.08    7.00   1
  -5 -17   7   14.47    6.40  -2
  -4  17  -7   14.47    6.40   1
   3 -18   7   16.43    6.74  -2
   4  18  -7   16.43    6.74   1
   4  18  -6    7.19    6.05   1
   4  18  -5   22.63    6.72   1
   4  18  -4   -1.27    6.29   1
   4 -18  -3   59.87    8.32   1
   4  18  -3   60.05    8.05   1
   4 -18  -2   -1.94    6.03   1
   4  18  -2   -0.61    5.82   1
   4 -18  -1   54.64    7.57   1
   4  18  -1   34.69    6.82   1
  -4  18   1   32.07    6.43   1
   4  18   0    6.53    6.39  -2
   4 -18   0    6.53    6.39   1
  -4 -18   0    4.13    6.04  -2
  -4  18   0    4.13    6.04   1
   4 -18   0   -4.63    5.68  -2
   4  18   0   -4.63    5.68   1
   4 -18   1    5.90    6.16   1
  -4  18  -1    9.07    6.01   1
   4  18   1   -2.79    5.64   1
   4 -18   2   16.04    6.93   1
  -4  18  -2    1.85    5.83   1
   4 -18   3   -0.68    6.57   1
  -4  18  -3   -2.52    5.78   1
   4 -18   4    0.70    6.42   1
  -4  18  -4    0.64    5.96   1
   4 -18   5    5.05    6.76   1
  -4  18  -5    5.17    6.39   1
   4 -18   6   -5.92    7.02   1
  -4  18  -6    7.16    6.53   1
   4  19  -5    7.37    6.41   1
   4  19  -4   -1.32    6.28   1
   4 -19  -3    1.36    6.51   1
   4  19  -3    0.65    6.16   1
   4 -19  -2   -4.72    6.11   1
   4  19  -2   -5.11    6.42   1
   4 -19  -1    7.41    6.48   1
   4  19  -1    3.74    6.04   1
  -4  19   1   -2.38    5.94   1
   4  19   0   12.22    6.39  -2
   4 -19   0   12.22    6.39   1
   4 -19   0   16.27    6.20  -2
   4  19   0   16.27    6.20   1
  -4 -19   0    2.45    5.98  -2
  -4  19   0    2.45    5.98   1
   4 -19   1    1.36    6.43   1
  -4  19  -1    5.03    6.17   1
   4 -19   2   43.40    7.63   1
  -4  19  -2   48.15    7.73   1
   4 -19   3   38.02    7.62   1
  -4  19  -3   33.35    7.22   1
   4 -19   4   15.82    6.99   1
  -4  19  -4    7.95    6.66   1
   4 -20  -3   -1.40    6.47   1
   4 -20  -2   20.93    7.02   1
   4  20  -2   22.44    6.83   1
   4 -20  -1    9.04    6.48   1
   4  20  -1    3.21    6.30   1
  -4  20   1   10.51    6.13   1
   4  20   0    2.80    6.50  -2
   4 -20   0    2.80    6.50   1
   4 -20   0    5.59    5.90  -2
   4  20   0    5.59    5.90   1
  -4 -20   0    2.54    6.15  -2
  -4  20   0    2.54    6.15   1
   4 -20   1    6.33    6.53   1
  -4  20  -1   -7.17    6.46   1
   4 -20   2    8.51    6.71   1
  -4  20  -2    1.33    6.13   1
   5   0 -14  -11.77    6.22   1
   5   0 -13   48.12    7.09   1
   5   0 -12    8.79    5.24   1
   5   0 -11  173.40   11.01   1
  -5   0  11  167.98   10.83   1
   5   0 -10   -1.88    4.67   1
  -5   0  10    3.69    4.65   1
   5   0  -9   90.43    7.30   1
   5   0  -9   97.66    7.27   1
  -5   0   9  101.19    7.38   1
   5   0  -8    7.50    4.45   1
   5   0  -8   -4.02    3.82   1
  -5   0   8    8.09    4.13   1
   4   0   7   24.87    4.52  -2
   5   0  -7   24.87    4.52   1
   4   0   7   40.07    4.94  -2
   5   0  -7   40.07    4.94   1
  -4   0  -7   36.59    4.34  -2
  -5   0   7   36.59    4.34   1
   5   0  -6    0.66    3.72   1
   5   0  -6    4.79    3.80   1
  -5   0   6    6.69    2.99   1
   5   0  -5  604.82   25.49   1
  -5   0   5  591.09   24.96   1
   5   0  -5  640.48   25.52   1
  -5   0   4   -0.84    3.00   1
  -5   0   3    6.45    3.44   1
  -5   0   3    3.72    3.23   1
  -5   0   2    2.06    2.92   1
  -5   0   2   -2.33    3.22   1
  -5   0   1  165.82    8.63   1
  -5   0   1  173.27    8.79   1
   5   0   0    1.38    1.77  -2
   5   0   0    1.38    1.77   1
  -5   0   0    0.24    2.76  -2
  -5   0   0    0.24    2.76   1
  -5   0   0   -2.73    2.52  -2
  -5   0   0   -2.73    2.52   1
  -5   0   0   -1.83    2.89  -2
  -5   0   0   -1.83    2.89   1
  -5   0  -1  298.28   13.55   1
   5   0   1  302.94   12.52   1
  -5   0  -1  318.85   13.01   1
  -5   0  -1  278.15   13.64   1
  -5   0  -1  303.81   13.71   1
  -5   0  -2    6.79    3.18   1
  -5   0  -2    2.60    3.26   1
  -5   0  -2    2.32    3.37   1
  -5   0  -3  192.13    9.80   1
  -5   0  -3  197.37    9.93   1
   5   0   3  181.55    9.47   1
  -5   0  -3  198.00    9.65   1
  -5   0  -4   -3.62    3.19   1
  -5   0  -4    1.26    3.35   1
   5   0   4   -2.05    3.58   1
  -5   0  -4   -2.68    3.67   1
  -5   0  -5    6.97    3.94   1
   5   0   5    9.62    3.75   1
  -5   0  -5    9.63    3.25   1
  -5   0  -5    7.65    4.14   1
  -5   0  -6   -2.32    3.82   1
  -5   0  -6    3.05    3.66   1
   5   0   6    4.83    3.83   1
  -5   0  -6   -1.59    4.12   1
  -6   0   7  190.67   10.81  -2
  -5   0  -7  190.67   10.81   1
  -6   0   7  188.59   10.22  -2
  -5   0  -7  188.59   10.22   1
   6   0  -7  188.79   10.75  -2
   5   0   7  188.79   10.75   1
  -6   0   7  191.03   10.89  -2
  -5   0  -7  191.03   10.89   1
  -5   0  -8    7.00    5.00   1
   5   0   8   10.44    5.00   1
  -5   0  -8    1.88    4.88   1
  -5   0  -9   37.38    6.08   1
   5   0   9   20.40    5.39   1
  -5   0  -9   32.30    6.08   1
  -5   0 -10   -1.11    5.40   1
   5   0  10   10.28    6.42   1
  -5   0 -10    4.90    5.05   1
   5   0  11    6.42    6.11   1
  -5   0 -11    8.63    5.67   1
  -5   0 -12    2.59    5.77   1
  -5   0 -12    4.26    5.64   1
   5   0  12    3.75    6.27   1
  -5   0 -13   17.05    6.53   1
  -5   0 -13    8.94    6.34   1
   5   0  13   31.19    7.73   1
   5   1 -14    6.34    5.71   1
   5   1 -13   -4.20    5.73   1
   5   1 -12    6.75    5.32   1
   5  -1 -12   -0.53    5.00   1
  -5   1  12    0.56    5.20   1
   5   1 -11    7.85    5.32   1
   5  -1 -11    5.94    4.85   1
  -5   1  11    4.67    4.77   1
   5   1 -10   32.96    5.57   1
   5  -1 -10   41.75    5.84   1
   5   1 -10   29.35    5.22   1
  -5   1  10   30.40    5.61   1
  -5  -1  10   28.04    5.31   1
   5   1  -9    5.81    4.68   1
   5  -1  -9    7.88    4.30   1
   5   1  -9   17.61    4.63   1
  -5   1   9   10.62    4.31   1
  -5  -1   9   13.78    4.26   1
   5  -1  -8  103.89    7.24   1
   5   1  -8   82.80    7.25   1
   5  -1  -8   87.04    6.75   1
   5   1  -8   83.15    6.86   1
  -5  -1   8  104.57    7.04   1
  -5   1   8  100.09    7.06   1
   4  -1   7   82.56    6.72  -2
   5   1  -7   82.56    6.72   1
   4   1   7   79.54    6.30  -2
   5  -1  -7   79.54    6.30   1
   4   1   7   91.05    6.42  -2
   5  -1  -7   91.05    6.42   1
   4  -1   7  103.45    6.86  -2
   5   1  -7  103.45    6.86   1
  -4   1  -7   77.53    5.83  -2
  -5  -1   7   77.53    5.83   1
  -4  -1  -7   84.97    6.18  -2
  -5   1   7   84.97    6.18   1
   5   1  -6  171.49    9.41   1
   5  -1  -6  163.28    9.16   1
   5  -1  -6  167.67    9.02   1
   5   1  -6  180.57    9.54   1
  -5  -1   6  179.27    8.86   1
  -5   1   6  169.83    9.02   1
   5  -1  -5  284.92   13.37   1
   5   1  -5  292.61   13.67   1
  -5  -1   5  301.36   13.77   1
  -5  -1   5  286.46   12.85   1
  -5  -1   4  570.92   23.41   1
  -5  -1   4  591.87   24.34   1
  -5   1   4  585.03   24.01   1
  -5   1   3  418.93   17.58   1
  -5  -1   3  403.10   17.89   1
  -5   1   3  408.44   17.57   1
  -5   1   2  496.16   20.28   1
  -5  -1   2  516.92   20.74   1
  -5   1   2  477.64   19.78   1
  -5  -1   2  463.81   20.47   1
  -5   1   2  480.02   20.45   1
  -5   1   2  479.70   20.31   1
   5  -1  -1  298.91   11.37   1
   5  -1  -1  269.75   11.69   1
  -5   1   1  237.85   11.69   1
  -5  -1   1  263.64   12.29   1
  -5   1   1  245.75   11.90   1
  -5  -1   1  241.99   12.08   1
  -5   1   1  257.37   12.12   1
  -5   1   0  453.39   19.55  -2
  -5  -1   0  453.39   19.55   1
   5   1   0  454.82   19.05  -2
   5  -1   0  454.82   19.05   1
  -5  -1   0  452.14   19.23  -2
  -5   1   0  452.14   19.23   1
   5   1   0  451.33   18.61  -2
   5  -1   0  451.33   18.61   1
  -5  -1   0  464.12   18.92  -2
  -5   1   0  464.12   18.92   1
  -5   1   0  497.84   18.76  -2
  -5  -1   0  497.84   18.76   1
  -5  -1   0  458.16   19.57  -2
  -5   1   0  458.16   19.57   1
  -5   1   0  467.75   19.72  -2
  -5  -1   0  467.75   19.72   1
  -5  -1   0  439.65   19.51  -2
  -5   1   0  439.65   19.51   1
  -5   1  -1  843.42   35.93   1
  -5  -1  -1  897.71   36.33   1
   5  -1   1  897.38   35.45   1
  -5  -1  -1  914.90   35.49   1
  -5   1  -1  905.79   36.37   1
  -5   1  -1  966.53   36.42   1
  -5  -1  -1  929.33   36.50   1
  -5   1  -2  230.11   10.54   1
  -5  -1  -2  210.55   10.72   1
  -5   1  -2  216.44   10.86   1
  -5  -1  -2  215.20   10.90   1
  -5   1  -2  223.64   10.67   1
  -5  -1  -3    8.47    3.43   1
  -5   1  -3   14.40    3.49   1
  -5  -1  -3   15.16    3.46   1
   5   1   3   17.69    3.29   1
  -5   1  -3   18.17    3.68   1
  -5   1  -3    8.45    3.50   1
  -5  -1  -3   12.43    3.64   1
  -5   1  -4    8.45    3.32   1
  -5  -1  -4   11.74    3.34   1
  -5  -1  -4    8.18    3.67   1
   5  -1   4   10.70    3.76   1
   5   1   4    8.22    3.55   1
  -5   1  -4   12.06    3.43   1
  -5   1  -4   12.81    3.86   1
  -5  -1  -4   15.33    3.88   1
  -5  -1  -5   29.80    4.45   1
  -5  -1  -5   17.56    3.37   1
  -5   1  -5   23.36    4.43   1
   5  -1   5   19.47    4.18   1
   5   1   5   17.08    3.91   1
  -5   1  -5   23.56    4.69   1
  -5  -1  -5   19.91    4.36   1
  -5   1  -6    6.42    4.14   1
  -5  -1  -6    0.79    4.11   1
  -5   1  -6    0.35    3.98   1
   5  -1   6    1.52    4.02   1
   5   1   6   -1.45    3.62   1
  -5   1  -6   -0.40    3.90   1
  -5  -1  -6    0.39    4.19   1
  -6  -1   7   15.79    4.85  -2
  -5   1  -7   15.79    4.85   1
  -6   1   7   13.97    4.71  -2
  -5  -1  -7   13.97    4.71   1
  -6  -1   7   16.70    4.48  -2
  -5   1  -7   16.70    4.48   1
   6   1  -7   16.86    4.71  -2
   5  -1   7   16.86    4.71   1
   6  -1  -7   19.35    4.77  -2
   5   1   7   19.35    4.77   1
  -6  -1   7    8.87    4.68  -2
  -5   1  -7    8.87    4.68   1
  -6   1   7   11.17    4.93  -2
  -5  -1  -7   11.17    4.93   1
  -5  -1  -8   64.58    6.83   1
  -5   1  -8   66.64    6.44   1
  -5   1  -8   51.98    5.86   1
   5  -1   8   67.28    7.12   1
   5   1   8   64.28    6.73   1
  -5   1  -8   68.69    6.77   1
  -5  -1  -8   64.00    6.90   1
  -5   1  -9   26.01    5.67   1
  -5  -1  -9   21.79    5.45   1
   5  -1   9   25.85    5.97   1
   5   1   9   24.52    5.82   1
  -5   1  -9   27.19    5.89   1
  -5  -1  -9   33.33    5.99   1
  -5   1 -10   45.66    6.79   1
  -5  -1 -10   49.65    6.95   1
   5  -1  10   54.41    7.32   1
   5   1  10   62.07    7.43   1
  -5   1 -10   47.15    6.91   1
  -5  -1 -10   34.65    6.32   1
  -5   1 -11   39.13    6.60   1
  -5  -1 -11   21.25    6.25   1
  -5   1 -11   28.08    6.54   1
   5  -1  11   37.31    7.25   1
   5   1  11   26.03    7.04   1
  -5  -1 -11   24.85    5.97   1
  -5   1 -12   21.13    6.65   1
  -5  -1 -12   28.89    6.82   1
  -5   1 -12   18.65    6.37   1
   5  -1  12   23.41    7.11   1
   5   1  12   19.85    6.63   1
  -5  -1 -12   23.79    6.77   1
  -5   1 -13   54.71    8.17   1
  -5  -1 -13   57.96    8.17   1
  -5   1 -13   53.52    8.25   1
   5  -1  13   68.20    8.72   1
   5   1  13   46.74    8.59   1
   5   2 -14   31.72    6.76   1
   5   2 -13   21.49    6.44   1
  -5   2  13   19.06    6.21   1
   5   2 -12   64.61    7.47   1
  -5   2  12   54.53    7.36   1
   5   2 -11   -2.15    5.18   1
   5   2 -11    5.85    4.87   1
  -5   2  11    5.86    5.05   1
   5   2 -10  219.69   12.79   1
   5  -2 -10  233.41   12.40   1
   5   2 -10  212.34   12.36   1
  -5   2  10  242.87   12.84   1
   5   2  -9    3.71    4.61   1
   5  -2  -9    3.99    4.07   1
   5   2  -9    3.87    4.30   1
  -5   2   9    5.20    4.32   1
   5   2  -8   51.46    6.00   1
   5  -2  -8   42.29    5.04   1
   5   2  -8   42.93    5.31   1
  -5   2   8   48.00    5.42   1
  -5  -2   8   47.28    5.05   1
   4  -2   7   78.89    6.44  -2
   5   2  -7   78.89    6.44   1
   4   2   7   74.38    5.88  -2
   5  -2  -7   74.38    5.88   1
  -4  -2  -7   71.04    6.06  -2
  -5   2   7   71.04    6.06   1
  -4   2  -7   72.65    5.48  -2
  -5  -2   7   72.65    5.48   1
   4   2   7   76.24    5.86  -2
   5  -2  -7   76.24    5.86   1
   4  -2   7   90.39    6.52  -2
   5   2  -7   90.39    6.52   1
   5  -2  -6   95.39    6.09   1
   5   2  -6   85.23    6.63   1
  -5  -2   6   88.36    5.64   1
   5  -2  -6   83.20    5.85   1
   5   2  -6   92.86    6.75   1
  -5   2   6   75.18    5.56   1
   5  -2  -5  173.74    9.07   1
  -5  -2   5  163.29    9.59   1
  -5  -2   5  188.43    8.76   1
   5   2  -5  184.23    9.81   1
  -5   2   5  183.33    8.98   1
  -5  -2   4   50.77    3.72   1
  -5  -2   4   66.80    5.23   1
  -5   2   4   55.37    4.25   1
  -5   2   4   49.78    4.53   1
  -5   2   4   50.84    4.27   1
  -5   2   3   -1.09    2.27   1
  -5   2   3    2.06    2.38   1
  -5  -2   3    4.93    3.36   1
  -5   2   3    2.85    3.11   1
  -5   2   3    0.54    2.30   1
  -5   2   3    0.71    2.63   1
  -5   2   2  293.72   12.39   1
  -5   2   2  289.34   12.40   1
  -5  -2   2  278.94   13.37   1
  -5   2   2  282.18   12.70   1
  -5   2   2  287.62   13.21   1
  -5   2   2  287.43   12.89   1
  -5  -2   2  304.43   13.45   1
   5  -2  -1 1000.56   38.92   1
   5  -2  -1 1018.34   39.01   1
  -5   2   1  902.33   38.71   1
  -5   2   1  982.42   39.13   1
  -5  -2   1 1027.91   39.91   1
  -5   2   1 1036.65   39.51   1
  -5  -2   1 1043.32   39.88   1
  -5   2   1 1012.49   39.71   1
  -5   2   0   49.58    4.92  -2
  -5  -2   0   49.58    4.92   1
   5   2   0   50.53    3.96  -2
   5  -2   0   50.53    3.96   1
  -5  -2   0   51.64    4.91  -2
  -5   2   0   51.64    4.91   1
   5   2   0   65.40    4.19  -2
   5  -2   0   65.40    4.19   1
  -5  -2   0   57.93    4.18  -2
  -5   2   0   57.93    4.18   1
  -5  -2   0   57.19    4.62  -2
  -5   2   0   57.19    4.62   1
  -5   2   0   51.75    4.86  -2
  -5  -2   0   51.75    4.86   1
  -5   2  -1  382.47   16.50   1
   5  -2   1  389.27   16.22   1
  -5  -2  -1  367.98   16.89   1
   5  -2   1  383.15   16.19   1
  -5   2  -1  375.04   16.85   1
  -5  -2  -1  411.25   17.13   1
  -5   2  -1  399.30   17.01   1
  -5   2  -2  463.29   19.33   1
  -5  -2  -2  427.37   19.72   1
  -5   2  -2  483.16   19.86   1
  -5  -2  -2  455.77   19.79   1
   5   2   2  474.50   19.10   1
  -5   2  -2  454.09   19.63   1
  -5   2  -3  126.82    7.14   1
  -5  -2  -3  119.91    7.42   1
   5   2   3  123.80    6.86   1
  -5  -2  -3  127.61    7.42   1
  -5   2  -3  120.99    7.49   1
  -5   2  -3  123.73    7.18   1
  -5  -2  -4  406.86   18.47   1
  -5   2  -4  403.59   18.01   1
  -5   2  -4  419.02   18.52   1
   5   2   4  420.73   17.94   1
  -5  -2  -4  400.72   18.34   1
  -5  -2  -4  430.90   17.89   1
  -5  -2  -5   20.77    4.55   1
  -5  -2  -5   11.46    3.21   1
  -5   2  -5   17.09    3.99   1
   5  -2   5    7.06    4.13   1
   5   2   5   11.54    3.82   1
  -5   2  -5    8.04    4.09   1
  -5   2  -5    8.93    4.18   1
  -5  -2  -5   14.02    4.03   1
  -5   2  -6  153.58    9.30   1
  -5  -2  -6  159.41    9.65   1
  -5   2  -6  166.19    9.31   1
  -5  -2  -6  165.67    9.56   1
   5  -2   6  155.78    9.48   1
   5   2   6  172.92    9.51   1
  -5   2  -6  153.30    9.69   1
  -6  -2   7   13.05    4.51  -2
  -5   2  -7   13.05    4.51   1
  -6   2   7   12.05    4.74  -2
  -5  -2  -7   12.05    4.74   1
  -6  -2   7   13.66    4.52  -2
  -5   2  -7   13.66    4.52   1
   6   2  -7   27.12    5.30  -2
   5  -2   7   27.12    5.30   1
   6  -2  -7   13.08    4.59  -2
   5   2   7   13.08    4.59   1
  -6   2   7   10.96    4.56  -2
  -5  -2  -7   10.96    4.56   1
  -6  -2   7   14.79    4.71  -2
  -5   2  -7   14.79    4.71   1
  -5   2  -8  132.72    9.26   1
  -5  -2  -8  161.56   10.07   1
  -5   2  -8  147.93    9.25   1
   5  -2   8  162.60   10.21   1
   5   2   8  136.98    9.63   1
  -5   2  -8  143.30    9.91   1
  -5  -2  -8  154.12    9.81   1
  -5  -2  -9   67.31    7.42   1
  -5   2  -9   73.46    7.31   1
   5  -2   9   64.15    7.44   1
   5   2   9   69.75    7.18   1
  -5   2  -9   78.16    7.60   1
  -5  -2  -9   85.00    7.69   1
  -5   2 -10   21.33    5.67   1
  -5  -2 -10   23.33    5.75   1
   5  -2  10   23.90    6.22   1
   5   2  10   24.89    6.24   1
  -5   2 -10    8.97    5.84   1
  -5  -2 -10   16.73    5.54   1
  -5   2 -11    2.37    5.29   1
  -5  -2 -11    5.50    5.80   1
   5  -2  11    0.60    6.73   1
   5   2  11   -2.30    6.37   1
  -5   2 -11   -1.19    5.40   1
  -5  -2 -11    2.22    5.35   1
  -5   2 -12   -4.42    6.11   1
  -5  -2 -12    7.26    6.38   1
   5  -2  12    7.63    6.35   1
   5   2  12   16.02    6.78   1
  -5   2 -12   -6.31    5.95   1
  -5   2 -13    5.34    6.28   1
  -5  -2 -13   -3.48    6.49   1
  -5   2 -13    9.33    6.29   1
   5  -2  13    8.72    6.86   1
   5   2  13    6.55    7.07   1
   5   3 -14    9.26    6.12   1
  -5   3  14    1.99    5.91   1
   5   3 -13    6.28    6.09   1
  -5   3  13   -1.88    5.68   1
   5   3 -12   -4.14    5.41   1
   5   3 -12    1.61    4.89   1
  -5   3  12    3.52    5.39   1
   5   3 -11   -0.55    5.23   1
   5   3 -11   -0.51    4.99   1
  -5   3  11    9.19    5.29   1
   5   3 -10   -5.70    5.17   1
   5   3 -10    0.48    4.86   1
  -5   3  10    0.99    4.74   1
   5   3  -9  146.22    9.71   1
   5   3  -9  156.84    9.58   1
  -5   3   9  149.14    9.50   1
   5   3  -8    9.78    4.86   1
   5   3  -8    0.42    4.35   1
  -5   3   8    3.28    3.90   1
   4  -3   7  282.51   14.64  -2
   5   3  -7  282.51   14.64   1
   4   3   7  307.41   14.00  -2
   5  -3  -7  307.41   14.00   1
   4  -3   7  301.95   14.64  -2
   5   3  -7  301.95   14.64   1
   5   3  -6   12.24    4.39   1
   5  -3  -6    7.21    3.18   1
   5   3  -6    6.69    4.06   1
   5  -3  -5  377.58   16.69   1
  -5  -3   5  402.81   17.76   1
   5   3  -5  398.76   17.68   1
  -5   3   5  383.30   16.77   1
  -5   3   4   -3.11    2.98   1
  -5   3   4    2.02    2.48   1
  -5  -3   4   -2.03    3.62   1
   5   3  -4    1.64    3.50   1
  -5   3   4   -2.06    2.53   1
  -5  -3   3  860.64   34.03   1
  -5   3   3  832.52   33.01   1
  -5   3   3  818.54   33.09   1
  -5   3   3  815.74   33.44   1
   5  -3  -2   71.80    4.93   1
  -5   3   2   69.10    4.54   1
  -5   3   2   65.84    5.24   1
  -5  -3   2   92.05    6.15   1
  -5   3   2   70.48    4.58   1
  -5  -3   2   76.58    5.68   1
  -5   3   2   79.41    4.94   1
   5  -3  -1  460.27   19.68   1
  -5   3   1  464.75   19.47   1
  -5   3   1  480.59   19.45   1
  -5  -3   1  453.10   20.41   1
  -5   3   1  498.70   19.98   1
  -5  -3   1  497.04   20.44   1
  -5   3   1  486.13   20.32   1
   5   3   0   22.30    3.26  -2
   5  -3   0   22.30    3.26   1
  -5   3   0   17.14    3.87  -2
  -5  -3   0   17.14    3.87   1
  -5  -3   0   23.98    2.90  -2
  -5   3   0   23.98    2.90   1
  -5  -3   0   14.80    3.30  -2
  -5   3   0   14.80    3.30   1
  -5  -3   0   16.06    3.60  -2
  -5   3   0   16.06    3.60   1
  -5   3   0   16.62    3.71  -2
  -5  -3   0   16.62    3.71   1
  -5   3  -1  122.70    6.64   1
  -5  -3  -1  117.08    7.43   1
   5  -3   1  120.52    6.67   1
  -5   3  -1  127.46    7.28   1
  -5  -3  -1  120.71    7.28   1
  -5   3  -1  123.79    7.28   1
  -5   3  -2   79.40    4.96   1
  -5  -3  -2   71.83    5.80   1
   5  -3   2   65.23    4.93   1
   5   3   2   74.19    4.62   1
  -5   3  -2   63.63    5.35   1
  -5  -3  -2   72.58    5.43   1
  -5   3  -2   66.77    5.36   1
  -5   3  -3    6.87    3.08   1
  -5  -3  -3   12.44    3.94   1
   5   3   3   15.09    3.33   1
  -5   3  -3    4.68    3.63   1
  -5  -3  -3    6.64    3.80   1
  -5  -3  -4  150.21    9.10   1
  -5   3  -4  158.98    8.44   1
  -5   3  -4  155.24    8.86   1
  -5   3  -4  158.45    8.89   1
  -5  -3  -4  154.50    8.78   1
   5   3   4  160.99    8.31   1
  -5  -3  -5  131.97    8.12   1
  -5   3  -5  136.47    7.59   1
  -5   3  -5  116.53    7.69   1
   5   3   5  131.28    7.97   1
   5  -3   5   76.11    7.86   1
  -5  -3  -5  111.14    7.63   1
  -5   3  -5  122.32    7.94   1
  -5   3  -6    4.64    3.76   1
  -5  -3  -6    3.76    4.13   1
  -5   3  -6    7.16    4.44   1
   5  -3   6    6.42    5.21   1
   5   3   6    7.61    5.17   1
  -5   3  -6    7.54    4.45   1
  -5  -3  -6    5.38    4.24   1
  -6  -3   7  137.53    8.90  -2
  -5   3  -7  137.53    8.90   1
  -6   3   7  141.00    9.38  -2
  -5  -3  -7  141.00    9.38   1
  -6  -3   7  134.82    8.77  -2
  -5   3  -7  134.82    8.77   1
   6   3  -7  143.91    9.93  -2
   5  -3   7  143.91    9.93   1
   6  -3  -7  135.97    9.59  -2
   5   3   7  135.97    9.59   1
  -6  -3   7  162.92    9.67  -2
  -5   3  -7  162.92    9.67   1
  -6   3   7  131.68    8.68  -2
  -5  -3  -7  131.68    8.68   1
  -5  -3  -8   19.26    5.76   1
  -5   3  -8   18.15    5.37   1
  -5   3  -8   15.22    5.22   1
   5  -3   8   18.25    5.40   1
   5   3   8   22.19    5.85   1
  -5   3  -8   28.02    6.03   1
  -5  -3  -8   11.28    5.39   1
  -5   3  -9  129.66    9.22   1
  -5  -3  -9  139.14    9.81   1
   5  -3   9  127.06    9.31   1
   5   3   9  123.53    9.17   1
  -5  -3  -9  129.50    9.19   1
  -5   3  -9  131.09    9.60   1
  -5   3 -10    8.67    5.34   1
  -5  -3 -10    6.92    5.37   1
   5  -3  10    5.61    5.63   1
   5   3  10    4.21    5.25   1
  -5   3 -10    3.99    5.46   1
  -5  -3 -10   -0.51    4.91   1
  -5   3 -11   59.99    7.34   1
  -5  -3 -11   53.31    7.33   1
  -5   3 -11   48.65    7.29   1
   5  -3  11   67.91    8.84   1
   5   3  11   58.66    8.47   1
  -5   3 -12   33.06    6.84   1
  -5  -3 -12   25.15    6.97   1
  -5   3 -12   21.89    6.66   1
   5  -3  12   24.27    7.56   1
   5   3  12   29.97    7.47   1
  -5   3 -13   15.14    6.65   1
  -5  -3 -13   12.63    6.46   1
   5  -3  13   12.12    7.01   1
   5   3  13   11.07    6.92   1
  -5   3 -13   10.21    6.60   1
   5   4 -14   12.18    6.62   1
  -5   4  14    9.44    6.20   1
   5   4 -13   -3.22    6.19   1
   5   4 -13   -0.58    5.53   1
  -5   4  13   -4.47    6.12   1
   5   4 -12    9.73    5.78   1
   5   4 -12    6.68    5.40   1
  -5   4  12   12.56    5.88   1
   5   4 -11  100.48    8.61   1
   5   4 -11   88.07    8.04   1
  -5   4  11  100.45    8.58   1
   5   4 -10   23.51    5.68   1
   5   4 -10   14.96    5.31   1
  -5   4  10   11.18    4.91   1
   5   4  -9  171.43   10.98   1
   5   4  -9  184.98   11.11   1
  -5   4   9  194.87   11.15   1
   5   4  -8   19.41    4.96   1
   5   4  -8   19.35    4.75   1
  -5   4   8   11.08    4.60   1
   4  -4   7   44.27    5.81  -2
   5   4  -7   44.27    5.81   1
   4  -4   7   52.44    5.83  -2
   5   4  -7   52.44    5.83   1
   5   4  -6  124.81    8.37   1
   5   4  -6  130.94    8.26   1
  -5  -4   5    9.76    4.05   1
   5   4  -5   14.80    4.32   1
  -5   4   5    6.88    2.84   1
  -5  -4   4   43.84    5.13   1
   5   4  -4   55.24    5.45   1
  -5   4   4   58.49    4.67   1
  -5   4   4   52.02    4.10   1
  -5  -4   3  233.64   11.25   1
  -5   4   3  206.08    9.67   1
  -5   4   3  197.77   10.15   1
   5  -4  -2  213.39    9.73   1
  -5  -4   2  207.97   10.48   1
  -5   4   2  197.49    8.94   1
  -5   4   2  179.13    9.22   1
  -5   4   2  199.34    9.87   1
  -5  -4   1  125.00    7.59   1
  -5   4   1  119.33    6.02   1
   5  -4  -1  127.91    6.93   1
  -5   4   1  122.54    6.68   1
  -5  -4   1  114.95    7.35   1
  -5   4   1  126.35    7.31   1
  -5   4   0  630.12   25.09  -2
  -5  -4   0  630.12   25.09   1
  -5  -4   0  578.55   23.62  -2
  -5   4   0  578.55   23.62   1
   5   4   0  569.68   24.23  -2
   5  -4   0  569.68   24.23   1
  -5  -4   0  561.05   24.17  -2
  -5   4   0  561.05   24.17   1
  -5   4   0  638.40   24.96  -2
  -5  -4   0  638.40   24.96   1
  -5  -4   0  601.45   24.67  -2
  -5   4   0  601.45   24.67   1
  -5   4  -1   97.30    5.38   1
  -5  -4  -1   95.06    6.70   1
   5  -4   1   99.17    6.06   1
  -5   4  -1   88.67    5.92   1
  -5  -4  -1   94.60    6.50   1
  -5  -4  -2  155.23    8.97   1
  -5   4  -2  162.35    8.00   1
   5  -4   2  172.87    8.62   1
   5   4   2  166.60    7.78   1
  -5   4  -2  173.79    8.83   1
  -5  -4  -2  147.90    8.73   1
  -5  -4  -3 1269.50   53.50   1
  -5   4  -3 1387.59   52.74   1
  -5   4  -3 1349.18   53.36   1
   5   4   3 1380.21   52.58   1
  -5  -4  -3 1313.62   53.34   1
  -5  -4  -4   98.68    7.22   1
  -5   4  -4   98.87    6.40   1
  -5   4  -4  109.32    7.14   1
  -5  -4  -4  106.27    7.02   1
   5   4   4  100.17    6.24   1
  -5   4  -4  108.13    7.27   1
  -5  -4  -5  736.04   31.58   1
  -5   4  -5  773.12   30.94   1
  -5   4  -5  779.23   31.50   1
   5   4   5  714.39   30.71   1
  -5  -4  -5  732.03   31.22   1
  -5   4  -5  790.00   31.65   1
  -5   4  -6    1.75    3.81   1
  -5  -4  -6    3.43    4.41   1
  -5   4  -6   19.29    4.40   1
   5  -4   6   -2.49    5.29   1
   5   4   6   20.81    5.00   1
  -5   4  -6    5.49    4.29   1
  -5  -4  -6    4.20    4.03   1
  -6  -4   7  137.07    8.40  -2
  -5   4  -7  137.07    8.40   1
  -6   4   7  133.72    9.19  -2
  -5  -4  -7  133.72    9.19   1
  -6   4   7  117.78    8.34  -2
  -5  -4  -7  117.78    8.34   1
  -6  -4   7  133.28    8.71  -2
  -5   4  -7  133.28    8.71   1
   6   4  -7   97.75    8.92  -2
   5  -4   7   97.75    8.92   1
  -6  -4   7  131.72    8.73  -2
  -5   4  -7  131.72    8.73   1
  -5  -4  -8   13.64    5.47   1
  -5   4  -8   20.69    5.26   1
  -5   4  -8    9.31    5.04   1
   5  -4   8    9.74    5.21   1
  -5   4  -8   14.06    5.52   1
  -5  -4  -8    7.11    4.76   1
  -5  -4  -9   68.71    7.27   1
  -5   4  -9   69.15    7.18   1
   5  -4   9   73.26    7.61   1
  -5   4  -9   76.50    7.62   1
  -5  -4  -9   65.04    6.90   1
  -5   4 -10   21.84    5.68   1
  -5  -4 -10   30.90    6.42   1
   5  -4  10   28.94    6.37   1
  -5   4 -10   19.11    5.89   1
  -5   4 -11    0.57    5.40   1
  -5  -4 -11   -2.48    5.76   1
   5  -4  11   -6.66    6.59   1
   5   4  11    9.65    6.66   1
  -5   4 -11    4.33    5.80   1
  -5   4 -12   -2.46    5.76   1
  -5  -4 -12    1.33    6.12   1
  -5   4 -12    6.57    6.11   1
   5  -4  12   -0.64    7.01   1
   5   4  12    6.70    7.25   1
  -5   4 -13    1.30    6.02   1
  -5  -4 -13    4.24    6.18   1
   5  -4  13    2.70    6.34   1
   5   4  13    5.17    6.55   1
  -5   4 -13    9.02    6.71   1
  -5   5  14   17.85    6.75   1
   5   5 -13   -7.90    6.25   1
   5   5 -13   10.89    6.06   1
  -5   5  13    0.65    5.76   1
   5   5 -12   11.85    6.10   1
   5   5 -12   19.09    5.90   1
  -5   5  12   19.48    6.35   1
   5   5 -11   -1.76    5.21   1
   5   5 -11    3.28    5.23   1
  -5   5  11    2.83    5.10   1
   5   5 -10   18.14    5.81   1
[truncated: 201,654 more chars]
