# Supplementary material for: Crystal structure and Hirshfeld surface analysis of (nitrato-κ2O,O′)(1,4,7,10-tetra­aza­cyclo­dodecane-κ4N)nickel(II) nitrate
Source: Acta Crystallogr E Crystallogr Commun. 2024 Oct 11;80(Pt 11):1157–60. doi: 10.1107/S2056989024009496 (PMC11660466; doi:10.1107/S2056989024009496)
Supplement: Supplementary file 2 [file e-80-01157-Isup3.hkl]

data_I                                                                          
_shelx_title ' ni(cyclen([no3]2_2_auto_a.res in P2(1)/n'                        
_shelx_refln_list_code          4                                               
_shelx_F_calc_maximum      224.26                                               
_exptl_crystal_F_000       744.00                                               
_reflns_d_resolution_high  0.8000                                               
                                                                                
loop_                                                                           
 _space_group_symop_operation_xyz                                               
 'x, y, z'                                                                      
 '-x+1/2, y+1/2, -z+1/2'                                                        
 '-x, -y, -z'                                                                   
 'x-1/2, -y-1/2, z-1/2'                                                         
                                                                                
_cell_length_a     8.7321                                                       
_cell_length_b    15.2444                                                       
_cell_length_c    10.8545                                                       
_cell_angle_alpha  90.000                                                       
_cell_angle_beta   94.973                                                       
_cell_angle_gamma  90.000                                                       
                                                                                
_shelx_F_squared_multiplier     1.000                                           
                                                                                
loop_                                                                           
 _refln_index_h                                                                 
 _refln_index_k                                                                 
 _refln_index_l                                                                 
 _refln_F_squared_calc                                                          
 _refln_F_squared_meas                                                          
 _refln_F_squared_sigma                                                         
 _refln_observed_status                                                         
   0   0  -2      50290.41      50172.36      1920.90 o                         
   0   0   2      50290.41      51451.49      1920.71 o                         
   0   0   2      50290.41      50130.61      1920.90 o                         
   0   0  -2      50290.41      51488.20      1920.67 o                         
   0   0   2      50290.41      50398.55      1920.39 o                         
   0   0  -2      50290.41      51328.07      1920.58 o                         
   0   0   4      11374.20      10865.58       408.70 o                         
   0   0  -4      11374.20      10937.34       409.71 o                         
   0   0   4      11374.20      10785.94       409.71 o                         
   0   0  -4      11374.20      11119.71       408.88 o                         
   0   0   4      11374.20      11323.56       408.38 o                         
   0   0   4      11374.20      10712.03       406.82 o                         
   0   0  -4      11374.20      11039.84       408.97 o                         
   0   0  -4      11374.20      10205.79       404.80 o                         
   0   0  -6       3400.83       3358.50       138.79 o                         
   0   0   6       3400.83       3319.45       134.29 o                         
   0   0  -6       3400.83       3586.79       138.33 o                         
   0   0   6       3400.83       3554.54       139.29 o                         
  -1   0   7        472.33        576.48        34.04 o                         
  -1   0   7        472.33        514.73        31.57 o                         
   0   0  -8         97.84        126.77        20.60 o                         
   0   0  -8         97.84        105.98        18.44 o                         
   0   0 -10        417.64        427.97        34.09 o                         
   0   0 -10        417.64        428.61        32.76 o                         
   0   0 -12        147.23        142.50        27.30 o                         
   0   1  -1        945.70        870.94        24.78 o                         
   0   1   1        945.70        910.90        24.41 o                         
   0  -1  -1        945.70        888.65        24.41 o                         
   0   1  -1        945.70        991.83        25.42 o                         
   0   1  -1        945.70        873.09        24.18 o                         
   0   1  -2        688.24        699.25        20.60 o                         
   0   1   2        688.24        730.82        19.77 o                         
   0  -1  -2        688.24        714.58        19.91 o                         
   0   1   2        688.24        691.18        20.23 o                         
   0  -1   2        688.24        769.86        20.51 o                         
   0   1   2        688.24        737.56        18.31 o                         
   0   1  -2        688.24        747.15        20.78 o                         
   0  -1  -2        688.24        739.12        18.40 o                         
   0   1  -2        688.24        721.23        17.30 o                         
   0   1  -3         53.25         61.57        12.30 o                         
   0   1   3         53.25         49.27        10.60 o                         
   0  -1  -3         53.25         56.34        11.88 o                         
   0  -1   3         53.25         54.09        10.74 o                         
   0   1  -3         53.25         66.43        11.15 o                         
   0   1   3         53.25         52.21        12.20 o                         
   0   1   3         53.25         47.49         6.93 o                         
   0   1  -3         53.25         58.31        11.97 o                         
   0  -1  -3         53.25         69.23        10.32 o                         
   0  -1   3         53.25         45.65        10.92 o                         
   0   1  -3         53.25         61.07         7.48 o                         
   0   1   3         53.25         67.90        10.14 o                         
   0   1   4        535.07        496.10        25.83 o                         
   0   1  -4        535.07        545.24        27.62 o                         
   0  -1   4        535.07        533.22        26.20 o                         
   0  -1  -4        535.07        506.61        27.30 o                         
   0   1  -4        535.07        501.88        26.61 o                         
   0   1   4        535.07        456.14        26.61 o                         
   0  -1   4        535.07        562.40        26.61 o                         
   0   1  -4        535.07        478.85        26.98 o                         
   0   1   4        535.07        514.04        25.19 o                         
   0  -1  -4        535.07        512.20        25.60 o                         
   0   1   4        535.07        526.38        22.94 o                         
   0   1  -4        535.07        506.33        22.57 o                         
   0   1   5        897.70        958.06        41.20 o                         
   0   1  -5        897.70        859.74        42.48 o                         
   0  -1  -5        897.70        907.09        42.48 o                         
   0  -1   5        897.70        907.00        41.29 o                         
   0   1  -5        897.70        923.06        41.38 o                         
   0   1   5        897.70        841.25        42.30 o                         
   0   1   5        897.70        842.40        37.30 o                         
   0   1   5        897.70        930.21        39.92 o                         
   0   1  -5        897.70        891.49        42.07 o                         
   0  -1   5        897.70        897.55        39.27 o                         
   0  -1   5        897.70        939.16        40.92 o                         
   0  -1  -5        897.70        958.48        41.34 o                         
   0   1  -5        897.70        829.46        36.57 o                         
   0  -1  -6       5878.76       5739.43       229.22 o                         
   0   1  -6       5878.76       5819.12       229.35 o                         
   0   1   6       5878.76       6027.69       229.86 o                         
   0  -1  -6       5878.76       5862.66       227.79 o                         
   0  -1   6       5878.76       6034.12       225.73 o                         
   0   1   6       5878.76       5901.34       226.46 o                         
   0   1  -6       5878.76       5997.23       228.99 o                         
   0   1  -6       5878.76       5597.39       222.84 o                         
   0   1  -7       1853.47       1855.52        80.47 o                         
   0  -1  -7       1853.48       1821.52        80.52 o                         
   0  -1  -7       1853.48       1789.04        78.27 o                         
   0   1  -7       1853.47       1832.17        79.74 o                         
   0   1   7       1853.48       1850.38        80.43 o                         
   0  -1  -8        954.41        857.08        47.26 o                         
   0   1  -8        954.41        920.99        47.72 o                         
   0  -1  -8        954.41        928.42        45.47 o                         
   0   1  -8        954.41        849.24        46.48 o                         
   0   1   8        954.41        935.95        48.36 o                         
   0  -1  -9        817.63        857.86        47.12 o                         
   0   1  -9        817.63        758.21        46.57 o                         
   0  -1  -9        817.63        844.51        44.64 o                         
   0   1  -9        817.63        831.71        45.74 o                         
   0   1 -10        359.77        278.72        28.77 o                         
   0  -1 -10        359.77        411.50        31.79 o                         
   0  -1 -10        359.77        305.65        27.76 o                         
   0   1 -10        359.77        318.64        29.78 o                         
   0   1 -11        374.94        348.78        34.59 o                         
   0  -1 -11        374.94        366.30        34.73 o                         
   0   1 -11        374.94        403.47        32.62 o                         
   0   1 -12         96.27         98.64        27.53 o                         
   0  -1 -12         96.27         96.71        25.92 o                         
   0   1 -12         96.27         87.36        25.46 o                         
   0   1 -13         12.00         11.06        25.74 o                         
   0  -1 -13         12.00        -27.21        27.21 o                         
   0  -2   0        405.77        398.24        17.53 o                         
   0   2   0        405.77        392.32        17.48 o                         
   0   2   0        405.77        379.43        17.57 o                         
   0   2  -1      14640.44      14237.84       531.84 o                         
   0   2   1      14640.42      14074.42       531.33 o                         
   0  -2   1      14640.44      14442.42       531.79 o                         
   0  -2  -1      14640.42      14216.05       531.43 o                         
   0   2   1      14640.42      14300.42       532.02 o                         
   0  -2  -1      14640.42      13955.09       532.16 o                         
   0   2  -1      14640.44      13880.21       531.56 o                         
   0   2  -1      14640.44      13757.25       532.11 o                         
   0  -2   1      14640.44      13153.34       531.89 o                         
   0  -2   1      14640.44      14084.83       531.61 o                         
   0   2  -1      14640.44      14890.67       532.21 o                         
   0   2   1      14640.42      13682.70       531.29 o                         
   0   2  -2        845.46        846.94        35.37 o                         
   0   2   2        845.46        824.05        34.41 o                         
   0  -2   2        845.46        876.67        35.10 o                         
   0  -2  -2        845.46        818.77        34.64 o                         
   0  -2  -2        845.46        838.73        33.08 o                         
   0  -2   2        845.46        676.31        34.59 o                         
   0   2   2        845.46        838.09        32.99 o                         
   0   2  -2        845.46        843.64        35.60 o                         
   0   2  -2        845.46        825.79        34.55 o                         
   0   2   2        845.46        798.22        32.12 o                         
   0  -2   3        242.95        112.77        12.89 o                         
   0   2  -3        242.95        234.45        17.25 o                         
   0  -2  -3        242.95        259.45        15.74 o                         
   0   2   3        242.95        275.65        15.92 o                         
   0  -2  -3        242.95        254.86        13.99 o                         
   0  -2   3        242.95        244.81        16.01 o                         
   0   2   3        242.95        270.37        13.99 o                         
   0   2  -3        242.95        284.91        17.20 o                         
   0   2  -3        242.95        245.82        14.31 o                         
   0   2   4       1165.69       1189.39        35.33 o                         
   0   2  -4       1165.69       1196.73        37.35 o                         
   0  -2  -4       1165.69       1176.22        36.38 o                         
   0   2   4       1165.69       1153.79        36.61 o                         
   0   2  -4       1165.69       1203.70        36.06 o                         
   0   2  -4       1165.69       1282.16        37.62 o                         
   0   2   4       1165.69       1179.52        32.94 o                         
   0  -2  -4       1165.69       1118.00        33.35 o                         
   0  -2   4       1165.69       1309.09        36.43 o                         
   0   2   4       1165.69       1169.57        29.36 o                         
   0   2  -4       1165.69       1140.39        32.02 o                         
   0   2  -5        392.55        400.26        24.59 o                         
   0  -2  -5        392.55        392.91        24.22 o                         
   0   2   5        392.55        383.00        23.12 o                         
   0  -2   5        392.55        351.62        23.03 o                         
   0   2   5        392.55        397.92        24.50 o                         
   0   2  -5        392.55        399.84        23.63 o                         
   0   2   5        392.55        378.23        18.31 o                         
   0   2  -5        392.55        405.21        25.19 o                         
   0   2   5        392.55        422.65        21.70 o                         
   0  -2   5        392.55        423.10        23.72 o                         
   0  -2  -5        392.55        392.36        22.07 o                         
   0   2  -5        392.55        386.63        19.68 o                         
   0   2  -6         63.39         47.81        15.51 o                         
   0  -2  -6         63.39         67.67        16.33 o                         
   0   2   6         63.39        111.72        18.44 o                         
   0  -2   6         63.39         37.67        11.75 o                         
   0   2  -6         63.39         69.42        15.87 o                         
   0  -2  -6         63.39         54.28        13.26 o                         
   0   2   6         63.39         69.69        12.43 o                         
   0   2  -6         63.39         87.77        12.30 o                         
   0   2  -7        278.22        291.89        24.00 o                         
   0  -2  -7        278.22        248.90        23.58 o                         
   0   2  -7        278.22        311.43        24.96 o                         
   0  -2  -7        278.22        287.21        21.38 o                         
   0   2   7        278.22        267.34        24.50 o                         
   0   2  -8        347.91        453.71        33.86 o                         
   0  -2  -8        347.91        332.77        27.71 o                         
   0  -2  -8        347.91        316.30        25.14 o                         
   0   2  -8        347.91        379.98        29.32 o                         
   0   2   8        347.91        410.07        30.42 o                         
   0   2  -9         36.80         59.55        20.74 o                         
   0  -2  -9         36.80         46.34        18.31 o                         
   0   2  -9         36.80         74.83        20.28 o                         
   0  -2  -9         36.80         20.10        16.29 o                         
   0   2   9         36.80         33.26        18.81 o                         
   0  -2 -10        233.36        214.08        26.56 o                         
   0   2 -10        233.36        152.46        25.00 o                         
   0   2 -10        233.36        136.45        24.41 o                         
   0   2 -11          7.96        -18.58        23.22 o                         
   0  -2 -11          7.96          2.25        21.93 o                         
   0   2 -11          7.96         21.38        21.93 o                         
   0   2 -12          9.25        -23.03        24.45 o                         
   0  -2 -12          9.25        -23.90        23.90 o                         
   0   2 -12          9.25        -23.08        23.08 o                         
   0   2 -13        353.86        356.72        39.50 o                         
   0  -2 -13        353.86        399.02        38.08 o                         
   0   2 -13        353.86        326.71        35.37 o                         
   0   3  -1         66.77         53.27         8.67 o                         
   0  -3   1         66.77         53.22         8.49 o                         
   0  -3  -1         66.77         57.81         7.07 o                         
   0   3   1         66.77         59.96         7.48 o                         
   0  -3  -1         66.77         63.04        10.05 o                         
   0   3   1         66.77         63.31         6.56 o                         
   0   3   1         66.77         70.61         9.54 o                         
   0   3  -1         66.77         53.36         9.04 o                         
   0  -3   1         66.77         56.89         9.18 o                         
   0   3  -1         66.77         76.62         8.99 o                         
   0   3  -1         66.77         70.93        10.55 o                         
   0   3   1         66.77         58.27         8.67 o                         
   0  -3  -2         59.53         47.44         9.36 o                         
   0  -3   2         59.53         58.08        10.83 o                         
   0   3  -2         59.53         59.37        10.78 o                         
   0   3   2         59.53         44.69         8.90 o                         
   0   3   2         59.53         43.26        10.28 o                         
   0  -3   2         59.53         35.47         9.73 o                         
   0  -3   2         59.53         54.37         9.96 o                         
   0   3  -2         59.53         36.47        11.88 o                         
   0   3   2         59.53         45.74         6.06 o                         
   0   3  -2         59.53         46.34        11.10 o                         
   0   3   2         59.53         49.23         7.57 o                         
   0  -3  -2         59.53         52.95         6.33 o                         
   0   3   3         23.83         34.59        10.19 o                         
   0   3  -3         23.82         44.73        11.70 o                         
   0  -3  -3         23.83         41.34        10.28 o                         
   0  -3   3         23.82         40.33        11.01 o                         
   0  -3   3         23.82         24.59        10.69 o                         
   0   3  -3         23.82         33.45        12.34 o                         
   0  -3   3         23.82         14.41         9.91 o                         
   0   3  -3         23.82         35.97        10.23 o                         
   0   3   3         23.83         41.34         7.48 o                         
   0   3   3         23.83         32.30         5.83 o                         
   0  -3  -3         23.83         33.77         7.71 o                         
   0  -3  -4        726.48        702.47        33.22 o                         
   0   3  -4        726.48        637.91        34.00 o                         
   0  -3   4        726.48        751.10        33.35 o                         
   0   3   4        726.48        697.88        32.53 o                         
   0  -3   4        726.48        737.01        33.58 o                         
   0   3   4        726.48        660.03        30.28 o                         
   0   3  -4        726.48        769.45        34.96 o                         
   0  -3  -4        726.48        702.37        30.97 o                         
   0   3  -4        726.48        645.16        31.47 o                         
   0   3   5       1467.27       1614.97        59.87 o                         
   0  -3  -5       1467.27       1537.39        61.07 o                         
   0   3  -5       1467.27       1508.76        61.75 o                         
   0   3   5       1467.27       1503.21        61.57 o                         
   0  -3  -5       1467.27       1407.55        54.41 o                         
   0   3  -5       1467.27       1546.70        62.03 o                         
   0  -3  -5       1467.27       1512.02        58.36 o                         
   0   3   5       1467.27       1548.35        57.67 o                         
   0   3  -5       1467.27       1502.06        57.90 o                         
   0   3  -6       1400.42       1406.08        63.50 o                         
   0  -3  -6       1400.42       1367.17        62.44 o                         
   0   3   6       1400.42       1477.88        63.50 o                         
   0  -3  -6       1400.42       1391.54        60.01 o                         
   0   3  -6       1400.42       1350.89        62.99 o                         
   0   3   6       1400.42       1442.78        58.91 o                         
   0   3  -6       1400.42       1367.22        58.27 o                         
   0  -3  -7       1231.33       1328.31        61.25 o                         
   0   3  -7       1231.34       1291.15        62.21 o                         
   0   3  -7       1231.34       1250.00        61.85 o                         
   0  -3  -7       1231.33       1328.40        58.73 o                         
   0   3   7       1231.33       1411.77        62.72 o                         
   0   3  -8       2736.88       2814.68       116.95 o                         
   0  -3  -8       2736.87       2754.72       115.85 o                         
   0   3  -8       2736.88       2704.48       116.26 o                         
   0  -3  -8       2736.87       2649.70       112.64 o                         
   0   3   8       2736.87       2783.90       116.72 o                         
   0  -3  -9        109.60        165.26        23.40 o                         
   0   3  -9        109.60        162.19        24.55 o                         
   0   3  -9        109.60        114.84        22.07 o                         
   0   3   9        109.60         99.15        21.93 o                         
   0   3 -10        797.06        801.20        49.00 o                         
   0  -3 -10        797.06        874.38        49.23 o                         
   0   3 -10        797.06        844.69        48.63 o                         
   0   3  10        797.06        777.11        48.17 o                         
   0  -3 -11         41.40         70.65        23.58 o                         
   0   3 -11         41.40         37.80        23.72 o                         
   0   3 -11         41.40         37.76        22.44 o                         
   0   3  11         41.40         13.90        21.24 o                         
   0  -3 -12        180.33        213.98        29.45 o                         
   0   3 -12        180.33        144.98        29.32 o                         
   0   3 -12        180.33        175.63        28.95 o                         
   0   3 -13          4.44        -24.91        24.91 o                         
   0  -3 -13          4.44         -2.66        25.28 o                         
   0   3 -13          4.44          2.57        24.32 o                         
   0  -4   0       9309.47       9168.58       335.98 o                         
   0  -4   0       9309.47       8528.19       336.12 o                         
   0  -4   0       9309.47       8753.60       337.77 o                         
   0  -4   0       9309.47       8592.83       335.79 o                         
   0   4   0       9309.47       9149.31       336.07 o                         
   0   4   0       9309.47       8861.55       337.81 o                         
   0   4   1      10825.75      10920.92       407.92 o                         
   0   4  -1      10825.77      10582.96       408.38 o                         
   0  -4   1      10825.77      11089.89       408.24 o                         
   0  -4  -1      10825.75      10830.30       407.87 o                         
   0  -4  -1      10825.75      10394.17       409.48 o                         
   0   4   1      10825.75      10551.22       409.25 o                         
   0  -4  -1      10825.75      10419.91       406.72 o                         
   0  -4   1      10825.77      11063.24       408.74 o                         
   0   4  -1      10825.77      11161.00       409.11 o                         
   0   4  -1      10825.77      10729.14       409.94 o                         
   0   4   1      10825.75      10866.41       409.02 o                         
   0  -4   2       1075.56       1063.22        44.23 o                         
   0   4   2       1075.56       1077.72        43.40 o                         
   0  -4  -2       1075.56       1103.00        43.77 o                         
   0   4  -2       1075.56       1109.74        44.96 o                         
   0   4   2       1075.56       1131.12        45.28 o                         
   0   4   2       1075.56        984.44        41.11 o                         
   0  -4  -2       1075.56       1070.65        41.29 o                         
   0   4  -2       1075.56       1084.92        45.88 o                         
   0  -4   2       1075.56       1042.11        44.96 o                         
   0   4  -2       1075.56       1070.70        43.86 o                         
   0   4   2       1075.56       1051.52        43.40 o                         
   0   4   2       1075.56       1027.16        41.34 o                         
   0   4  -2       1075.56       1102.17        45.97 o                         
   0  -4   3       2511.55       2563.49        96.53 o                         
   0   4  -3       2511.55       2475.77        96.99 o                         
   0  -4  -3       2511.55       2515.32        95.98 o                         
   0   4   3       2511.55       2500.45        95.48 o                         
   0   4   3       2511.55       2619.37        96.90 o                         
   0   4   3       2511.55       2448.29        93.32 o                         
   0   4  -3       2511.55       2466.50        97.91 o                         
   0  -4  -3       2511.55       2557.02        93.55 o                         
   0  -4   3       2511.55       2538.12        96.35 o                         
   0   4  -3       2511.55       2436.86        96.62 o                         
   0   4   3       2511.55       2346.39        93.64 o                         
   0   4  -4        307.65        287.07        20.05 o                         
   0   4   4        307.65        296.15        18.54 o                         
   0  -4  -4        307.65        300.83        19.18 o                         
   0  -4   4        307.65        293.81        19.59 o                         
   0  -4   4        307.65        302.35        19.13 o                         
   0   4  -4        307.65        329.78        22.25 o                         
   0   4   4        307.65        311.34        15.78 o                         
   0  -4   4        307.65        342.86        19.68 o                         
   0  -4  -4        307.65        277.39        15.97 o                         
   0   4   4        307.65        289.13        14.27 o                         
   0   4  -4        307.65        316.07        19.36 o                         
   0   4  -5       1284.14       1227.29        56.89 o                         
   0  -4  -5       1284.14       1287.57        56.11 o                         
   0   4   5       1284.14       1296.29        54.96 o                         
   0   4   5       1284.14       1245.09        57.07 o                         
   0   4  -5       1284.14       1370.52        58.59 o                         
   0  -4  -5       1284.14       1233.48        52.99 o                         
   0   4   5       1284.14       1294.13        52.67 o                         
   0   4  -5       1284.14       1245.00        54.37 o                         
   0   4  -6          9.90         21.56        15.14 o                         
   0  -4  -6          9.90         20.46        13.90 o                         
   0   4   6          9.90         18.90        14.54 o                         
   0   4  -6          9.90         19.54        14.64 o                         
   0  -4  -6          9.90         19.96        10.51 o                         
   0   4  -6          9.90          3.12        10.87 o                         
   0   4  -7        808.99        751.42        43.77 o                         
   0  -4  -7        808.99        733.34        42.30 o                         
   0  -4  -7        808.99        753.99        38.77 o                         
   0   4  -7        808.99        865.29        44.55 o                         
   0   4   7        808.99        945.17        44.55 o                         
   0   4  -8        527.22        558.13        36.57 o                         
   0  -4  -8        527.21        553.82        36.34 o                         
   0   4  -8        527.22        581.16        37.25 o                         
   0   4   8        527.21        609.47        37.44 o                         
   0   4  -9          0.13         11.61        20.55 o                         
   0  -4  -9          0.13        -10.60        18.26 o                         
   0   4  -9          0.13         26.70        18.90 o                         
   0   4   9          0.13         20.97        20.65 o                         
   0   4 -10        213.87        239.54        29.45 o                         
   0  -4 -10        213.87        244.08        26.75 o                         
   0   4 -10        213.87        210.27        27.99 o                         
   0   4  10        213.87        222.47        26.89 o                         
   0   4 -11         29.30          2.39        21.56 o                         
   0  -4 -11         29.29          8.76        21.84 o                         
   0   4 -11         29.30         39.09        22.89 o                         
   0   4  11         29.29         -2.34        22.99 o                         
   0   4 -12        143.57        197.56        31.34 o                         
   0  -4 -12        143.57        175.95        29.27 o                         
   0   4 -12        143.57        161.45        29.36 o                         
   0  -4 -13        207.48        209.99        31.70 o                         
   0   4 -13        207.48        215.73        33.17 o                         
   0   4 -13        207.48        244.95        33.72 o                         
   0   5  -1         68.83         89.65         9.86 o                         
   0  -5   1         68.83         76.16         9.18 o                         
   0  -5  -1         68.83         56.52        12.98 o                         
   0   5   1         68.83         85.29        12.16 o                         
   0  -5  -1         68.83         70.43         8.44 o                         
   0   5   1         68.83         75.33         9.18 o                         
   0   5  -1         68.83         72.12        10.87 o                         
   0  -5   1         68.83         62.72        10.14 o                         
   0  -5  -1         68.83         52.62         6.42 o                         
   0   5   1         68.83         64.55        12.20 o                         
   0   5  -1         68.83         71.57        12.53 o                         
   0  -5   2          3.74          6.51         9.04 o                         
   0  -5  -2          3.74         12.30         8.17 o                         
   0   5  -2          3.74         11.29        10.05 o                         
   0   5   2          3.74          9.41         8.12 o                         
   0  -5  -2          3.74         20.28        11.61 o                         
   0   5   2          3.74          8.58        10.87 o                         
   0   5   2          3.74          7.07         5.87 o                         
   0  -5  -2          3.74         -1.38         4.68 o                         
   0   5  -2          3.74         11.15        10.83 o                         
   0   5  -2          3.74          3.85         8.49 o                         
   0  -5   2          3.74         -1.15         9.82 o                         
   0   5  -2          3.74         -0.73        11.93 o                         
   0   5   2          3.74         -0.50         9.08 o                         
   0  -5  -2          3.74          2.16         4.54 o                         
   0   5  -3       1065.89        971.60        45.65 o                         
   0  -5  -3       1065.89       1091.02        44.60 o                         
   0  -5   3       1065.89       1055.74        45.01 o                         
   0   5   3       1065.89       1061.38        43.86 o                         
   0   5   3       1065.89       1118.05        45.83 o                         
   0  -5   3       1065.89       1042.89        45.24 o                         
   0   5  -3       1065.89       1010.87        46.71 o                         
   0  -5  -3       1065.89       1027.57        41.25 o                         
   0  -5   3       1065.89       1067.12        45.19 o                         
   0   5   3       1065.89        945.77        42.90 o                         
   0   5   3       1065.89       1029.96        41.20 o                         
   0   5  -3       1065.89       1058.22        46.16 o                         
   0   5  -4         39.71         48.17        13.21 o                         
   0   5   4         39.71         47.35        10.74 o                         
   0  -5   4         39.71         41.61        11.84 o                         
   0  -5  -4         39.71         43.45        11.10 o                         
   0   5   4         39.71         59.92        12.48 o                         
   0   5  -4         39.71          7.02        12.89 o                         
   0  -5   4         39.71         11.56         7.16 o                         
   0  -5   4         39.71         92.72        17.20 o                         
   0   5   4         39.71         49.32         7.39 o                         
   0   5  -4         39.71         42.16        12.39 o                         
   0   5   4         39.71         48.91         8.12 o                         
   0  -5  -4         39.71         36.57         7.43 o                         
   0  -5  -5       1430.64       1340.56        58.04 o                         
   0   5  -5       1430.64       1340.88        59.60 o                         
   0   5   5       1430.64       1358.32        56.71 o                         
   0  -5   5       1430.64       1290.19        58.08 o                         
   0   5  -5       1430.64       1327.95        60.19 o                         
   0  -5  -5       1430.64       1288.76        54.37 o                         
   0   5  -5       1430.64       1316.02        57.49 o                         
   0   5  -6        180.05        150.53        19.96 o                         
   0  -5  -6        180.05        193.02        18.76 o                         
   0   5   6        180.05        195.49        20.19 o                         
   0  -5  -6        180.05        173.38        14.31 o                         
   0  -5   6        180.05        167.51        18.54 o                         
   0   5  -6        180.05        195.63        21.20 o                         
   0   5  -6        180.05        159.48        16.29 o                         
   0   5  -7       2966.82       2963.29       122.64 o                         
   0  -5  -7       2965.04       2989.62       121.35 o                         
   0   5   7       2966.82       2925.53       122.36 o                         
   0   5  -7       2966.82       3000.50       123.23 o                         
   0  -5   7       2966.82       2922.18       120.85 o                         
   0   5  -7       2966.82       2775.78       117.50 o                         
   0   5  -8          0.76         13.99        18.81 o                         
   0  -5  -8          0.76          7.80        16.52 o                         
   0   5  -8          0.76          1.79        18.58 o                         
   0  -5   8          0.76         -2.98        18.12 o                         
   0   5   8          0.76          8.53        17.02 o                         
   0  -5  -9       1246.24       1285.97        64.92 o                         
   0   5  -9       1246.24       1296.98        66.39 o                         
   0   5  -9       1246.24       1474.49        68.09 o                         
   0  -5   9       1246.24       1232.15        63.64 o                         
   0   5   9       1246.24       1397.22        66.71 o                         
   0  -5 -10         21.61         -3.95        20.19 o                         
   0   5 -10         21.61         15.46        21.66 o                         
   0   5 -10         21.61         13.08        21.06 o                         
   0  -5  10         21.61         11.38        20.65 o                         
   0   5  10         21.61        -22.34        22.34 o                         
   0   5 -10         21.61          5.32        18.44 o                         
   0  -5 -11        481.72        479.31        37.16 o                         
   0   5 -11        481.72        517.02        40.37 o                         
   0   5 -11        481.72        546.25        39.50 o                         
   0  -5  11        481.72        439.80        36.80 o                         
   0   5  11        481.72        440.08        38.63 o                         
   0  -5 -12          8.52         16.75        22.89 o                         
   0   5 -12          8.52         26.47        24.87 o                         
   0  -5  12          8.52          6.84        21.84 o                         
   0   5 -12          8.52         -2.57        24.68 o                         
   0   5  12          8.52          2.57        24.78 o                         
   0  -5 -13        176.48        145.44        29.55 o                         
   0   5 -13        176.48        187.24        32.44 o                         
   0   5 -13        176.48        101.53        27.53 o                         
   0  -6   0       2248.47       2095.15        80.43 o                         
   0  -6   0       2248.47       2038.40        80.98 o                         
   0  -6   0       2248.47       2044.45        83.73 o                         
   0   6   0       2248.47       2075.01        80.84 o                         
   0  -6   0       2248.47       1992.29        80.34 o                         
   0   6   0       2248.47       1998.89        83.64 o                         
   0   6   1        657.82        660.62        29.18 o                         
   0  -6  -1        657.82        680.54        29.09 o                         
   0  -6   1        657.82        703.38        29.55 o                         
   0   6   1        657.82        654.20        29.59 o                         
   0  -6   1        657.82        649.75        30.01 o                         
   0  -6  -1        657.82        667.92        32.71 o                         
   0   6   1        657.82        694.30        31.98 o                         
   0   6  -1        657.82        640.39        30.56 o                         
   0  -6  -1        657.82        643.79        27.44 o                         
   0   6   1        657.82        640.90        27.71 o                         
   0  -6   1        657.82        696.04        30.42 o                         
   0   6   1        657.82        692.46        32.12 o                         
   0   6  -1        657.82        628.14        32.94 o                         
   0   6   2        733.10        909.34        35.10 o                         
   0   6  -2        733.10        835.79        36.34 o                         
   0  -6   2        733.10        844.56        35.88 o                         
   0  -6  -2        733.10        808.36        34.82 o                         
   0  -6  -2        733.10        872.77        38.63 o                         
   0   6   2        733.10        860.29        37.30 o                         
   0   6   2        733.10        805.88        33.63 o                         
   0  -6   2        733.10        793.22        36.38 o                         
   0   6  -2        733.10        797.53        35.56 o                         
   0   6  -2        733.10        840.61        37.48 o                         
   0  -6  -2        733.10        764.22        32.02 o                         
   0  -6  -2        733.10        762.75        32.07 o                         
   0   6  -2        733.10        800.42        38.36 o                         
   0   6   2        733.10        804.87        36.47 o                         
   0  -6  -3       1907.41       1934.98        76.71 o                         
   0   6  -3       1907.41       1938.15        78.41 o                         
   0  -6   3       1907.41       1958.06        77.45 o                         
   0   6   3       1907.41       1881.90        76.16 o                         
   0   6   3       1907.41       1844.97        77.95 o                         
   0  -6   3       1907.41       1943.65        78.09 o                         
   0   6  -3       1907.41       2091.85        77.86 o                         
   0  -6  -3       1907.41       1833.86        72.99 o                         
   0  -6  -3       1907.41       1920.44        73.36 o                         
   0   6  -3       1907.41       1950.26        79.19 o                         
   0   6   3       1907.41       1851.25        76.30 o                         
   0   6  -3       1907.41       1718.61        78.87 o                         
   0  -6   4        511.74        493.30        25.60 o                         
   0   6  -4        511.74        495.87        27.21 o                         
   0   6   4        511.74        458.48        24.27 o                         
   0  -6  -4        511.74        507.52        25.51 o                         
   0  -6   4        511.74        476.51        25.83 o                         
   0  -6  -4        511.74        445.77        21.01 o                         
   0   6  -4        511.74        501.97        28.72 o                         
   0   6   4        511.74        436.96        22.53 o                         
   0   6  -4        511.74        490.46        27.71 o                         
   0   6  -5       2439.52       2436.59       100.98 o                         
   0   6   5       2439.52       2406.31        97.86 o                         
   0  -6  -5       2439.52       2366.67        99.15 o                         
   0  -6   5       2439.52       2375.25        99.42 o                         
   0   6  -5       2439.52       2543.26       102.31 o                         
   0   6  -5       2439.52       2445.49        99.93 o                         
   0   6  -6        520.10        533.26        32.39 o                         
   0  -6  -6        520.10        514.73        30.14 o                         
   0  -6   6        520.10        512.20        30.42 o                         
   0   6  -6        520.10        576.30        33.58 o                         
   0   6  -6        520.10        516.88        29.59 o                         
   0  -6  -7        542.02        522.39        32.02 o                         
   0   6  -7        542.02        543.03        35.01 o                         
   0   6   7        542.02        481.28        32.71 o                         
   0   6  -7        542.02        576.48        35.28 o                         
   0  -6   7        542.02        535.65        32.02 o                         
   0   6  -7        542.02        509.36        30.14 o                         
   0   6  -8        824.78        875.11        48.04 o                         
   0  -6  -8        824.78        854.01        45.60 o                         
   0   6  -8        824.78        819.64        47.72 o                         
   0  -6   8        824.78        814.00        44.69 o                         
   0   6   8        824.78        856.76        47.26 o                         
   0   6  -9         59.69         41.98        19.68 o                         
   0  -6  -9         59.69         65.06        20.51 o                         
   0   6  -9         59.69         73.96        22.94 o                         
   0  -6   9         59.69         88.59        20.78 o                         
   0   6   9         59.69         50.88        21.15 o                         
   0  -6 -10        361.66        310.88        30.10 o                         
   0   6 -10        361.66        355.34        32.71 o                         
   0  -6  10        361.66        346.99        31.66 o                         
   0   6 -10        361.66        378.78        34.55 o                         
   0   6  10        361.66        338.82        31.70 o                         
   0   6 -10        361.66        302.39        30.46 o                         
   0   6 -11         38.64        -19.45        25.92 o                         
   0  -6 -11         38.64         62.86        22.99 o                         
   0   6 -11         38.64         22.02        24.36 o                         
   0  -6  11         38.64         20.88        21.10 o                         
   0   6  11         38.64         45.74        24.45 o                         
   0   6 -12        215.06        212.93        32.57 o                         
   0  -6 -12        215.06        272.11        30.60 o                         
   0   6 -12        215.06        216.60        33.45 o                         
   0   6  12        215.06        275.92        34.59 o                         
   0   7   1        249.31        257.06        15.05 o                         
   0  -7  -1        249.31        279.27        14.87 o                         
   0  -7   1        249.31        274.18        15.23 o                         
   0  -7   1        249.31        269.04        16.10 o                         
   0  -7  -1        249.31        238.53        18.90 o                         
   0  -7   1        249.31        267.43        20.10 o                         
   0   7   1        249.31        223.80        15.83 o                         
   0   7   1        249.31        242.61        17.80 o                         
   0   7  -1        249.31        249.04        16.56 o                         
   0  -7  -1        249.31        214.21        12.94 o                         
   0   7   1        249.31        251.65        13.49 o                         
   0  -7   1        249.31        211.55        15.92 o                         
   0   7  -1        249.31        264.31        19.68 o                         
   0   7   1        249.31        265.55        19.04 o                         
   0  -7   2       1865.15       1855.33        74.60 o                         
   0  -7  -2       1865.16       1940.12        74.00 o                         
   0   7  -2       1865.15       1730.40        74.97 o                         
   0   7   2       1865.16       1964.85        74.05 o                         
   0   7   2       1865.16       1864.92        73.18 o                         
   0   7   2       1865.16       2066.02        76.89 o                         
   0  -7  -2       1865.16       1810.83        77.31 o                         
   0  -7   2       1865.15       1920.25        75.56 o                         
   0   7  -2       1865.15       1761.60        74.83 o                         
   0  -7  -2       1865.16       1723.48        71.11 o                         
   0   7  -2       1865.15       1925.67        76.48 o                         
   0   7  -2       1865.15       1740.86        77.72 o                         
   0   7   2       1865.16       1809.73        75.89 o                         
   0  -7  -2       1865.16       1856.21        71.25 o                         
   0   7  -3        250.52        244.36        18.35 o                         
   0  -7   3        250.52        237.89        16.70 o                         
   0  -7  -3        250.53        278.72        16.29 o                         
   0   7   3        250.53        249.86        15.74 o                         
   0   7   3        250.53        289.91        19.04 o                         
   0   7  -3        250.52        254.77        16.93 o                         
   0   7  -3        250.52        252.94        19.50 o                         
   0  -7  -3        250.53        239.54        11.61 o                         
   0  -7   3        250.52        221.74        17.57 o                         
   0   7   3        250.53        238.21        17.11 o                         
   0   7  -3        250.52        218.80        20.23 o                         
   0  -7   4       1239.38       1077.99        51.25 o                         
   0   7   4       1239.38       1218.61        50.65 o                         
   0  -7  -4       1239.38       1183.38        51.25 o                         
   0   7  -4       1239.38       1196.96        53.36 o                         
   0   7  -4       1239.38       1232.01        54.55 o                         
   0   7  -4       1239.38       1180.35        54.00 o                         
   0   7   4       1239.38       1172.64        49.92 o                         
   0  -7  -5       1938.39       1924.38        80.34 o                         
   0   7  -5       1938.40       1911.08        82.17 o                         
   0   7  -5       1938.40       2005.36        83.82 o                         
   0  -7   5       1938.40       1932.69        80.89 o                         
   0   7  -5       1938.40       1811.11        81.71 o                         
   0   7  -6       1776.91       1881.76        78.00 o                         
   0  -7  -6       1776.91       1797.11        75.75 o                         
   0  -7   6       1776.91       1755.87        75.98 o                         
   0   7  -6       1776.91       1761.92        78.91 o                         
   0   7  -6       1776.91       1571.11        75.15 o                         
   0   7  -7        740.72        821.02        43.36 o                         
   0  -7  -7        740.73        786.24        40.51 o                         
   0   7   7        740.73        710.40        41.98 o                         
   0  -7   7        740.72        761.83        40.83 o                         
   0   7  -7        740.72        767.75        43.77 o                         
   0   7  -7        740.72        683.98        38.91 o                         
   0  -7  -8        537.61        555.38        35.19 o                         
   0   7  -8        537.62        545.79        36.89 o                         
   0   7  -8        537.62        488.35        36.47 o                         
   0  -7   8        537.62        624.79        36.98 o                         
   0   7   8        537.61        543.17        36.38 o                         
   0   7  -9        164.93        160.40        24.00 o                         
   0  -7  -9        164.93        201.96        24.45 o                         
   0  -7   9        164.93        163.75        25.23 o                         
   0   7  -9        164.93        238.58        26.70 o                         
   0   7   9        164.93        150.76        24.41 o                         
   0   7  -9        164.93        151.40        24.78 o                         
   0   7 -10        379.61        414.85        35.74 o                         
   0  -7 -10        379.61        428.20        33.35 o                         
   0   7 -10        379.61        351.30        34.36 o                         
   0   7 -10        379.61        371.40        33.17 o                         
   0   7  10        379.61        436.96        35.69 o                         
   0   7 -11         51.20         60.56        24.73 o                         
   0   7 -11         51.20         65.65        25.19 o                         
   0   7 -11         51.20         17.20        21.24 o                         
   0   7  11         51.20         24.45        23.40 o                         
   0   7 -12        351.18        330.52        37.12 o                         
   0   7 -12        351.18        445.91        39.87 o                         
   0   7  12        351.18        406.86        38.58 o                         
   0  -8   0        837.41        884.47        38.58 o                         
   0  -8   0        837.41        967.42        39.73 o                         
   0  -8   0        837.41        914.48        43.63 o                         
   0  -8   0        837.41        892.64        38.54 o                         
   0   8   0        837.41        865.75        38.95 o                         
   0   8   0        837.41        933.15        43.63 o                         
   0  -8  -1       2947.54       2970.54       114.56 o                         
   0   8   1       2947.54       2848.45       114.19 o                         
   0  -8   1       2947.55       2883.32       114.56 o                         
   0  -8   1       2947.55       3107.67       116.08 o                         
   0   8   1       2947.54       2875.20       115.66 o                         
   0  -8   1       2947.55       3062.07       119.75 o                         
   0   8   1       2947.54       3010.77       117.50 o                         
   0  -8  -1       2947.54       3007.79       119.01 o                         
   0   8   1       2947.54       2778.21       113.32 o                         
   0   8  -1       2947.55       2927.55       116.08 o                         
   0  -8   1       2947.55       2874.28       115.25 o                         
   0   8  -1       2947.55       2936.08       119.10 o                         
   0   8   1       2947.54       2952.96       118.37 o                         
   0   8  -2         50.73         66.20        11.52 o                         
   0  -8  -2         50.73         70.24         9.86 o                         
   0  -8   2         50.73         53.95        10.32 o                         
   0   8   2         50.73         73.91         9.91 o                         
   0   8   2         50.73         60.61        12.80 o                         
   0  -8  -2         50.73         56.62        14.22 o                         
   0  -8   2         50.73         66.71        11.61 o                         
   0   8  -2         50.73        -11.29        14.27 o                         
   0   8  -2         50.73         76.57        13.53 o                         
   0   8  -2         50.73         53.13        15.00 o                         
   0   8   2         50.73         35.88        12.34 o                         
   0   8  -3        572.79        507.16        27.71 o                         
   0  -8   3        572.79        536.34        26.84 o                         
   0  -8  -3        572.80        495.73        25.65 o                         
   0   8  -3        572.79        492.52        26.29 o                         
   0   8  -3        572.79        551.84        29.55 o                         
   0   8   3        572.80        535.92        27.85 o                         
   0   8  -3        572.79        517.16        30.69 o                         
   0   8  -4         51.06         37.76        13.63 o                         
   0  -8  -4         51.06         69.46        12.20 o                         
   0   8  -4         51.06         46.48        16.24 o                         
   0   8  -4         51.06         67.08        15.60 o                         
   0   8   4         51.06         59.92        11.93 o                         
   0  -8  -5       2534.96       2444.06       105.52 o                         
   0   8  -5       2534.96       2745.59       108.55 o                         
   0   8  -5       2534.96       2692.27       109.74 o                         
   0   8  -5       2534.96       2559.77       108.55 o                         
   0  -8  -6        249.73        263.99        20.83 o                         
   0   8  -6        249.73        207.38        22.16 o                         
   0  -8   6        249.73        270.55        24.27 o                         
   0   8  -6        249.73        235.68        24.32 o                         
   0   8  -6        249.73        198.16        22.21 o                         
   0   8  -7         59.10         30.37        17.20 o                         
   0  -8  -7         59.10         81.57        17.53 o                         
   0  -8   7         59.10         53.73        17.25 o                         
   0   8  -7         59.10         50.42        18.76 o                         
   0   8  -7         59.10         40.05        17.57 o                         
   0   8  -8         10.08         80.98        21.70 o                         
   0  -8   8         10.08         27.94        18.90 o                         
   0   8  -8         10.08         20.00        20.74 o                         
   0   8   8         10.08         39.73        21.01 o                         
   0   8  -9        419.28        379.20        32.02 o                         
   0   8  -9        419.28        405.16        34.36 o                         
   0   8   9        419.28        374.20        33.03 o                         
   0   8  -9        419.28        359.79        32.44 o                         
   0   8 -10          2.30        -22.53        22.53 o                         
   0   8 -10          2.30         33.63        23.58 o                         
   0   8 -10          2.30        -17.25        21.98 o                         
   0   8  10          2.30          9.04        21.29 o                         
   0   8 -11        371.80        400.67        35.79 o                         
   0   8 -11        371.80        403.33        38.40 o                         
   0   8  11        371.80        386.22        36.38 o                         
   0   8 -11        371.80        355.61        34.32 o                         
   0   8 -12         39.68         -2.62        24.50 o                         
   0   8 -12         39.68         44.69        26.56 o                         
   0   8  12         39.68         -2.71        25.56 o                         
   0  -9   1       1098.48       1160.62        49.46 o                         
   0  -9  -1       1098.47       1136.40        48.13 o                         
   0   9   1       1098.47       1125.52        49.69 o                         
   0  -9  -1       1098.47       1144.56        53.08 o                         
   0  -9   1       1098.48       1153.65        54.23 o                         
   0   9  -1       1098.48       1110.98        49.55 o                         
   0   9   1       1098.47       1111.76        52.39 o                         
   0   9  -1       1098.48       1156.54        53.86 o                         
   0  -9  -2        177.74        169.94        12.85 o                         
   0   9   2        177.74        147.69        13.03 o                         
   0  -9  -2        177.74        156.50        18.31 o                         
   0  -9   2        177.74        169.94        15.14 o                         
   0   9  -2        177.74        169.30        16.38 o                         
   0  -9   2        177.74        169.89        15.19 o                         
   0   9  -2        177.74        172.97        19.77 o                         
   0   9   2        177.74        133.33        16.93 o                         
   0   9  -3       1696.15       1547.02        69.14 o                         
   0  -9  -3       1696.15       1717.01        72.63 o                         
   0   9  -3       1696.15       1648.65        70.84 o                         
   0   9   3       1696.15       1651.90        69.74 o                         
   0   9  -3       1696.15       1590.84        72.31 o                         
   0   9  -4        733.59        718.34        36.70 o                         
   0   9  -4        733.59        709.99        38.17 o                         
   0   9   4        733.60        745.23        35.37 o                         
   0   9  -4        733.59        648.28        39.14 o                         
   0   9  -5       2133.60       2263.11        91.03 o                         
   0   9  -5       2133.60       1952.05        91.25 o                         
   0   9  -5       2133.60       2131.39        91.85 o                         
   0   9  -6        270.40        275.92        24.27 o                         
   0   9  -6        270.40        228.07        25.46 o                         
   0   9  -6        270.40        250.87        24.18 o                         
   0   9  -7        522.65        528.99        34.59 o                         
   0   9  -7        522.65        453.71        33.86 o                         
   0   9  -7        522.65        480.09        32.80 o                         
   0   9  -8        487.65        501.56        34.59 o                         
   0   9  -8        487.65        427.60        35.51 o                         
   0   9   8        487.65        452.47        34.96 o                         
   0   9  -9        113.92         88.41        22.85 o                         
   0   9  -9        113.92        127.55        26.29 o                         
   0   9  -9        113.92        120.21        24.55 o                         
   0   9   9        113.92         98.73        24.41 o                         
   0   9 -10        470.83        453.20        36.75 o                         
   0   9 -10        470.83        378.88        37.80 o                         
   0   9 -10        470.83        410.58        36.11 o                         
   0   9  10        470.83        412.83        36.38 o                         
   0   9 -11        291.81        266.84        32.57 o                         
   0   9 -11        291.81        267.53        34.59 o                         
   0   9  11        291.81        258.81        32.16 o                         
   0   9 -11        291.81        276.79        32.67 o                         
   0 -10   0       7287.04       7367.25       285.33 o                         
   0  10   0       7287.04       7072.33       282.76 o                         
   0  10   0       7287.04       7479.93       285.46 o                         
   0 -10  -1          6.43          6.38        14.82 o                         
   0 -10   1          6.43          5.41        16.47 o                         
   0  10   1          6.43          7.89        11.24 o                         
   0  10  -1          6.43         19.50        10.92 o                         
   0  10  -1          6.43         -5.41        15.51 o                         
   0  10   1          6.43          9.86        14.09 o                         
   0 -10   2       4000.23       4094.78       157.05 o                         
   0 -10  -2       4000.23       3822.39       155.67 o                         
   0  10  -2       4000.23       3754.71       153.19 o                         
   0  10  -2       4000.23       3808.07       156.36 o                         
   0  10   2       4000.23       3797.98       154.57 o                         
   0  10  -3        174.50        175.03        17.80 o                         
   0 -10  -3        174.50        219.95        21.79 o                         
   0  10  -3        174.50        157.37        18.49 o                         
   0  10  -3        174.50        168.06        21.61 o                         
   0  10   3        174.50        183.34        18.44 o                         
   0  10  -4       3714.84       4104.96       153.33 o                         
   0  10  -4       3714.84       3554.59       153.84 o                         
   0  10  -4       3714.84       3700.30       155.49 o                         
   0  10  -5         50.09         77.31        16.52 o                         
   0  10  -5         50.09         59.23        17.76 o                         
   0  10  -5         50.09         85.61        19.13 o                         
   0  10  -6        969.51       1061.80        51.84 o                         
   0  10  -6        969.51       1003.25        53.13 o                         
   0  10  -6        969.51        982.88        52.12 o                         
   0  10  -7        181.04        173.75        23.95 o                         
   0  10  -7        181.04        161.77        25.74 o                         
   0  10  -7        181.04        175.49        23.67 o                         
   0  10  -8         24.03         59.00        20.28 o                         
   0  10  -8         24.03         19.36        22.66 o                         
   0  10  -8         24.03         46.94        21.52 o                         
   0  10  -9          2.17         12.66        20.78 o                         
   0  10  -9          2.17         25.88        23.35 o                         
   0  10  -9          2.17          6.84        23.49 o                         
   0  10   9          2.17        -21.84        21.84 o                         
   0  10 -10         52.24         36.84        22.25 o                         
   0  10 -10         52.24         25.51        24.78 o                         
   0  10  10         52.24         28.72        22.76 o                         
   0  10 -10         52.24         40.97        24.87 o                         
   0  10 -11         18.31          5.00        23.63 o                         
   0  10 -11         18.31        -16.47        27.11 o                         
   0  10  11         18.31        -20.46        25.00 o                         
   0  10 -11         18.31         -5.05        24.04 o                         
   0  11  -1          0.25          2.52        14.41 o                         
   0 -11   1          0.25          8.99        16.42 o                         
   0  11   1          0.25          5.83        11.75 o                         
   0 -11  -1          0.25         -7.07        15.60 o                         
   0  11   1          0.25        -11.01        14.96 o                         
   0  11  -1          0.25          4.50        16.70 o                         
   0 -11  -2        397.06        398.05        28.40 o                         
   0  11  -2        397.06        385.16        27.76 o                         
   0 -11   2        397.06        415.12        29.96 o                         
   0  11  -2        397.06        380.30        25.05 o                         
   0  11   2        397.06        394.43        27.34 o                         
   0  11  -2        397.06        372.04        29.73 o                         
   0 -11  -3        389.28        397.59        29.00 o                         
   0  11  -3        389.27        441.04        27.76 o                         
   0  11   3        389.28        357.73        26.75 o                         
   0  11  -3        389.27        420.35        30.51 o                         
   0  11  -4        513.66        518.86        32.44 o                         
   0  11  -4        513.66        485.68        33.40 o                         
   0  11  -5        181.50        165.12        21.98 o                         
   0  11  -5        181.50        155.58        22.66 o                         
   0  11  -6        258.73        283.63        27.16 o                         
   0  11  -6        258.73        261.10        27.34 o                         
   0  11  -7        308.27        357.45        32.53 o                         
   0  11  -7        308.27        329.78        31.01 o                         
   0  11  -7        308.27        316.71        29.68 o                         
   0  11  -8          1.86          2.25        21.47 o                         
   0  11  -8          1.86          6.65        21.84 o                         
   0  11  -8          1.86        -13.03        19.68 o                         
   0  11  -9        665.00        691.00        48.45 o                         
   0  11   9        665.00        712.93        47.99 o                         
   0  11  -9        665.00        787.57        48.77 o                         
   0  11  10         79.56        103.14        26.56 o                         
   0  11 -10         79.56         93.78        26.38 o                         
   0  11 -10         79.56         52.53        26.52 o                         
   0  11 -11        142.74        124.24        28.67 o                         
   0  11  11        142.74        145.99        29.13 o                         
   0  11 -11        142.74         95.80        27.62 o                         
   0 -12   0        289.28        298.40        26.56 o                         
   0  12   0        289.28        294.64        23.44 o                         
   0  12   0        289.28        334.83        27.02 o                         
   0 -12   1       1279.41       1335.06        62.86 o                         
   0 -12  -1       1279.40       1226.55        61.62 o                         
   0  12  -1       1279.41       1313.54        60.29 o                         
   0  12  -1       1279.41       1234.40        62.21 o                         
   0  12   1       1279.40       1265.96        61.30 o                         
   0 -12   2        122.76         77.67        20.69 o                         
   0 -12  -2        122.76         98.78        19.22 o                         
   0  12  -2        122.76        115.16        18.76 o                         
   0  12  -2        122.76        100.98        21.75 o                         
   0  12   2        122.76        112.77        19.68 o                         
   0 -12  -3       1383.33       1321.29        65.93 o                         
   0 -12   3       1383.33       1563.49        68.82 o                         
   0  12  -3       1383.33       1412.92        67.08 o                         
   0  12   3       1383.33       1396.63        64.97 o                         
   0  12  -3       1383.33       1336.57        67.58 o                         
   0  12  -4          3.66          8.99        18.63 o                         
   0  12  -4          3.66         16.52        16.24 o                         
   0  12  -4          3.66         12.75        19.64 o                         
   0  12  -5        656.82        663.88        43.17 o                         
   0  12  -5        656.82        695.91        41.20 o                         
   0  12  -5        656.82        660.44        41.89 o                         
   0  12  -6        112.50         79.51        23.54 o                         
   0  12  -6        112.50        102.68        22.30 o                         
   0  12  -6        112.50         74.97        21.88 o                         
   0  12  -7        100.94         87.45        23.35 o                         
   0  12  -7        100.94        106.99        24.13 o                         
   0  12  -7        100.94         51.20        21.98 o                         
   0  12  -8          0.22        -23.22        23.22 o                         
   0  12  -8          0.22          4.59        23.08 o                         
   0  12  -8          0.22          4.04        22.44 o                         
   0  12   9          0.23        -14.13        22.71 o                         
   0  12  -9          0.23         20.19        24.64 o                         
   0  12  -9          0.23        -10.00        22.71 o                         
   0  12 -10          0.12        -26.15        26.15 o                         
   0  12  10          0.12         12.62        23.72 o                         
   0  12 -10          0.12        -25.78        25.78 o                         
   0 -13   1         35.85         36.80        19.82 o                         
   0  13  -1         35.85         25.19        16.65 o                         
   0 -13  -1         35.85         37.16        18.40 o                         
   0  13  -1         35.85         41.34        18.35 o                         
   0  13   1         35.85         34.82        18.95 o                         
   0 -13  -2         93.89         72.99        19.91 o                         
   0  13  -2         93.89        102.63        20.69 o                         
   0 -13   2         93.89        126.77        23.08 o                         
   0  13  -2         93.89         81.53        20.19 o                         
   0  13   2         93.89        104.70        20.97 o                         
   0  13  -3         54.39         67.44        20.23 o                         
   0 -13  -3         54.39         98.27        20.78 o                         
   0 -13   3         54.39         39.87        20.05 o                         
   0  13   3         54.39         45.28        18.67 o                         
   0  13  -3         54.39         44.04        20.42 o                         
   0 -13   4        583.09        674.43        41.38 o                         
   0  13  -4        583.09        515.32        39.18 o                         
   0  13  -4        583.09        642.73        40.88 o                         
   0  13  -5          0.48         14.50        21.98 o                         
   0  13  -5          0.48        -20.88        20.88 o                         
   0  13  -6        598.03        574.19        41.38 o                         
   0  13  -6        598.03        578.41        39.87 o                         
   0  13  -6        598.03        566.34        40.60 o                         
   0  13  -7         86.52         66.16        24.22 o                         
   0  13  -7         86.52         55.93        22.80 o                         
   0  13  -7         86.52         97.40        24.96 o                         
   0  13  -8        543.18        556.66        42.99 o                         
   0  13  -8        543.18        647.27        43.72 o                         
   0  13  -8        543.18        510.64        40.33 o                         
   0  13  -9          5.05         23.81        26.24 o                         
   0  13  -9          5.05         17.85        24.64 o                         
   0 -14   0         82.31        100.52        22.11 o                         
   0  14   0         82.31         82.40        21.88 o                         
   0 -14  -1        493.35        556.57        36.93 o                         
   0  14  -1        493.34        487.84        34.27 o                         
   0 -14   1        493.34        558.86        37.39 o                         
   0  14   1        493.35        491.83        35.88 o                         
   0  14  -1        493.34        515.64        36.89 o                         
   0 -14  -2         49.18         49.37        20.37 o                         
   0  14  -2         49.18         67.90        19.50 o                         
   0 -14   2         49.18         61.20        22.07 o                         
   0  14  -2         49.18         64.09        21.29 o                         
   0  14   2         49.18         46.61        18.67 o                         
   0  14  -3         71.57         81.34        21.15 o                         
   0 -14  -3         71.57         80.93        21.75 o                         
   0 -14   3         71.57         52.99        20.69 o                         
   0  14  -3         71.57         39.23        21.06 o                         
   0  14  -4          1.84         -8.17        20.60 o                         
   0 -14   4          1.84         21.33        22.76 o                         
   0  14  -4          1.84         -2.11        21.20 o                         
   0  14  -5         14.96         30.65        22.76 o                         
   0  14  -5         14.96         21.70        23.31 o                         
   0  14  -6          3.22         -9.36        24.09 o                         
   0  14  -6          3.22         22.25        23.44 o                         
   0  14  -7        120.05         87.03        28.03 o                         
   0  14  -7        120.05         95.11        25.33 o                         
   0  14  -7        120.05         65.84        24.87 o                         
   0  14  -8         17.38         63.04        27.39 o                         
   0  14  -8         17.38         19.27        25.05 o                         
   0  14  -8         17.38         32.48        24.00 o                         
   0  14  -9         22.97         -2.75        27.71 o                         
   0  14  -9         22.97          2.62        25.05 o                         
   0 -15  -1          0.48         33.22        21.15 o                         
   0 -15   1          0.48         40.37        21.20 o                         
   0  15  -1          0.48         -8.35        21.10 o                         
   0  15   1          0.48         19.45        21.29 o                         
   0 -15   2          9.47         25.14        21.47 o                         
   0  15  -2          9.47         -3.67        19.91 o                         
   0 -15  -2          9.47        -13.67        20.10 o                         
   0  15   2          9.47         29.91        20.23 o                         
   0  15  -2          9.47         15.05        21.56 o                         
   0 -15  -3        226.27        208.66        27.44 o                         
   0  15  -3        226.27        248.58        28.67 o                         
   0 -15   3        226.27        286.38        30.79 o                         
   0  15  -3        226.27        285.05        31.34 o                         
   0  15  -4        104.24         69.00        24.36 o                         
   0 -15   4        104.24         97.04        25.19 o                         
   0  15  -4        104.24        106.62        24.50 o                         
   0 -15   5        478.19        498.39        39.27 o                         
   0  15  -5        478.19        399.02        36.02 o                         
   0  15  -5        478.19        411.36        35.97 o                         
   0  15  -6         19.67         41.75        26.20 o                         
   0  15  -6         19.67         33.26        25.10 o                         
   0  15  -7        233.94        241.74        33.81 o                         
   0  15  -7        233.94        195.95        30.79 o                         
   0  15  -8          2.98         -2.71        24.18 o                         
   0  15  -8          2.98          2.48        23.90 o                         
   0 -16   0       1227.28       1497.11        70.52 o                         
   0  16   0       1227.28       1217.01        68.59 o                         
   0 -16   1        202.29        267.30        29.55 o                         
   0  16  -1        202.29        252.20        30.19 o                         
   0  16   1        202.29        210.82        29.18 o                         
   0 -16   2        722.45        666.73        45.79 o                         
   0  16   2        722.45        714.40        45.24 o                         
   0  16  -2        722.45        742.20        47.49 o                         
   0 -16   3         30.32         57.85        25.33 o                         
   0  16  -3         30.32         44.14        24.50 o                         
   0  16  -3         30.32         73.18        26.29 o                         
   0 -16   4        210.37        279.59        32.67 o                         
   0  16  -4        210.37        243.94        30.51 o                         
   0  16  -4        210.37        198.34        31.29 o                         
   0 -16   5          2.53         27.30        24.09 o                         
   0  16  -5          2.53        -21.70        24.78 o                         
   0  16  -5          2.53        -22.30        25.14 o                         
   0 -16   6         11.20         31.24        24.64 o                         
   0  16  -6         11.20         -5.14        24.50 o                         
   0  16  -6         11.20         32.80        25.14 o                         
   0  16  -7         32.19        -10.78        26.79 o                         
   0  16  -7         32.19         25.78        24.68 o                         
   0  17  -1          4.53         26.15        23.90 o                         
   0  17   1          4.53         26.79        23.12 o                         
   0  17  -2         27.96         26.89        24.32 o                         
   0  17   2         27.96         34.64        21.75 o                         
   0  17  -3        121.15        130.53        28.63 o                         
   0  17  -4        244.64        214.17        30.79 o                         
   0  17  -4        244.64        287.80        33.54 o                         
   0  17  -5         86.49         45.10        24.59 o                         
   0  17  -5         86.49         39.32        25.23 o                         
   0  17  -6        147.93        148.47        29.45 o                         
   0  17  -6        147.93        160.95        30.79 o                         
   0  18   0         94.60         76.02        25.56 o                         
   0  18   1        299.03        236.42        31.11 o                         
   0  18  -1        299.03        199.53        31.52 o                         
   0  18  -2         45.97         72.63        26.34 o                         
   0  18  -3        233.21        225.73        32.35 o                         
   0  18  -4         11.46         43.40        26.29 o                         
   0  19   1          2.95        -15.19        24.45 o                         
   0  19  -1          2.95         10.74        25.74 o                         
   1   0 -13        110.02        182.97        31.01 o                         
   1   0 -11        332.34        396.13        35.14 o                         
   1   0 -11        332.34        367.91        31.47 o                         
   1   0  -9        381.43        421.50        31.20 o                         
   1   0  -9        381.43        393.24        28.63 o                         
   1   0  -7       2196.28       2113.96        93.55 o                         
   1   0  -7       2196.28       2202.83        92.45 o                         
  -1   0   7       2196.28       2277.80        94.51 o                         
   1   0  -7       2196.28       2172.46        89.28 o                         
  -1   0   5        971.91       1040.05        44.37 o                         
   1   0  -5        971.91        991.19        45.10 o                         
   1   0  -5        971.91        984.63        41.93 o                         
  -1   0   5        971.91       1009.91        45.28 o                         
   1   0  -5        971.91        960.95        43.95 o                         
  -1   0   5        971.91        997.20        43.22 o                         
  -1   0   5        971.91        916.40        38.81 o                         
  -1   0   3       7680.60       7903.26       292.58 o                         
   1   0  -3       7680.60       7486.21       292.90 o                         
  -1   0   3       7680.60       7724.56       291.15 o                         
   1   0  -3       7680.60       7522.00       291.29 o                         
  -1   0   3       7680.60       7681.52       292.85 o                         
  -1   0   3       7680.60       7717.31       292.03 o                         
   1   0  -3       7680.60       7570.45       292.35 o                         
  -1   0   3       7680.60       7580.91       290.28 o                         
   1   0  -1          6.57          3.03         5.87 o                         
  -1   0   1          6.57          8.49         5.96 o                         
  -1   0   1          6.57         15.00         6.19 o                         
   1   0  -1          6.57         13.08         6.29 o                         
  -1   0  -1       1366.76       1279.22        21.75 o                         
   1   0   1       1366.76       1178.56        21.33 o                         
   1   0   1       1366.76       1214.30        21.66 o                         
  -1   0  -1       1366.76       1345.29        22.07 o                         
  -1   0  -1       1366.76       1253.44        20.46 o                         
  -1   0  -3       5067.87       4997.23       192.19 o                         
   1   0   3       5067.87       4930.29       191.46 o                         
  -1   0  -3       5067.87       4969.66       191.32 o                         
  -1   0  -3       5067.87       5030.49       190.63 o                         
  -1   0  -3       5067.87       4726.54       191.64 o                         
   1   0   3       5067.87       5012.23       191.32 o                         
   1   0   3       5067.87       4976.27       189.02 o                         
  -1   0  -5       7489.96       7591.32       290.88 o                         
   1   0   5       7489.96       7499.20       289.27 o                         
  -1   0  -5       7489.96       7739.84       289.09 o                         
  -1   0  -5       7489.96       7479.79       290.01 o                         
   1   0   5       7489.96       7976.07       289.09 o                         
   1   0   5       7489.96       7214.60       284.68 o                         
  -1   0  -7       2446.69       2861.30       116.72 o                         
  -1   0  -7       2446.69       2685.81       114.79 o                         
  -1   0  -9        591.41        579.88        38.81 o                         
  -1   0  -9        591.41        649.34        39.46 o                         
  -1   0 -11        464.19        491.14        39.64 o                         
  -1   0 -11        464.19        476.05        37.44 o                         
  -1   0 -13         10.86        -26.61        26.61 o                         
   1   1 -13        199.33        228.71        32.53 o                         
   1  -1 -13        199.33        185.54        31.98 o                         
   1  -1 -12         50.37         34.46        24.64 o                         
   1   1 -12         50.37         71.16        26.38 o                         
   1   1 -12         50.37         34.96        23.26 o                         
   1  -1 -11         63.87        133.28        25.23 o                         
   1   1 -11         63.87         59.64        23.35 o                         
   1   1 -11         63.87        102.22        22.53 o                         
   1   1 -10         70.63         49.64        22.39 o                         
   1  -1 -10         70.63         83.55        21.20 o                         
   1  -1 -10         70.63         36.20        18.17 o                         
   1   1 -10         70.63         54.51        18.90 o                         
  -1   1  10         70.63         77.17        22.85 o                         
   1  -1  -9        209.62        183.57        23.81 o                         
   1   1  -9        209.62        231.42        25.74 o                         
   1  -1  -9        209.62        196.37        22.25 o                         
   1   1  -9        209.62        202.33        23.81 o                         
  -1   1   9        209.62        172.60        24.59 o                         
   1  -1  -8        296.77        333.18        27.62 o                         
   1   1  -8        296.77        273.54        26.29 o                         
   1  -1  -8        296.77        281.38        23.95 o                         
   1   1  -8        296.77        346.94        26.20 o                         
  -1   1   8        296.77        343.32        29.27 o                         
   1   1  -8        296.77        287.76        21.84 o                         
   1  -1  -7        660.34        730.64        39.59 o                         
   1   1  -7        660.34        670.03        40.28 o                         
  -1   1   7        660.34        704.58        39.59 o                         
   1   1  -7        660.34        738.11        36.38 o                         
   1   1  -7        660.34        798.49        40.05 o                         
   1  -1  -7        660.34        663.28        36.93 o                         
   1  -1  -6       1349.90       1387.68        61.11 o                         
   1   1  -6       1349.90       1375.52        61.20 o                         
   1  -1  -6       1349.90       1318.08        56.02 o                         
  -1   1   6       1349.90       1574.14        62.76 o                         
   1   1  -6       1349.90       1346.30        58.18 o                         
  -1  -1   6       1349.90       1388.32        61.48 o                         
  -1   1   6       1349.90       1402.82        58.04 o                         
   1  -1  -6       1349.90       1351.30        59.18 o                         
   1   1  -6       1349.90       1338.82        60.29 o                         
   1   1  -6       1349.90       1271.79        54.83 o                         
  -1   1   5         11.99          5.37        11.24 o                         
   1   1  -5         11.99         10.83        13.26 o                         
  -1  -1   5         11.99         23.08        12.57 o                         
   1  -1  -5         11.99         -1.84        11.65 o                         
  -1   1   5         11.99         12.75        12.25 o                         
  -1  -1   5         11.99         16.47        13.49 o                         
   1   1  -5         11.99          1.61         5.60 o                         
   1  -1  -5         11.99         16.84         8.40 o                         
   1   1  -5         11.99         20.92        10.87 o                         
  -1   1   5         11.99         13.03        10.51 o                         
   1   1  -5         11.99         19.87        12.62 o                         
   1  -1  -5         11.99          2.25        10.78 o                         
  -1  -1   5         11.99          6.10        11.61 o                         
  -1  -1   5         11.99         12.71         6.88 o                         
   1   1  -5         11.99         11.56         7.43 o                         
  -1   1   5         11.99         19.13         4.59 o                         
   1  -1  -4       1474.81       1417.64        58.45 o                         
   1   1  -4       1474.81       1395.07        59.37 o                         
  -1   1   4       1474.81       1445.12        58.04 o                         
  -1  -1   4       1474.81       1459.67        58.27 o                         
  -1   1   4       1474.81       1353.96        58.86 o                         
  -1  -1   4       1474.81       1399.38        58.91 o                         
   1   1  -4       1474.81       1145.02        56.66 o                         
   1   1  -4       1474.81       1366.16        57.03 o                         
   1  -1  -4       1474.81       1345.93        55.29 o                         
   1  -1  -4       1474.81       1405.76        57.30 o                         
  -1  -1   4       1474.81       1478.52        58.22 o                         
  -1   1   4       1474.81       1413.28        56.75 o                         
   1   1  -4       1474.81       1472.79        58.73 o                         
  -1  -1   4       1474.81       1392.32        55.01 o                         
  -1   1   4       1474.81       1336.80        53.68 o                         
   1   1  -4       1474.81       1373.50        55.38 o                         
   1  -1  -3       6706.98       6589.54       259.45 o                         
  -1   1   3       6706.98       6942.90       259.31 o                         
   1   1  -3       6706.98       6791.91       260.46 o                         
  -1  -1   3       6706.98       6994.38       259.82 o                         
   1   1  -3       6706.98       6739.24       259.08 o                         
  -1   1   3       6706.98       6526.32       257.43 o                         
   1   1  -3       6706.98       6739.29       259.40 o                         
  -1  -1   3       6706.98       6684.83       259.86 o                         
   1  -1  -3       6706.98       6672.63       258.76 o                         
  -1   1   3       6706.98       6941.67       258.53 o                         
   1   1  -3       6706.98       6979.56       260.09 o                         
  -1  -1   3       6706.98       6954.97       259.63 o                         
  -1  -1   3       6706.98       6816.83       257.89 o                         
   1   1  -3       6706.98       6629.27       258.07 o                         
  -1   1   2       7288.54       7434.64       281.52 o                         
   1   1  -2       7288.55       7667.94       282.71 o                         
  -1  -1   2       7288.55       7586.92       282.39 o                         
   1  -1  -2       7288.54       7147.57       281.75 o                         
   1   1  -2       7288.55       7201.76       281.93 o                         
  -1  -1   2       7288.55       7467.26       281.98 o                         
   1   1  -2       7288.55       7450.11       281.75 o                         
  -1  -1   2       7288.55       7295.49       281.84 o                         
   1  -1  -2       7288.54       7257.46       281.24 o                         
   1   1  -2       7288.55       7736.26       282.62 o                         
  -1   1   2       7288.54       7281.50       281.11 o                         
  -1  -1   2       7288.55       7661.43       282.34 o                         
   1   1  -2       7288.55       7516.31       281.52 o                         
  -1   1   2       7288.54       7130.05       280.65 o                         
  -1  -1   2       7288.55       7482.96       281.29 o                         
   1  -1  -1       4643.24       4288.89       171.04 o                         
  -1  -1   1       4643.23       4515.22       172.00 o                         
  -1   1   1       4643.24       4578.58       171.04 o                         
   1   1  -1       4643.23       4592.16       172.23 o                         
  -1  -1   1       4643.23       4604.32       171.91 o                         
   1   1  -1       4643.23       4426.67       170.90 o                         
  -1   1   1       4643.24       4547.75       171.82 o                         
  -1  -1   1       4643.23       4516.23       171.04 o                         
  -1  -1   1       4643.23       4686.72       172.14 o                         
   1  -1  -1       4643.24       4416.67       171.09 o                         
   1   1  -1       4643.23       4557.98       172.23 o                         
  -1   1   1       4643.24       4471.50       171.04 o                         
  -1  -1   1       4643.23       4391.02       171.68 o                         
   1  -1  -1       4643.24       4535.50       171.36 o                         
  -1   1   1       4643.24       4422.63       171.36 o                         
   1   1  -1       4643.23       4537.84       171.82 o                         
   1   1   0      20966.65      20463.00        99.15 o                         
  -1  -1   0      20966.65      21340.41       100.57 o                         
  -1   1   0      20966.65      20167.22        95.38 o                         
   1  -1   0      20966.65      20392.35        96.30 o                         
  -1   1   0      20966.65      21272.69        94.60 o                         
   1  -1   0      20966.65      20752.09        93.87 o                         
  -1  -1   0      20966.65      22302.93        99.42 o                         
  -1   1   0      20966.65      21261.87        97.54 o                         
   1  -1   1       2741.83       2522.84        23.63 o                         
  -1   1  -1       2741.83       2624.24        24.68 o                         
  -1  -1  -1       2741.83       2625.20        27.39 o                         
   1   1   1       2741.83       2468.15        26.01 o                         
   1   1   1       2741.83       2475.54        21.10 o                         
  -1  -1  -1       2741.83       2402.54        20.74 o                         
  -1  -1  -1       2741.83       2534.82        25.56 o                         
   1  -1   1       2741.83       2644.83        27.21 o                         
  -1   1  -1       2741.83       2534.36        26.52 o                         
  -1   1  -1       2741.83       2537.43        26.70 o                         
   1  -1   1       2741.83       2572.94        24.73 o                         
   1   1   1       2741.83       2499.26        24.96 o                         
   1   1   2       3446.13       3403.50       132.23 o                         
  -1   1  -2       3446.14       3465.72       132.41 o                         
  -1  -1  -2       3446.13       3383.41       132.73 o                         
   1  -1   2       3446.14       3340.92       131.95 o                         
   1   1   2       3446.13       3386.12       131.72 o                         
  -1  -1  -2       3446.13       3380.15       131.49 o                         
  -1   1  -2       3446.14       3413.69       132.78 o                         
   1  -1   2       3446.14       3436.17       132.68 o                         
   1  -1   2       3446.14       3398.32       132.32 o                         
   1   1   2       3446.13       3498.52       131.86 o                         
  -1   1  -2       3446.14       3624.14       132.41 o                         
  -1  -1  -2       3446.13       3391.71       132.09 o                         
   1  -1   2       3446.14       3280.36       131.03 o                         
   1  -1   3          3.10          3.81         6.24 o                         
  -1  -1  -3          3.10          5.05         5.87 o                         
  -1  -1  -3          3.10          4.45        11.47 o                         
   1   1   3          3.10          0.55        10.87 o                         
  -1   1  -3          3.10         11.01        11.06 o                         
   1   1   3          3.10          3.85        10.14 o                         
  -1  -1  -3          3.10         21.84        10.32 o                         
   1  -1   3          3.10          6.19         9.54 o                         
  -1  -1  -3          3.10         13.21         8.35 o                         
  -1   1  -3          3.10         10.97        10.55 o                         
   1   1   3          3.10          7.71         9.91 o                         
   1  -1   3          3.10         10.97        11.10 o                         
  -1   1  -3          3.10         18.21        11.84 o                         
  -1  -1  -3          3.10          4.96        10.37 o                         
  -1  -1  -4       1692.54       1749.21        52.21 o                         
   1   1   4       1692.54       1648.23        50.33 o                         
  -1   1  -4       1692.54       1630.06        51.52 o                         
  -1   1  -4       1692.54       1691.64        50.47 o                         
  -1  -1  -4       1692.54       1658.83        49.96 o                         
   1   1   4       1692.54       1624.15        50.97 o                         
  -1  -1  -4       1692.54       1687.92        50.61 o                         
  -1  -1  -4       1692.54       1663.65        47.44 o                         
   1   1   4       1692.54       1656.72        49.18 o                         
   1  -1   4       1692.54       1733.80        50.61 o                         
  -1   1  -4       1692.54       1789.41        52.44 o                         
   1  -1   4       1692.54       1753.16        49.23 o                         
   1  -1   5         53.37         63.77        13.26 o                         
  -1   1  -5         53.37         71.53        14.64 o                         
  -1  -1  -5         53.37         74.74        14.22 o                         
   1   1   5         53.37         75.84        13.90 o                         
  -1  -1  -5         53.37         50.19        12.48 o                         
   1   1   5         53.37         41.06        13.67 o                         
  -1   1  -5         53.37         67.86        12.75 o                         
  -1   1  -5         53.37         65.42        14.50 o                         
   1  -1   5         53.37         71.43        11.84 o                         
  -1  -1  -5         53.37         84.42        14.13 o                         
   1  -1   5         53.37         73.27        13.49 o                         
   1   1   5         53.37         73.18        12.02 o                         
   1  -1   5         53.37         66.71         8.40 o                         
  -1  -1  -6         88.69        148.10        18.54 o                         
  -1   1  -6         88.69        109.70        16.88 o                         
   1   1   6         88.69        118.92        16.75 o                         
  -1   1  -6         88.69        106.03        16.56 o                         
  -1  -1  -6         88.69        144.71        16.42 o                         
   1  -1   6         88.69         94.19        12.80 o                         
  -1   1  -6         88.69         87.95         9.73 o                         
  -1  -1  -7        855.62        878.51        47.53 o                         
  -1   1  -7        855.62        952.56        48.91 o                         
  -1   1  -7        855.62        991.10        48.17 o                         
  -1  -1  -7        855.62        937.88        46.52 o                         
  -1  -1  -8        166.13        211.32        23.81 o                         
  -1   1  -8        166.13        214.40        23.17 o                         
  -1  -1  -8        166.13        183.01        20.65 o                         
  -1   1  -8        166.13        191.87        21.38 o                         
  -1   1  -9        125.17         91.99        22.30 o                         
  -1  -1  -9        125.17        127.64        21.56 o                         
  -1   1  -9        125.17        131.22        21.79 o                         
  -1  -1  -9        125.17        100.66        20.19 o                         
  -1  -1 -10         54.73         54.55        22.62 o                         
  -1   1 -10         54.73         62.99        22.34 o                         
  -1  -1 -10         54.73         82.26        21.66 o                         
  -1   1 -10         54.73         61.71        21.43 o                         
  -1   1 -11        253.37        270.23        31.24 o                         
  -1  -1 -11        253.37        219.49        28.86 o                         
  -1  -1 -11        253.37        273.08        28.67 o                         
  -1   1 -11        253.37        241.65        28.67 o                         
  -1   1 -12        160.91        133.24        28.26 o                         
  -1  -1 -12        160.91        179.71        30.23 o                         
  -1   1 -12        160.91        210.18        30.01 o                         
  -1   1 -13        104.09         44.60        27.11 o                         
  -1  -1 -13        104.09        104.56        27.89 o                         
  -1   1 -13        104.09        107.59        26.93 o                         
   1   2 -13        174.82        141.59        30.97 o                         
   1  -2 -13        174.82        156.17        29.50 o                         
   1   2 -13        174.82        196.50        30.60 o                         
   1  -2 -12        300.81        316.39        33.26 o                         
   1   2 -12        300.81        328.55        34.00 o                         
   1   2 -12        300.81        273.21        30.10 o                         
   1  -2 -11        187.87        218.48        27.76 o                         
   1   2 -11        187.87        246.47        30.46 o                         
   1   2 -11        187.87        127.68        24.91 o                         
  -1   2  11        187.87        207.38        28.08 o                         
   1   2 -10        949.90        930.76        54.55 o                         
   1  -2 -10        949.90        874.75        51.98 o                         
   1   2 -10        949.90       1071.16        53.73 o                         
  -1   2  10        949.90       1003.03        54.51 o                         
   1   2  -9       1509.26       1322.26        68.04 o                         
   1  -2  -9       1509.26       1394.84        67.90 o                         
   1  -2  -9       1509.26       1386.40        64.74 o                         
   1   2  -9       1509.26       1446.45        67.49 o                         
  -1   2   9       1509.26       1485.45        69.65 o                         
   1   2  -8       3588.30       3552.80       146.22 o                         
   1  -2  -8       3588.30       3580.00       145.26 o                         
   1   2  -8       3588.30       3611.06       145.16 o                         
   1  -2  -8       3588.30       3442.69       142.14 o                         
  -1   2   8       3588.30       3533.99       145.94 o                         
   1   2  -8       3588.30       3417.50       141.81 o                         
   1  -2  -7        244.58        203.25        20.74 o                         
   1   2  -7        244.58        270.23        24.22 o                         
   1   2  -7        244.58        220.77        19.22 o                         
  -1   2   7        244.58        253.99        22.66 o                         
   1  -2  -7        244.58        214.76        18.90 o                         
   1   2  -7        244.58        223.48        20.88 o                         
   1   2  -6       2885.29       2737.74       115.48 o                         
   1  -2  -6       2885.29       2842.90       114.29 o                         
  -1   2   6       2885.29       2929.01       115.80 o                         
   1  -2  -6       2885.29       2634.10       108.96 o                         
   1   2  -6       2885.29       2953.47       113.46 o                         
  -1   2   6       2885.29       2830.83       111.35 o                         
   1   2  -6       2885.29       2776.01       114.75 o                         
   1  -2  -6       2885.29       2810.46       112.50 o                         
   1   2  -6       2885.29       2807.98       110.16 o                         
  -1  -2   5        274.92        203.48        18.26 o                         
   1  -2  -5        274.92        265.28        18.81 o                         
  -1   2   5        274.92        237.38        17.48 o                         
   1   2  -5        274.92        252.48        19.64 o                         
   1   2  -5        274.92        250.73        17.20 o                         
  -1   2   5        274.92        265.46        20.46 o                         
   1   2  -5        274.92        238.99        17.98 o                         
   1  -2  -5        274.92        246.51        16.56 o                         
  -1  -2   5        274.92        253.81        18.76 o                         
   1   2  -5        274.92        264.68        20.46 o                         
  -1   2   5        274.92        239.36        15.87 o                         
   1   2  -5        274.92        261.79        15.46 o                         
  -1  -2   5        274.92        258.99        14.64 o                         
  -1   2   5        274.92        215.13        10.74 o                         
  -1  -2   4       1901.50       1938.15        78.09 o                         
   1   2  -4       1901.50       1876.53        79.19 o                         
   1  -2  -4       1901.50       1940.99        77.77 o                         
  -1   2   4       1901.50       1950.95        77.03 o                         
   1   2  -4       1901.50       1935.12        77.54 o                         
   1   2  -4       1901.50       1825.42        77.49 o                         
  -1  -2   4       1901.50       2016.97        78.09 o                         
   1  -2  -4       1901.50       1866.80        76.11 o                         
  -1   2   4       1901.50       1896.26        75.66 o                         
   1   2  -4       1901.50       1885.62        78.59 o                         
   1   2  -4       1901.50       1809.36        75.84 o                         
  -1  -2   4       1901.50       1919.34        75.61 o                         
  -1  -2   3       4836.15       5354.68       188.29 o                         
  -1   2   3       4836.16       4885.19       186.73 o                         
   1  -2  -3       4836.16       4826.79       187.05 o                         
   1   2  -3       4836.15       4991.50       188.47 o                         
   1   2  -3       4836.15       4768.11       187.74 o                         
  -1   2   3       4836.16       4666.76       184.62 o                         
   1   2  -3       4836.15       5019.02       187.47 o                         
  -1   2   3       4836.16       4952.27       185.77 o                         
   1  -2  -3       4836.16       4705.67       185.86 o                         
   1   2  -3       4836.15       4981.63       188.43 o                         
  -1  -2   3       4836.15       5066.65       187.97 o                         
  -1  -2   3       4836.15       4743.98       186.32 o                         
   1   2  -3       4836.15       4656.16       186.55 o                         
  -1   2   2       3457.06       3579.87       130.62 o                         
   1  -2  -2       3457.06       3551.47       130.76 o                         
   1   2  -2       3457.06       3574.27       132.78 o                         
  -1  -2   2       3457.06       3507.15       131.95 o                         
  -1   2   2       3457.06       3652.13       132.32 o                         
   1   2  -2       3457.06       3490.31       132.18 o                         
   1   2  -2       3457.06       3686.26       131.40 o                         
  -1   2   2       3457.06       3443.05       129.79 o                         
  -1  -2   2       3457.06       3630.79       132.23 o                         
   1  -2  -2       3457.06       3443.37       129.89 o                         
   1   2  -2       3457.06       3801.70       132.78 o                         
   1   2  -2       3457.06       3733.93       131.72 o                         
  -1  -2   2       3457.06       3663.09       131.54 o                         
   1  -2  -2       3457.06       3478.29       130.16 o                         
   1   2  -1          8.89          3.17         9.22 o                         
  -1  -2   1          8.89          1.10         2.75 o                         
   1   2  -1          8.89          1.47         8.17 o                         
   1  -2  -1          8.89         12.48         9.31 o                         
  -1   2   1          8.89          9.08         9.08 o                         
  -1  -2   1          8.89          3.17         8.30 o                         
  -1  -2   1          8.89          1.47         2.94 o                         
   1   2  -1          8.89         11.42         9.27 o                         
   1  -2  -1          8.89          8.30         7.66 o                         
   1   2  -1          8.89          3.67         8.12 o                         
  -1  -2   1          8.89          5.05         8.67 o                         
  -1  -2   0       5646.89       5325.96        78.91 o                         
   1   2   0       5646.89       5206.26        78.41 o                         
  -1   2   0       5646.89       5386.39        78.45 o                         
   1  -2   0       5646.89       5358.72        78.78 o                         
  -1   2   0       5646.89       5474.52        75.43 o                         
   1  -2   0       5646.89       5690.43        75.43 o                         
  -1  -2   0       5646.89       5985.12        77.90 o                         
   1   2   0       5646.89       6029.48        78.87 o                         
   1  -2   1         73.66         84.56         7.66 o                         
  -1   2  -1         73.66         64.00         7.29 o                         
   1   2   1         73.66         87.26        10.28 o                         
  -1  -2  -1         73.66         76.99         9.77 o                         
  -1   2  -1         73.66          9.54         5.32 o                         
  -1   2  -1         73.66         82.35         9.73 o                         
   1  -2   1         73.66         78.27         9.86 o                         
  -1  -2  -1         73.66         75.15         8.49 o                         
   1   2   1         73.66         84.05         9.08 o                         
   1   2   1         73.66         72.81         8.63 o                         
  -1  -2  -1         73.66         76.80         8.72 o                         
   1  -2   1         73.66         79.01         9.27 o                         
  -1   2  -1         73.66         65.24         9.50 o                         
   1  -2   2         95.17         78.18        10.00 o                         
  -1   2  -2         95.17         84.74        10.37 o                         
   1   2   2         95.17        102.68        11.84 o                         
  -1  -2  -2         95.17         99.93        12.57 o                         
   1   2   2         95.17         75.61         9.54 o                         
   1  -2   2         95.17         87.86        10.92 o                         
  -1   2  -2         95.17         89.14        12.34 o                         
   1  -2   2         95.17         92.36        12.89 o                         
  -1  -2  -2         95.17         95.20        10.28 o                         
  -1   2  -2         95.17         95.02        12.94 o                         
   1   2   2         95.17         90.11        10.41 o                         
  -1  -2  -2         95.17         85.02         8.35 o                         
   1  -2   2         95.17          7.29         5.23 o                         
   1   2   3       1230.27       1232.97        53.45 o                         
  -1  -2  -3       1230.27       1298.67        54.46 o                         
   1  -2   3       1230.27       1291.70        53.13 o                         
  -1   2  -3       1230.27       1451.64        54.51 o                         
   1   2   3       1230.27       1239.86        53.13 o                         
  -1   2  -3       1230.27       1317.85        54.87 o                         
   1  -2   3       1230.27       1273.53        54.18 o                         
   1   2   3       1230.27       1267.61        52.35 o                         
   1  -2   3       1230.27       1308.40        53.82 o                         
  -1   2  -3       1230.27       1302.67        53.82 o                         
  -1  -2  -3       1230.27       1325.06        53.04 o                         
   1  -2   3       1230.27       1318.54        53.63 o                         
  -1  -2  -3       1230.27       1185.12        50.05 o                         
   1   2   4       4543.90       4441.17       170.03 o                         
  -1   2  -4       4543.90       4586.06       171.18 o                         
  -1  -2  -4       4543.90       4487.55       171.09 o                         
   1  -2   4       4543.90       4333.81       169.71 o                         
   1   2   4       4543.90       4181.67       170.03 o                         
  -1  -2  -4       4543.90       4460.35       169.71 o                         
   1  -2   4       4543.90       4260.22       169.25 o                         
   1   2   4       4543.90       4252.74       168.70 o                         
   1  -2   4       4543.90       4671.26       170.54 o                         
  -1  -2  -4       4543.90       4338.63       167.09 o                         
  -1   2  -4       4543.90       4452.96       171.32 o                         
  -1  -2  -4       4543.90       4075.78       165.53 o                         
  -1  -2  -4       4543.90       4521.73       165.67 o                         
  -1  -2  -5       1003.78       1000.96        42.76 o                         
  -1   2  -5       1003.77       1025.28        42.99 o                         
   1   2   5       1003.78       1037.71        42.35 o                         
   1   2   5       1003.78        978.66        39.55 o                         
  -1  -2  -5       1003.78       1016.28        40.79 o                         
  -1   2  -5       1003.77       1005.00        43.26 o                         
   1  -2   5       1003.77        986.60        39.87 o                         
  -1  -2  -5       1003.78        845.84        33.81 o                         
  -1   2  -6       6093.35       6137.99       232.24 o                         
  -1  -2  -6       6093.34       5958.97       231.78 o                         
   1   2   6       6093.34       5817.10       231.00 o                         
  -1   2  -6       6093.35       5971.49       231.88 o                         
  -1  -2  -6       6093.34       6018.38       230.04 o                         
  -1   2  -6       6093.35       5651.71       226.10 o                         
  -1   2  -7        943.16        962.05        48.59 o                         
  -1  -2  -7        943.17        939.62        48.27 o                         
  -1  -2  -7        943.17        932.83        46.16 o                         
  -1   2  -7        943.16        940.03        48.63 o                         
   1   2   7        943.17        986.83        48.40 o                         
  -1   2  -8        993.93       1044.09        52.76 o                         
  -1  -2  -8        993.93       1025.78        52.35 o                         
  -1   2  -8        993.93        957.19        51.29 o                         
  -1  -2  -8        993.93        975.27        49.09 o                         
   1   2   8        993.93        990.91        51.34 o                         
  -1  -2  -9        414.22        440.22        32.80 o                         
  -1   2  -9        414.22        478.30        34.13 o                         
  -1  -2  -9        414.22        453.71        30.92 o                         
  -1   2  -9        414.22        392.41        31.84 o                         
  -1   2 -10       1163.62       1321.71        65.33 o                         
  -1  -2 -10       1163.62       1299.36        65.01 o                         
  -1  -2 -10       1163.62       1181.68        61.62 o                         
  -1   2 -10       1163.62       1262.38        64.83 o                         
  -1  -2 -11        143.50        134.20        25.65 o                         
  -1   2 -11        143.50         93.87        25.14 o                         
  -1   2 -11        143.50         94.51        23.67 o                         
  -1   2 -12        107.69         79.92        27.76 o                         
  -1  -2 -12        107.69        108.46        27.39 o                         
  -1   2 -12        107.69        124.24        27.48 o                         
  -1   2 -13          5.61         -5.60        25.42 o                         
  -1  -2 -13          5.61         -2.75        24.36 o                         
  -1   2 -13          5.61         23.26        23.49 o                         
   1  -3 -13        155.76        153.70        29.55 o                         
   1   3 -13        155.76        157.87        31.15 o                         
   1   3 -13        155.76        140.12        28.35 o                         
   1  -3 -12         39.48         28.54        23.49 o                         
   1   3 -12         39.48         59.55        26.56 o                         
   1   3 -12         39.48         33.13        22.30 o                         
  -1   3  12         39.48         54.05        25.74 o                         
   1  -3 -11         12.98        -10.78        20.83 o                         
   1   3 -11         12.98         -9.50        23.44 o                         
   1   3 -11         12.98         30.46        20.78 o                         
  -1   3  11         12.98         16.47        21.75 o                         
   1  -3 -10          7.67         -7.71        19.41 o                         
   1   3 -10          7.67        -10.74        22.21 o                         
   1   3 -10          7.67          3.99        20.78 o                         
  -1   3  10          7.67         61.85        23.67 o                         
   1   3  -9         81.23         73.04        21.66 o                         
   1  -3  -9         81.23         51.20        19.96 o                         
   1   3  -9         81.23         52.03        20.10 o                         
  -1   3   9         81.23         76.44        20.83 o                         
   1   3  -9         81.23         48.72        16.79 o                         
   1  -3  -8         93.03        117.45        20.37 o                         
   1   3  -8         93.03        139.93        21.61 o                         
   1  -3  -8         93.03         65.06        16.20 o                         
   1   3  -8         93.03        104.15        19.91 o                         
  -1   3   8         93.03        132.32        24.09 o                         
   1   3  -8         93.03         72.90        17.30 o                         
   1   3  -7       1338.70       1438.79        64.87 o                         
   1  -3  -7       1338.70       1302.12        62.08 o                         
  -1   3   7       1338.70       1502.43        64.74 o                         
   1   3  -7       1338.70       1371.16        61.57 o                         
   1   3  -7       1338.70       1477.93        64.05 o                         
   1  -3  -7       1338.70       1223.52        59.18 o                         
   1   3  -6        189.60        185.54        19.41 o                         
   1  -3  -6        189.60        173.93        17.57 o                         
  -1   3   6        189.60        183.38        19.68 o                         
   1   3  -6        189.60        186.87        17.66 o                         
   1  -3  -6        189.60        192.33        15.46 o                         
   1   3  -6        189.60        180.81        20.00 o                         
   1   3  -6        189.60        176.22        15.00 o                         
   1   3  -5       2360.55       2406.17        97.86 o                         
  -1   3   5       2360.55       2413.78        94.70 o                         
   1  -3  -5       2360.55       2244.81        95.38 o                         
   1   3  -5       2360.55       2360.43        96.16 o                         
   1   3  -5       2360.55       2437.37        95.84 o                         
  -1   3   5       2360.55       2359.19        93.00 o                         
   1  -3  -5       2360.55       2325.01        93.59 o                         
   1   3  -5       2360.55       2455.35        97.54 o                         
  -1  -3   5       2360.55       2285.78        93.23 o                         
   1   3  -5       2360.55       2256.05        93.73 o                         
  -1  -3   4         26.70         10.46         8.21 o                         
   1   3  -4         26.70         23.54        12.66 o                         
   1  -3  -4         26.70         18.67        10.69 o                         
  -1   3   4         26.70         17.48         9.86 o                         
   1   3  -4         26.70         18.31        10.92 o                         
   1   3  -4         26.70          7.66        10.09 o                         
  -1  -3   4         26.70         26.24        11.15 o                         
   1  -3  -4         26.70         14.09         7.98 o                         
   1   3  -4         26.70          7.07        11.97 o                         
   1   3  -4         26.70         12.71         9.91 o                         
  -1   3   4         26.70         17.76         6.84 o                         
  -1  -3   4         26.70          6.97         9.73 o                         
   1  -3  -3      12619.49      12210.28       123.28 o                         
  -1   3   3      12619.49      12348.93       121.95 o                         
   1   3  -3      12619.48      11823.46       129.43 o                         
   1   3  -3      12619.48      12544.05       129.66 o                         
  -1  -3   3      12619.48      12646.32       128.51 o                         
   1   3  -3      12619.48      12493.03       130.99 o                         
   1  -3  -3      12619.49      11758.32       116.95 o                         
  -1   3   3      12619.49      12111.08       116.44 o                         
   1   3  -3      12619.48      12856.45       126.54 o                         
  -1  -3   3      12619.48      12589.47       124.38 o                         
   1  -3  -3      12619.49      12297.95       117.04 o                         
   1   3  -2        207.94        214.44        15.05 o                         
  -1   3   2        207.94        195.45         9.59 o                         
  -1  -3   2        207.94        238.44        13.95 o                         
   1  -3  -2        207.94        216.74        10.87 o                         
   1   3  -2        207.94        217.79        15.23 o                         
  -1   3   2        207.94        222.15        14.77 o                         
  -1  -3   2        207.94        225.41        10.19 o                         
   1   3  -2        207.94        228.44        15.23 o                         
  -1  -3   2        207.94         -0.50         7.07 o                         
   1  -3  -2        207.94        218.20         8.35 o                         
  -1  -3   2        207.94        217.70        14.04 o                         
   1   3  -2        207.94        253.21        14.64 o                         
  -1  -3   1      10181.57      10581.73        54.64 o                         
   1   3  -1      10181.57      10703.26        57.26 o                         
  -1   3   1      10181.57      10344.21        56.89 o                         
   1  -3  -1      10181.57      10416.83        58.77 o                         
  -1  -3   1      10181.57      10524.06        57.44 o                         
  -1   3   1      10181.57      10314.43        43.63 o                         
   1   3  -1      10181.57      10644.08        56.52 o                         
  -1  -3   1      10181.57      10599.90        53.68 o                         
   1   3  -1      10181.57      10582.46        57.40 o                         
  -1  -3   1      10181.57      10654.40        55.06 o                         
  -1  -3   0       5613.78       5980.67       199.03 o                         
   1   3   0       5613.78       5745.03       198.38 o                         
  -1  -3   0       5613.78       5730.62       196.92 o                         
  -1   3   0       5613.78       5802.15       198.89 o                         
  -1  -3   0       5613.78       5901.62       197.93 o                         
   1  -3   0       5613.78       5756.31       199.21 o                         
   1  -3   0       5613.78       5732.46       196.64 o                         
   1   3   0       5613.78       5985.76       198.20 o                         
  -1  -3   0       5613.78       6123.22       197.93 o                         
  -1   3   0       5613.78       5786.41       196.82 o                         
  -1   3   0       5613.78       5853.07       198.06 o                         
   1   3   0       5613.78       6046.78       198.84 o                         
  -1  -3  -1       7063.58       7290.40        48.95 o                         
   1  -3   1       7063.57       6961.90        37.16 o                         
  -1   3  -1       7063.57       6838.02        37.58 o                         
   1   3   1       7063.58       7154.18        47.07 o                         
   1   3   1       7063.58       6980.07        39.32 o                         
  -1   3  -1       7063.57       6990.07        46.38 o                         
   1  -3   1       7063.57       6910.47        44.04 o                         
  -1   3  -1       7063.57       7180.47        49.69 o                         
  -1  -3  -1       7063.58       6996.58        43.36 o                         
  -1  -3  -1       7063.58       6690.02        43.26 o                         
   1   3   1       7063.58       6712.04        44.50 o                         
  -1   3  -2       1196.99       1113.37        47.99 o                         
  -1  -3  -2       1196.99       1190.35        49.09 o                         
   1  -3   2       1196.99       1159.61        47.72 o                         
   1   3   2       1196.99       1213.25        48.91 o                         
  -1   3  -2       1196.99       1142.27        49.27 o                         
   1  -3   2       1196.99       1196.09        49.09 o                         
  -1  -3  -2       1196.99       1136.67        47.44 o                         
   1  -3   2       1196.99       1177.32        49.41 o                         
  -1   3  -2       1196.99       1170.90        48.63 o                         
  -1   3  -2       1196.99       1182.83        49.83 o                         
   1  -3   2       1196.99       1172.69        48.95 o                         
   1   3   2       1196.99       1127.63        47.16 o                         
  -1  -3  -2       1196.99       1120.34        46.94 o                         
   1   3   2       1196.99       1243.53        47.58 o                         
  -1  -3  -3       5733.71       5536.27       110.71 o                         
  -1   3  -3       5733.71       5873.86       110.48 o                         
   1  -3   3       5733.71       5705.85       108.74 o                         
   1   3   3       5733.71       5675.43       109.33 o                         
   1   3   3       5733.71       5673.64       109.33 o                         
   1  -3   3       5733.71       5324.17       110.85 o                         
   1  -3   3       5733.71       5629.59       109.88 o                         
  -1   3  -3       5733.71       6208.87       112.77 o                         
  -1  -3  -3       5733.71       5836.92       107.77 o                         
   1   3   3       5733.71       5800.73       107.04 o                         
  -1  -3  -3       5733.71       5277.19       103.83 o                         
  -1   3  -4       1675.60       1660.39        68.77 o                         
   1  -3   4       1675.60       1695.72        67.86 o                         
  -1  -3  -4       1675.59       1686.82        69.10 o                         
   1   3   4       1675.59       1547.07        67.26 o                         
   1   3   4       1675.59       1604.10        68.04 o                         
  -1   3  -4       1675.60       1697.88        69.55 o                         
  -1  -3  -4       1675.59       1581.66        63.96 o                         
   1  -3   4       1675.60       1639.52        68.87 o                         
  -1  -3  -4       1675.59       1629.74        66.94 o                         
   1  -3   4       1675.60       1710.77        68.45 o                         
   1   3   4       1675.59       1670.30        66.20 o                         
   1  -3   4       1675.60       1645.34        67.63 o                         
  -1  -3  -4       1675.59       1577.85        63.22 o                         
  -1  -3  -5        441.30        442.10        26.43 o                         
  -1   3  -5        441.30        476.28        27.57 o                         
   1   3   5        441.30        454.81        26.70 o                         
  -1  -3  -5        441.30        437.37        20.60 o                         
   1  -3   5        441.30        453.71        26.66 o                         
   1   3   5        441.30        450.31        23.44 o                         
  -1  -3  -5        441.30        471.19        24.82 o                         
  -1   3  -5        441.30        432.00        27.11 o                         
   1  -3   5        441.30        460.17        24.87 o                         
  -1  -3  -5        441.30        431.78        18.49 o                         
  -1  -3  -6         36.33         25.83        14.59 o                         
  -1   3  -6         36.33         17.34        14.82 o                         
   1   3   6         36.33         27.16        14.50 o                         
  -1   3  -6         36.33         55.56        17.02 o                         
  -1  -3  -6         36.33         22.85        12.39 o                         
   1   3   6         36.33         19.18        10.87 o                         
  -1   3  -6         36.33         23.90        10.09 o                         
  -1   3  -7        150.43        127.68        19.54 o                         
  -1  -3  -7        150.43        105.71        19.68 o                         
  -1   3  -7        150.43        103.55        20.46 o                         
  -1  -3  -7        150.43        132.32        16.98 o                         
   1   3   7        150.43        163.29        19.96 o                         
  -1   3  -8          5.76         -1.65        20.74 o                         
  -1  -3  -8          5.76         26.61        21.98 o                         
  -1   3  -8          5.76         16.88        21.52 o                         
  -1  -3  -8          5.76         39.87        16.42 o                         
   1   3   8          5.76         69.23        20.19 o                         
  -1   3  -9          4.31         20.88        18.40 o                         
  -1  -3  -9          4.31         11.33        18.90 o                         
  -1   3  -9          4.31        -13.12        19.27 o                         
  -1  -3  -9          4.31          1.47        16.42 o                         
   1   3   9          4.31         -7.34        18.21 o                         
  -1   3 -10         29.14         59.69        22.16 o                         
  -1  -3 -10         29.14         58.68        21.70 o                         
  -1   3 -10         29.14         -2.06        20.46 o                         
  -1   3 -11         41.39         21.29        23.12 o                         
  -1  -3 -11         41.39         34.69        22.02 o                         
  -1   3 -11         41.39         34.13        22.39 o                         
  -1  -3 -12         33.20         12.57        22.94 o                         
  -1   3 -12         33.20          7.75        24.59 o                         
  -1   3 -12         33.20          4.96        24.22 o                         
  -1   3 -13        287.61        307.99        36.70 o                         
  -1  -3 -13        287.61        274.96        34.78 o                         
   1  -3  13        287.61        355.71        38.95 o                         
  -1   3 -13        287.61        356.49        36.84 o                         
   1  -4 -13        138.46        187.19        29.78 o                         
   1   4 -13        138.46        192.01        31.75 o                         
   1   4 -13        138.46        105.34        27.89 o                         
   1   4 -12        127.73        113.92        28.81 o                         
   1  -4 -12        127.73         70.43        23.67 o                         
   1   4 -12        127.73        115.20        26.89 o                         
  -1   4  12        127.73        132.50        28.03 o                         
   1   4 -11        167.32        178.98        28.40 o                         
   1  -4 -11        167.32        195.95        26.66 o                         
   1   4 -11        167.32        144.98        27.07 o                         
  -1   4  11        167.32        176.59        28.81 o                         
   1   4 -10        604.81        568.82        41.11 o                         
   1  -4 -10        604.81        592.49        39.32 o                         
   1   4 -10        604.81        546.02        39.32 o                         
  -1   4  10        604.81        646.58        42.07 o                         
   1  -4  -9       2357.64       2270.69       100.43 o                         
   1   4  -9       2357.65       2289.68       102.72 o                         
   1   4  -9       2357.65       2357.08       102.31 o                         
  -1   4   9       2357.64       2451.31       103.37 o                         
   1   4  -9       2357.65       2156.72        98.69 o                         
   1   4  -8       1017.65       1009.54        53.36 o                         
   1  -4  -8       1017.65        989.86        50.38 o                         
   1   4  -8       1017.65        957.88        51.57 o                         
  -1   4   8       1017.65       1055.65        52.62 o                         
   1   4  -8       1017.65        976.41        49.69 o                         
   1   4  -7       2783.28       2836.43       118.42 o                         
   1  -4  -7       2783.27       2697.23       115.75 o                         
  -1   4   7       2783.27       2968.33       118.60 o                         
   1   4  -7       2783.28       2760.22       116.12 o                         
   1   4  -7       2783.28       2789.63       118.05 o                         
   1  -4  -6        271.42        289.78        20.74 o                         
   1   4  -6        271.42        341.71        23.81 o                         
  -1   4   6        271.42        262.02        23.22 o                         
   1   4  -6        271.42        279.73        22.11 o                         
   1   4  -6        271.42        317.95        23.40 o                         
   1  -4  -6        271.42        279.64        18.26 o                         
   1   4  -6        271.42        278.81        19.04 o                         
  -1   4   5        307.96        291.47        18.54 o                         
   1  -4  -5        307.96        319.42        20.14 o                         
   1   4  -5        307.96        302.03        22.85 o                         
   1   4  -5        307.96        269.82        21.52 o                         
  -1   4   5        307.96        330.52        16.47 o                         
   1   4  -5        307.96        242.93        21.70 o                         
   1  -4  -5        307.96        265.51        16.52 o                         
  -1  -4   5        307.96        294.18        18.31 o                         
   1   4  -5        307.96        313.68        19.54 o                         
   1   4  -4         30.38         59.23        13.26 o                         
   1  -4  -4         30.38         55.74        11.24 o                         
  -1  -4   4         30.38         35.28        10.46 o                         
  -1   4   4         30.38         51.11        10.32 o                         
   1   4  -4         30.38         38.81        13.03 o                         
   1  -4  -4         30.38         32.67         7.52 o                         
   1   4  -4         30.38         32.62        12.85 o                         
  -1  -4   4         30.38         45.74        11.97 o                         
  -1  -4   4         30.38         31.66        10.83 o                         
  -1   4   4         30.38         50.19         6.93 o                         
   1   4  -4         30.38         39.73        11.88 o                         
   1  -4  -4         30.38         38.22         7.07 o                         
   1  -4  -3        311.26        345.38        16.65 o                         
   1   4  -3        311.26        369.24        20.78 o                         
  -1   4   3        311.26        356.81        16.20 o                         
  -1  -4   3        311.26        335.20        19.27 o                         
  -1   4   3        311.26        351.76        19.27 o                         
   1   4  -3        311.26        324.78        20.10 o                         
   1   4  -3        311.26        346.39        20.97 o                         
  -1  -4   3        311.26        325.47        16.42 o                         
   1  -4  -3        311.26        323.73        13.35 o                         
  -1   4   3        311.26        316.80        12.80 o                         
  -1   4   3        311.26        363.69        12.39 o                         
   1   4  -3        311.26        320.98        19.41 o                         
  -1  -4   3        311.26        311.85        17.94 o                         
   1  -4  -2        505.99        479.35        21.88 o                         
  -1  -4   2        505.99        502.11        25.42 o                         
  -1   4   2        505.99        534.36        21.75 o                         
   1   4  -2        505.99        510.78        25.83 o                         
   1   4  -2        505.99        476.10        25.88 o                         
  -1   4   2        505.99        504.54        25.74 o                         
   1  -4  -2        505.99        492.34        26.79 o                         
  -1   4   2        505.99        497.20        21.29 o                         
   1   4  -2        505.99        527.16        26.15 o                         
  -1  -4   2        505.99        487.11        22.16 o                         
  -1  -4   2        505.99        543.45        25.10 o                         
  -1  -4   2        505.99        483.99        25.23 o                         
   1   4  -2        505.99        515.32        26.34 o                         
  -1  -4   1       1004.88       1013.49        43.54 o                         
  -1  -4   1       1004.88       1026.52        42.71 o                         
  -1  -4   1       1004.88       1021.42        42.67 o                         
  -1   4   1       1004.88        951.09        43.36 o                         
   1  -4  -1       1004.88        924.66        43.86 o                         
   1   4  -1       1004.88       1008.62        43.54 o                         
  -1   4   1       1004.88        938.38        41.15 o                         
   1   4  -1       1004.88       1050.56        43.13 o                         
  -1  -4   1       1004.88       1050.33        42.85 o                         
  -1  -4   1       1004.88       1033.26        43.17 o                         
   1   4  -1       1004.88       1085.38        44.18 o                         
   1   4   0        206.59        190.36        14.50 o                         
  -1  -4   0        206.59        208.80        13.67 o                         
   1  -4   0        206.59        237.66        16.98 o                         
   1   4   0        206.59        192.56        15.19 o                         
  -1  -4   0        206.59        208.66        16.01 o                         
  -1  -4   0        206.59        220.91        14.13 o                         
  -1  -4   0        206.59        216.28        14.04 o                         
   1   4   0        206.59        221.19        14.04 o                         
  -1   4   0        206.59        213.20        14.22 o                         
   1  -4   0        206.59        214.81        11.75 o                         
  -1   4   0        206.59        185.13        11.75 o                         
   1  -4   0        206.59        222.79        13.95 o                         
  -1  -4   0        206.59        163.38        12.66 o                         
   1   4   0        206.59        183.61        16.33 o                         
   1   4   1        642.80        610.84        28.81 o                         
  -1   4  -1        642.80        606.16        26.20 o                         
  -1  -4  -1        642.80        621.08        29.00 o                         
   1  -4   1        642.80        652.69        26.11 o                         
  -1  -4  -1        642.80        568.27        27.44 o                         
   1   4   1        642.80        667.18        27.62 o                         
  -1  -4  -1        642.80        647.41        27.16 o                         
  -1   4  -1        642.80        619.65        28.08 o                         
   1  -4   1        642.80        678.88        28.95 o                         
  -1   4  -1        642.80        572.76        29.04 o                         
  -1  -4  -1        642.80        636.26        27.25 o                         
   1  -4   1        642.80        579.51        27.48 o                         
  -1  -4  -1        642.80        580.06        27.30 o                         
   1   4   1        642.80        603.09        28.77 o                         
  -1  -4  -1        642.80        607.72        28.08 o                         
   1  -4   2          8.26         11.33         8.03 o                         
  -1  -4  -2          8.26          5.28        10.78 o                         
  -1   4  -2          8.26          6.33         8.85 o                         
   1   4   2          8.26         13.17        10.46 o                         
   1   4   2          8.26         11.79         8.99 o                         
   1  -4   2          8.26         10.05        10.74 o                         
  -1   4  -2          8.26         17.07        10.69 o                         
  -1   4  -2          8.26         15.42        10.28 o                         
  -1  -4  -2          8.26         10.78         8.35 o                         
   1  -4   2          8.26         21.52        10.19 o                         
   1   4   2          8.26          9.59         7.89 o                         
   1   4   2          8.26         13.31         8.95 o                         
  -1  -4  -2          8.26          9.08         7.94 o                         
  -1  -4  -3        838.38        781.70        35.88 o                         
  -1   4  -3        838.38        793.08        35.24 o                         
   1   4   3        838.38        754.45        34.91 o                         
   1  -4   3        838.38        741.33        34.13 o                         
  -1   4  -3        838.38        742.84        36.29 o                         
  -1  -4  -3        838.38        746.46        33.03 o                         
   1  -4   3        838.38        790.23        34.96 o                         
   1  -4   3        838.38        807.62        35.65 o                         
   1  -4   3        838.38        751.65        35.97 o                         
   1   4   3        838.38        733.71        32.53 o                         
  -1  -4  -3        838.38        749.86        32.07 o                         
   1   4   3        838.38        766.70        32.99 o                         
   1  -4   4       2041.33       2105.79        77.77 o                         
  -1   4  -4       2041.33       2062.34        78.91 o                         
   1   4   4       2041.33       2043.21        77.72 o                         
  -1  -4  -4       2041.33       2034.13        79.01 o                         
   1   4   4       2041.33       2109.51        78.73 o                         
  -1   4  -4       2041.33       2081.43        79.83 o                         
   1   4   4       2041.33       2046.70        75.84 o                         
  -1  -4  -4       2041.33       2089.78        76.48 o                         
   1  -4   4       2041.33       2055.42        78.32 o                         
   1  -4   4       2041.33       2110.98        79.42 o                         
  -1  -4  -4       2041.33       1972.65        73.64 o                         
  -1   4  -5       1885.11       1921.26        78.41 o                         
  -1  -4  -5       1885.11       1819.14        78.36 o                         
   1   4   5       1885.11       1847.99        78.00 o                         
  -1  -4  -5       1885.11       1858.09        75.75 o                         
   1   4   5       1885.11       1933.06        74.97 o                         
  -1   4  -5       1885.11       1862.08        79.33 o                         
   1  -4   5       1885.11       1810.33        78.41 o                         
  -1  -4  -5       1885.11       1777.43        71.85 o                         
  -1  -4  -6       1228.59       1189.48        56.02 o                         
  -1   4  -6       1228.59       1265.09        57.07 o                         
   1   4   6       1228.59       1253.39        56.39 o                         
   1  -4   6       1228.59       1127.04        56.07 o                         
  -1   4  -6       1228.59       1241.32        57.67 o                         
  -1  -4  -6       1228.59       1252.38        53.68 o                         
  -1   4  -6       1228.59       1158.42        52.49 o                         
  -1   4  -7        746.26        722.47        40.05 o                         
  -1  -4  -7        746.26        738.53        40.51 o                         
   1  -4   7        746.26        667.78        40.01 o                         
  -1  -4  -7        746.26        708.52        36.57 o                         
  -1   4  -7        746.26        812.26        42.67 o                         
   1   4   7        746.26        716.55        39.73 o                         
  -1   4  -8         69.23        101.44        22.07 o                         
  -1  -4  -8         69.23         87.81        20.46 o                         
  -1   4  -8         69.23         61.02        18.99 o                         
  -1  -4  -8         69.23        103.87        17.57 o                         
   1  -4   8         69.23         51.94        22.53 o                         
   1   4   8         69.23         88.36        19.36 o                         
  -1  -4  -9        843.70        892.91        49.64 o                         
  -1   4  -9        843.70        857.31        49.37 o                         
   1  -4   9        843.70        916.45        49.50 o                         
  -1   4  -9        843.70        859.93        49.64 o                         
   1   4   9        843.70        875.34        49.46 o                         
  -1   4 -10         40.18          6.47        20.51 o                         
  -1  -4 -10         40.19         67.26        21.43 o                         
   1  -4  10         40.18         77.03        22.34 o                         
  -1   4 -10         40.18         15.05        22.16 o                         
   1   4  10         40.19         57.90        22.25 o                         
  -1  -4 -11        555.96        561.29        41.43 o                         
  -1   4 -11        555.96        607.08        42.67 o                         
   1  -4  11        555.96        544.27        40.92 o                         
  -1   4 -11        555.96        549.69        41.61 o                         
  -1   4 -12         38.62         62.90        26.79 o                         
  -1  -4 -12         38.62         55.24        25.10 o                         
   1  -4  12         38.62        -12.11        23.40 o                         
  -1   4 -12         38.62         35.83        26.47 o                         
  -1  -4 -13          1.45         27.07        26.79 o                         
  -1   4 -13          1.45        -17.07        27.34 o                         
   1  -4  13          1.45         15.69        25.97 o                         
  -1   4 -13          1.45          8.21        25.69 o                         
   1   5 -13          4.46        -27.07        27.07 o                         
   1  -5 -13          4.46          7.57        24.00 o                         
   1   5 -13          4.46         -5.46        26.93 o                         
  -1   5  13          4.46        -26.75        26.75 o                         
   1  -5 -12        153.93        187.79        27.57 o                         
   1   5 -12        153.93        119.38        28.40 o                         
   1   5 -12        153.93        175.49        29.91 o                         
  -1   5  12        153.93        208.20        31.34 o                         
   1  -5 -11         22.63         12.62        22.30 o                         
   1   5 -11         22.63        -22.89        22.89 o                         
   1   5 -11         22.63         -4.68        22.85 o                         
   1  -5 -10        285.22        293.22        28.35 o                         
   1   5 -10        285.22        247.80        28.54 o                         
   1   5 -10        285.22        258.35        29.27 o                         
   1   5 -10        285.22        324.00        28.22 o                         
  -1   5  10        285.22        287.99        30.56 o                         
   1  -5  -9         33.65         33.22        17.98 o                         
   1   5  -9         33.65         33.26        20.65 o                         
   1   5  -9         33.65          3.90        21.24 o                         
   1   5  -9         33.65         16.42        17.53 o                         
  -1   5   9         33.65         37.35        19.91 o                         
   1  -5  -8         82.57         59.37        17.16 o                         
   1   5  -8         82.57        101.35        20.78 o                         
   1   5  -8         82.57         50.33        18.17 o                         
  -1   5   8         82.57         76.34        21.06 o                         
   1   5  -8         82.57         63.54        20.60 o                         
   1   5  -7        645.91        572.72        39.55 o                         
   1  -5  -7        645.91        672.00        37.21 o                         
   1   5  -7        645.91        671.73        38.45 o                         
   1   5  -7       1283.58        688.01        39.50 o                         
   1   5  -7        645.91        657.55        34.59 o                         
   1   5  -6        462.34        387.36        27.71 o                         
   1  -5  -6        462.34        462.33        26.79 o                         
   1   5  -6        462.34        510.32        28.90 o                         
   1   5  -6        462.34        390.12        28.58 o                         
   1   5  -6        462.34        433.56        25.78 o                         
  -1   5   5         31.59         31.84        10.28 o                         
   1  -5  -5         31.59         31.24        11.56 o                         
   1   5  -5         31.59         19.64        14.64 o                         
   1   5  -5         31.59         30.74        14.09 o                         
   1   5  -5         31.59         12.07        14.36 o                         
   1  -5  -5         31.59         27.21         7.85 o                         
  -1  -5   5         31.59         97.40        15.55 o                         
   1   5  -5         31.59         31.93        12.11 o                         
  -1  -5   5         31.59         33.26        11.19 o                         
   1   5  -4       3871.36       4061.10       149.02 o                         
   1  -5  -4       3871.36       3722.14       145.53 o                         
  -1  -5   4       3871.36       3816.51       147.23 o                         
  -1   5   4       3871.36       3864.69       144.89 o                         
   1   5  -4       3871.36       3631.02       148.24 o                         
  -1  -5   4       3871.36       3900.93       146.31 o                         
   1   5  -4       3871.36       3863.36       149.02 o                         
   1  -5  -4       3871.36       3390.29       142.18 o                         
  -1   5   4       3871.36       3638.13       142.09 o                         
   1   5  -4       3871.36       3872.12       147.50 o                         
  -1  -5   4       3871.36       3981.64       146.40 o                         
  -1   5   3         62.27         98.05         8.76 o                         
   1   5  -3         62.27         60.65        12.43 o                         
   1  -5  -3         62.27         91.35         9.45 o                         
  -1  -5   3         62.27         79.28        11.97 o                         
   1   5  -3         62.27         86.44        14.68 o                         
  -1   5   3         62.27          0.78         6.84 o                         
  -1  -5   3         62.27         81.39         9.73 o                         
   1   5  -3         62.27         84.69        13.81 o                         
  -1  -5   3         62.27         68.09        11.42 o                         
  -1  -5   3         62.27         62.21        11.93 o                         
   1   5  -3         62.27         76.44        12.66 o                         
   1   5  -2       7247.26       7240.80        67.95 o                         
  -1  -5   2       7247.26       7466.85        65.65 o                         
  -1   5   2       7247.24       7038.88        50.93 o                         
   1  -5  -2       7247.24       7105.04        51.66 o                         
   1   5  -2       7247.26       7353.44        70.43 o                         
   1  -5  -2       7247.24       7007.55        70.52 o                         
   1   5  -2       7247.26       7094.81        53.63 o                         
   1   5  -2       7247.26       7507.09        69.69 o                         
  -1  -5   2       7247.26       7281.36        65.79 o                         
  -1  -5   2       7247.26       7056.09        65.84 o                         
   1   5  -2       7247.26       7524.80        70.33 o                         
  -1  -5   1       1548.82       1635.43        45.28 o                         
  -1  -5   1       1548.82       1705.86        47.12 o                         
   1  -5  -1       1548.82       1546.56        48.27 o                         
   1   5  -1       1548.82       1608.32        46.80 o                         
  -1  -5   1       1548.82       1691.31        45.47 o                         
   1   5  -1       1548.82       1645.71        45.93 o                         
   1  -5  -1       1548.82       1534.50        39.50 o                         
  -1   5   1       1548.82       1426.17        39.55 o                         
   1  -5  -1       1548.82       1562.48        42.99 o                         
  -1  -5   1       1548.82       1694.89        46.66 o                         
   1   5  -1       1548.82       1532.75        46.84 o                         
  -1  -5   0       4271.01       4303.90       164.53 o                         
   1   5   0       4271.01       4087.11       163.65 o                         
  -1  -5   0       4271.01       4504.62       163.79 o                         
   1   5   0       4271.01       4266.55       164.02 o                         
   1  -5   0       4271.00       4252.10       166.04 o                         
  -1  -5   0       4271.01       4095.28       163.47 o                         
   1  -5   0       4271.00       4213.19       163.42 o                         
  -1   5   0       4271.00       4031.65       162.00 o                         
   1   5   0       4271.01       4285.91       163.56 o                         
   1  -5   0       4271.00       4012.33       161.77 o                         
  -1  -5   0       4271.01       4322.98       163.24 o                         
  -1  -5   0       4271.01       4515.26       164.48 o                         
   1   5   0       4271.01       4473.38       165.17 o                         
   1   5   1       1488.33       1547.89        63.08 o                         
  -1   5  -1       1488.34       1460.13        60.42 o                         
  -1  -5  -1       1488.33       1513.71        63.36 o                         
   1  -5   1       1488.34       1499.40        60.24 o                         
   1   5   1       1488.33       1602.26        62.30 o                         
  -1  -5  -1       1488.33       1568.86        61.57 o                         
  -1  -5  -1       1488.33       1539.36        62.49 o                         
   1  -5   1       1488.34       1571.80        63.18 o                         
  -1   5  -1       1488.34       1506.92        62.21 o                         
  -1  -5  -1       1488.33       1576.29        61.39 o                         
   1  -5   1       1488.34       1610.52        62.08 o                         
  -1  -5  -1       1488.33       1569.60        62.81 o                         
   1   5   1       1488.33       1551.06        63.36 o                         
  -1  -5  -1       1488.33       1430.85        61.43 o                         
   1  -5   2       1209.94       1166.40        42.21 o                         
  -1   5  -2       1209.94       1123.73        42.81 o                         
   1   5   2       1209.93       1168.10        43.95 o                         
  -1  -5  -2       1209.93       1179.52        44.32 o                         
   1   5   2       1209.93       1177.32        43.17 o                         
  -1  -5  -2       1209.93       1151.63        41.06 o                         
  -1   5  -2       1209.94       1142.18        44.04 o                         
   1  -5   2       1209.94       1141.03        43.77 o                         
  -1   5  -2       1209.94       1045.56        44.04 o                         
   1   5   2       1209.93       1118.46        43.31 o                         
  -1  -5  -2       1209.93       1095.75        41.70 o                         
  -1  -5  -2       1209.93       1206.64        42.90 o                         
  -1  -5  -3         16.36         16.61        11.47 o                         
  -1   5  -3         16.36         30.14        10.64 o                         
   1  -5   3         16.36         31.29         9.86 o                         
   1   5   3         16.36         25.78        10.28 o                         
   1   5   3         16.36         19.64        10.37 o                         
  -1  -5  -3         16.36         12.80         5.83 o                         
  -1   5  -3         16.36         11.10        12.66 o                         
  -1   5  -3         16.36         25.97        10.78 o                         
   1  -5   3         16.36         35.56        12.43 o                         
   1  -5   3         16.36         33.58        11.01 o                         
   1   5   3         16.36         16.01         7.80 o                         
   1   5   3         16.36         21.15         9.08 o                         
  -1  -5  -3         16.36         22.71         8.30 o                         
  -1  -5  -3         16.36         33.08         8.44 o                         
  -1   5  -4        917.05        912.87        42.26 o                         
   1   5   4        917.05        933.47        41.20 o                         
   1  -5   4        917.05        934.21        40.88 o                         
  -1  -5  -4        917.05        917.23        42.07 o                         
   1  -5   4        917.05        897.91        43.49 o                         
  -1  -5  -4        917.05        934.30        39.36 o                         
  -1   5  -4        917.05        948.43        43.54 o                         
   1   5   4        917.05        896.49        38.68 o                         
  -1  -5  -4        917.05        846.39        37.58 o                         
   1   5   4        917.05        893.28        38.08 o                         
  -1   5  -5         24.66         31.01        13.31 o                         
  -1  -5  -5         24.66         38.81        12.80 o                         
   1   5   5         24.66         18.99        13.26 o                         
  -1   5  -5         24.66         35.92        14.82 o                         
   1  -5   5         24.66         36.75        14.91 o                         
  -1   5  -5         24.66         15.46        12.39 o                         
  -1  -5  -5         24.66         35.83        10.74 o                         
  -1   5  -6        421.90        370.89        27.02 o                         
  -1  -5  -6        421.89        448.11        27.25 o                         
   1   5   6        421.89        420.90        27.25 o                         
  -1   5  -6        421.90        472.93        29.78 o                         
   1  -5   6        421.90        448.15        28.12 o                         
  -1  -5  -6        421.89        401.31        23.86 o                         
  -1   5  -6        421.90        401.08        24.87 o                         
  -1   5  -7        435.53        363.37        30.74 o                         
  -1  -5  -7        435.53        448.66        30.05 o                         
  -1   5  -7        435.53        398.15        31.20 o                         
   1  -5   7        435.53        489.35        30.14 o                         
  -1   5  -8        451.01         30.88        17.62 o                         
  -1  -5  -8         19.50          9.96        17.25 o                         
   1  -5   8         19.50         19.73        18.26 o                         
  -1   5  -8         19.50          9.04        19.36 o                         
   1   5   8         19.50         23.17        17.66 o                         
  -1   5  -9          0.02          7.75        20.00 o                         
  -1  -5  -9          0.02        -18.99        18.99 o                         
  -1   5  -9          0.02          2.02        21.66 o                         
   1  -5   9          0.02         18.35        18.72 o                         
   1   5   9          0.02         18.81        19.27 o                         
  -1  -5 -10         60.47        120.07        24.13 o                         
  -1   5 -10         60.47         76.11        22.94 o                         
   1  -5  10         60.47         59.05        23.22 o                         
  -1   5 -10         60.47         80.01        24.91 o                         
   1   5  10         60.47         81.57        22.57 o                         
  -1   5 -11          4.87        -16.88        21.93 o                         
  -1  -5 -11          4.87         -4.59        22.25 o                         
   1  -5  11          4.87          2.25        22.85 o                         
  -1   5 -11          4.87        -12.16        24.36 o                         
   1   5  11          4.87         18.44        22.62 o                         
  -1  -5 -12        554.03        546.06        42.21 o                         
  -1   5 -12        554.03        580.70        44.41 o                         
  -1   5 -12        554.03        476.05        41.84 o                         
   1  -5  12        554.03        504.54        41.29 o                         
   1   6 -12         24.80         20.92        25.56 o                         
   1   6 -12         24.80         31.52        25.33 o                         
  -1   6  12         24.80         -2.66        24.87 o                         
   1   6 -11        327.99        334.46        34.27 o                         
   1   6 -11        327.99        292.62        33.45 o                         
  -1   6  11        327.99        332.63        34.96 o                         
   1  -6 -10          1.44         22.25        19.13 o                         
   1   6 -10          1.44         15.37        20.51 o                         
   1   6 -10          1.44         -8.95        22.66 o                         
   1   6 -10          1.44          1.88        20.51 o                         
  -1   6  10          1.44        -15.65        20.69 o                         
   1  -6  -9       1094.02       1047.34        54.96 o                         
   1   6  -9       1094.02       1096.85        57.26 o                         
   1   6  -9       1094.02       1218.89        59.92 o                         
  -1   6   9       1094.02       1089.23        58.41 o                         
   1   6  -9       1094.02       1007.52        55.51 o                         
   1  -6  -8        328.74        323.64        26.43 o                         
   1   6  -8        328.75        318.04        28.26 o                         
  -1   6   8        328.74        430.17        31.66 o                         
   1   6  -8        328.75        344.24        28.35 o                         
   1   6  -8        328.75        317.49        28.72 o                         
  -1  -6   8        328.75        367.31        27.02 o                         
   1   6  -7       1222.16       1228.30        58.50 o                         
   1  -6  -7       1222.16       1245.73        56.11 o                         
   1   6  -7       1222.16       1250.55        58.86 o                         
  -1  -6   7       1222.16       1172.96        55.19 o                         
   1   6  -7       1222.16       1167.83        58.91 o                         
   1   6  -7       1222.16       1155.21        54.83 o                         
   1   6  -6        160.46        164.80        18.76 o                         
   1  -6  -6        160.47        131.17        15.97 o                         
   1   6  -6        160.46        114.79        17.53 o                         
  -1  -6   6        160.46        112.77        15.78 o                         
   1   6  -6        160.46        173.24        19.36 o                         
   1   6  -6        160.46        162.05        17.30 o                         
   1  -6  -5         43.46          8.40        10.74 o                         
   1   6  -5         43.46         23.31        14.22 o                         
   1   6  -5         43.46         26.29        14.50 o                         
   1   6  -5         43.46         30.92        16.38 o                         
  -1  -6   5         43.46         26.56        11.47 o                         
   1   6  -5         43.46         24.13        13.26 o                         
   1   6  -4          4.40         18.90        13.17 o                         
   1  -6  -4          4.40          7.11         9.18 o                         
  -1   6   4          4.40          5.60         8.30 o                         
   1   6  -4          4.40         12.34        13.86 o                         
   1   6  -4          4.40         15.65        13.63 o                         
  -1  -6   4          4.40         15.28        10.00 o                         
   1   6  -4          4.40         19.73        13.44 o                         
   1   6  -3        556.96        617.18        29.41 o                         
  -1  -6   3        556.96        602.86        28.22 o                         
   1  -6  -3        556.96        565.01        24.82 o                         
  -1   6   3        556.96        594.65        24.64 o                         
   1   6  -3        556.96        591.76        30.88 o                         
   1   6  -3        556.96        630.39        30.46 o                         
  -1  -6   3        556.96        587.77        28.26 o                         
   1   6  -3        556.96        580.43        29.55 o                         
  -1  -6   3        556.96        625.76        28.58 o                         
  -1   6   2        758.32        750.64        29.18 o                         
  -1  -6   2        758.32        814.64        33.49 o                         
   1  -6  -2        758.32        755.14        29.27 o                         
   1   6  -2        758.32        760.09        34.23 o                         
   1   6  -2        758.32        721.32        35.24 o                         
   1  -6  -2        758.32        687.88        35.28 o                         
  -1  -6   2        758.32        782.94        33.77 o                         
   1   6  -2        758.32        762.25        30.23 o                         
   1   6  -2        758.32        759.59        34.32 o                         
   1   6  -2        758.32        770.41        35.24 o                         
  -1  -6   2        758.32        782.34        34.55 o                         
   1  -6  -1          3.94          7.39         4.36 o                         
  -1  -6   1          3.94         10.09         9.82 o                         
  -1  -6   1          3.94          1.42        10.83 o                         
   1   6  -1          3.94          8.30        12.20 o                         
  -1   6   1          3.94         11.47         4.86 o                         
   1  -6  -1          3.94         44.00        13.53 o                         
  -1   6   1          3.94         -2.29         6.38 o                         
   1  -6  -1          3.94         12.85         8.12 o                         
  -1  -6   1          3.94          6.97         9.31 o                         
   1   6  -1          3.94         19.22        11.19 o                         
  -1   6   1          3.94          7.89         4.96 o                         
   1   6  -1          3.94          4.13        11.42 o                         
   1  -6  -1          3.94         12.25         4.54 o                         
  -1  -6   1          3.94          6.38        11.70 o                         
   1  -6   0       5225.36       4992.92       202.01 o                         
   1   6   0       5225.36       5325.92       205.22 o                         
  -1  -6   0       5225.36       5320.13       206.05 o                         
   1  -6   0       5225.36       5179.28       202.24 o                         
   1   6   0       5225.36       5298.20       205.82 o                         
   1  -6   0       5225.36       5541.00       208.29 o                         
  -1  -6   0       5225.36       5420.70       205.77 o                         
   1  -6   0       5225.36       5379.23       205.08 o                         
  -1  -6   0       5225.36       5609.09       204.85 o                         
   1  -6   0       5225.36       5351.38       203.39 o                         
   1   6   0       5225.36       5561.83       205.27 o                         
  -1   6   0       5225.36       5431.48       203.66 o                         
   1   6   0       5225.36       5537.47       207.19 o                         
  -1  -6   0       5225.36       5495.67       206.18 o                         
   1   6   1        480.84        435.26        23.26 o                         
   1  -6   1        480.85        433.38        19.96 o                         
  -1   6  -1        480.85        439.21        20.28 o                         
  -1  -6  -1        480.84        439.53        23.63 o                         
  -1  -6  -1        480.84        384.47        22.89 o                         
   1  -6   1        480.85        481.00        26.93 o                         
   1   6   1        480.84        431.22        22.57 o                         
   1  -6   1        480.85        443.93        22.02 o                         
  -1  -6  -1        480.84        459.62        21.24 o                         
   1  -6   1        480.85        469.40        23.72 o                         
  -1   6  -1        480.85        439.02        22.57 o                         
   1   6   1        480.84        420.21        24.45 o                         
  -1  -6  -1        480.84        489.49        23.77 o                         
   1   6   2       1807.27       1788.76        71.57 o                         
   1  -6   2       1807.27       1737.93        69.92 o                         
  -1   6  -2       1807.27       1807.57        70.52 o                         
  -1  -6  -2       1807.27       1873.00        72.21 o                         
  -1  -6  -2       1807.27       1759.81        69.37 o                         
   1   6   2       1807.27       1788.81        71.34 o                         
  -1   6  -2       1807.27       1974.21        73.13 o                         
  -1  -6  -2       1807.27       1709.21        69.46 o                         
   1  -6   2       1807.27       1191.59        70.52 o                         
  -1   6  -2       1807.27       1809.36        72.12 o                         
   1  -6   2       1807.27       1781.84        71.57 o                         
   1   6   2       1807.27       1892.22        72.35 o                         
  -1  -6  -2       1807.27       1809.32        71.16 o                         
  -1  -6  -2       1807.27       1768.12        69.78 o                         
  -1  -6  -3       1029.73       1076.80        46.25 o                         
   1  -6   3       1029.73       1023.58        44.41 o                         
  -1   6  -3       1029.73        999.13        45.19 o                         
   1   6   3       1029.73       1075.24        45.38 o                         
   1   6   3       1029.73       1048.68        45.24 o                         
  -1  -6  -3       1029.73        974.58        41.57 o                         
  -1   6  -3       1029.73       1135.07        47.76 o                         
  -1   6  -3       1029.73       1055.10        46.84 o                         
  -1  -6  -3       1029.73       1098.73        43.17 o                         
   1  -6   3       1029.73       1023.35        45.88 o                         
   1   6   3       1029.73       1012.75        42.71 o                         
  -1  -6  -3       1029.73        992.75        43.63 o                         
   1   6   3       1029.73       1003.94        44.46 o                         
  -1   6  -4         40.24         36.11        12.57 o                         
   1  -6   4         40.24         18.44        10.46 o                         
  -1  -6  -4         40.24         41.34        12.11 o                         
   1   6   4         40.24         48.45        11.75 o                         
   1   6   4         40.24         29.00        11.24 o                         
  -1   6  -4         40.24         34.18        13.90 o                         
   1  -6   4         40.24         17.20        13.40 o                         
  -1  -6  -4         40.24         39.78         8.95 o                         
   1   6   4         40.24         36.20         9.59 o                         
  -1  -6  -5       6802.05       7078.80       266.33 o                         
  -1   6  -5       6802.06       6858.30       266.15 o                         
  -1  -6  -5       6802.05       6772.60       262.43 o                         
   1  -6   5       6802.06       6647.07       266.29 o                         
  -1   6  -5       6802.06       7040.17       267.89 o                         
  -1   6  -5       6802.06       6589.22       265.41 o                         
  -1  -6  -6        382.03        396.17        26.66 o                         
  -1   6  -6        382.03        369.06        25.74 o                         
   1   6   6        382.03        400.35        26.20 o                         
   1  -6   6        382.03        388.01        27.07 o                         
  -1   6  -6        382.03        364.01        27.99 o                         
  -1   6  -6        382.03        333.18        24.64 o                         
  -1  -6  -7       1562.22       1542.98        71.62 o                         
  -1   6  -7       1562.22       1543.76        71.94 o                         
   1   6   7       1562.22       1660.62        72.44 o                         
   1  -6   7       1562.22       1542.89        72.12 o                         
  -1   6  -7       1562.22       1851.53        75.47 o                         
  -1   6  -7       1562.22       1453.15        68.54 o                         
  -1   6  -8        492.12        547.48        35.65 o                         
  -1  -6  -8        492.12        536.15        34.78 o                         
  -1   6  -8        492.12        570.97        37.58 o                         
   1  -6   8        492.12        542.12        35.88 o                         
   1   6   8        492.12        498.21        34.36 o                         
  -1   6  -9         53.95         27.71        20.60 o                         
  -1  -6  -9         53.95         52.95        20.69 o                         
  -1   6  -9         53.95         37.62        21.15 o                         
   1  -6   9         53.95         70.75        24.22 o                         
   1   6   9         53.95         83.91        21.47 o                         
  -1   6 -10        303.67        275.65        31.52 o                         
  -1  -6 -10        303.67        286.79        30.42 o                         
   1  -6  10        303.67        237.75        29.41 o                         
  -1   6 -10        303.67        332.90        33.26 o                         
   1   6  10        303.67        309.78        30.65 o                         
  -1   6 -11        214.92        241.92        31.15 o                         
  -1  -6 -11        214.92        220.96        29.87 o                         
  -1   6 -11        214.92        248.81        32.21 o                         
   1  -6  11        214.92        255.32        31.15 o                         
   1   6  11        214.92        242.11        30.33 o                         
  -1  -6 -12         70.20         65.01        25.28 o                         
  -1   6 -12         70.20         53.54        26.75 o                         
   1  -6  12         70.20         80.20        26.38 o                         
  -1   6 -12         70.20         81.07        28.58 o                         
   1   6  12         70.20         22.80        23.35 o                         
   1   7 -12          4.57         29.36        25.78 o                         
   1   7 -12          4.57          2.71        26.29 o                         
  -1   7  12          4.57        -25.56        25.56 o                         
   1   7 -11         18.56         88.27        25.65 o                         
   1   7 -11         18.56         12.62        24.18 o                         
   1   7 -11         18.56         25.46        22.07 o                         
  -1   7  11         18.56         37.48        24.50 o                         
   1   7 -10         66.65         60.56        22.53 o                         
   1   7 -10         66.65         41.89        24.59 o                         
  -1   7  10         66.65         50.28        23.35 o                         
   1   7 -10         66.65         66.48        22.34 o                         
   1   7  -9        176.02        160.72        25.46 o                         
   1   7  -9        176.02        165.72        26.75 o                         
  -1   7   9        176.02        182.83        26.34 o                         
   1   7  -9        176.02        138.42        23.17 o                         
   1   7  -8        182.79        167.23        23.58 o                         
  -1   7   8        182.79        177.14        25.46 o                         
   1   7  -8        182.79        145.16        24.32 o                         
   1   7  -8        182.79        198.61        25.69 o                         
   1  -7  -7        208.73        191.73        19.87 o                         
   1   7  -7        208.73        185.54        24.41 o                         
   1   7  -7        208.73        207.79        23.22 o                         
   1   7  -7        208.73        211.78        24.00 o                         
   1   7  -7        208.73        223.11        21.43 o                         
   1  -7  -6          2.55         15.42        12.57 o                         
   1   7  -6          2.55        -10.23        14.77 o                         
   1   7  -6          2.55         37.53        17.43 o                         
  -1  -7   6          2.55         31.66        16.93 o                         
   1   7  -6          2.55         13.99        17.25 o                         
   1   7  -6          2.55          1.24        14.64 o                         
   1   7  -5       3208.94       3239.21       129.01 o                         
   1  -7  -5       3208.92       3085.37       124.98 o                         
   1   7  -5       3208.94       3041.70       129.24 o                         
  -1  -7   5       3208.94       3188.47       125.25 o                         
   1   7  -5       3208.94       3183.69       129.52 o                         
   1   7  -5       3208.94       3075.92       127.78 o                         
   1   7  -4        257.71        259.40        20.78 o                         
   1  -7  -4        257.71        275.14        16.61 o                         
   1   7  -4        257.71        230.18        21.33 o                         
   1   7  -4        257.71        260.96        21.84 o                         
   1   7  -4        257.71        251.97        20.60 o                         
  -1   7   4        257.71        220.68        16.61 o                         
   1  -7  -3       4566.44       4400.34       175.17 o                         
  -1  -7   3       4566.46       4492.78       177.97 o                         
   1   7  -3       4566.46       4858.63       179.85 o                         
   1  -7  -3       4566.44       4567.57       180.77 o                         
   1   7  -3       4566.46       4474.80       180.35 o                         
   1   7  -3       4566.46       4331.88       179.53 o                         
  -1  -7   3       4566.46       4852.30       178.89 o                         
   1   7  -3       4566.46       4540.31       180.12 o                         
   1  -7  -2        892.50        868.69        35.56 o                         
  -1  -7   2        892.50        853.82        39.18 o                         
  -1   7   2        892.50        857.54        35.56 o                         
   1  -7  -2        892.50        733.02        41.20 o                         
  -1   7   2        892.50        875.30        40.51 o                         
   1   7  -2        892.50        842.26        41.84 o                         
  -1  -7   2        892.50        875.62        40.51 o                         
   1   7  -2        892.50        909.57        41.52 o                         
  -1  -7   2        892.50        922.14        39.96 o                         
   1   7  -2        892.50        851.81        36.89 o                         
   1   7  -2        892.50        938.66        41.98 o                         
   1  -7  -1       8141.02       8031.22       302.26 o                         
  -1  -7   1       8141.00       8519.43       307.58 o                         
  -1  -7   1       8141.00       8398.49       306.02 o                         
   1  -7  -1       8141.02       7638.99       302.26 o                         
   1   7  -1       8141.00       7777.73       307.26 o                         
  -1   7   1       8141.02       8039.39       307.49 o                         
  -1  -7   1       8141.00       8502.82       307.49 o                         
   1  -7  -1       8141.02       7997.96       308.91 o                         
   1  -7  -1       8141.02       8087.97       304.87 o                         
   1  -7  -1       8141.02       7936.57       302.26 o                         
  -1   7   1       8141.02       7558.06       302.39 o                         
   1   7  -1       8141.00       8283.88       306.71 o                         
  -1  -7   1       8141.00       8016.86       305.65 o                         
   1   7  -1       8141.00       8299.34       308.59 o                         
  -1  -7   1       8141.00       8234.97       307.12 o                         
   1  -7   0       2252.16       2195.12        83.46 o                         
   1  -7   0       2252.16       2013.25        83.00 o                         
  -1  -7   0       2252.15       2298.08        87.86 o                         
   1   7   0       2252.15       2151.86        86.48 o                         
   1  -7   0       2252.16       2180.44        90.06 o                         
   1   7   0       2252.15       2125.20        87.36 o                         
  -1  -7   0       2252.15       2149.52        87.54 o                         
  -1   7   0       2252.16       2028.90        84.56 o                         
   1  -7   0       2252.16       2266.19        84.51 o                         
   1   7   0       2252.15       2170.80        86.44 o                         
  -1  -7   0       2252.15       2243.52        85.84 o                         
   1  -7   0       2252.16       2217.79        86.53 o                         
   1   7   0       2252.15       2119.60        88.82 o                         
  -1  -7   0       2252.15       2133.09        87.36 o                         
  -1   7  -1       2270.34       2316.43        90.80 o                         
  -1  -7  -1       2270.33       2646.67        95.43 o                         
   1  -7   1       2270.34       2298.30        90.20 o                         
   1   7   1       2270.33       2449.98        93.27 o                         
   1   7   1       2270.33       2386.53        93.27 o                         
   1  -7   1       2270.34       2389.05        97.77 o                         
   1   7   1       2270.33       2170.07        92.31 o                         
  -1  -7  -1       2270.33       2321.52        93.96 o                         
   1  -7   1       2270.34       2341.16        93.50 o                         
  -1  -7  -1       2270.33       2219.94        91.16 o                         
   1  -7   1       2270.34       2258.21        91.81 o                         
  -1   7  -1       2270.34       2269.54        92.45 o                         
  -1  -7  -1       2270.33       2308.58        93.41 o                         
   1   7   1       2270.33       2245.68        94.51 o                         
   1  -7   2         67.26         54.55         9.22 o                         
  -1   7  -2         67.26         55.29         9.73 o                         
  -1  -7  -2         67.26         58.73        12.30 o                         
  -1  -7  -2         67.26         56.85        11.52 o                         
   1   7   2         67.26         55.51        11.65 o                         
   1   7   2         67.26         40.47        11.19 o                         
   1  -7   2         67.26         65.70        12.25 o                         
  -1  -7  -2         67.26         55.15         8.49 o                         
  -1   7  -2         67.26         44.04        12.16 o                         
  -1   7  -2         67.26         51.89        12.02 o                         
  -1  -7  -2         67.26         53.59        10.92 o                         
  -1  -7  -2         67.26         36.70         8.53 o                         
   1   7   2         67.26         66.80        13.08 o                         
   1  -7   2         67.26         59.37        11.29 o                         
  -1   7  -3        306.76        320.38        19.54 o                         
   1  -7   3        306.76        313.63        18.40 o                         
  -1  -7  -3        306.76        312.35        20.19 o                         
   1   7   3        306.76        288.86        19.13 o                         
   1   7   3        306.76        336.71        20.05 o                         
  -1   7  -3        306.76        349.93        22.39 o                         
  -1  -7  -3        306.76        302.81        16.79 o                         
   1  -7   3        306.76        312.35        20.42 o                         
  -1   7  -3        306.76        340.06        21.84 o                         
   1   7   3        306.76        314.51        19.91 o                         
  -1  -7  -3        306.76        289.46        18.35 o                         
  -1  -7  -4        181.30        150.72        16.52 o                         
  -1   7  -4        181.30        170.44        16.47 o                         
   1  -7   4        181.30        142.69        14.54 o                         
   1   7   4        181.30        155.99        15.42 o                         
  -1   7  -4        181.30        205.86        19.45 o                         
  -1   7  -4        181.30        209.03        19.32 o                         
   1   7   4        181.30        173.33        14.22 o                         
  -1   7  -5       1764.27       1771.19        75.93 o                         
  -1  -7  -5       1764.26       1756.01        75.38 o                         
   1  -7   5       1764.27       1710.81        75.89 o                         
  -1   7  -5       1764.27       1791.79        77.86 o                         
  -1   7  -5       1764.27       1712.69        75.84 o                         
  -1  -7  -6        117.51        125.66        17.53 o                         
  -1   7  -6        117.51        109.79        18.08 o                         
   1   7   6        117.51        144.06        20.10 o                         
   1  -7   6        117.51        132.36        21.29 o                         
  -1   7  -6        117.51        134.61        20.74 o                         
  -1   7  -6        117.51        119.47        17.66 o                         
  -1  -7  -7        101.86         91.90        18.26 o                         
  -1   7  -7        101.86         95.57        19.22 o                         
   1   7   7        101.86        119.06        19.82 o                         
  -1   7  -7        101.86        103.28        21.29 o                         
   1  -7   7        101.86         70.10        20.05 o                         
  -1   7  -7        101.86        100.57        17.66 o                         
  -1   7  -8        181.77        300.10        27.48 o                         
  -1  -7  -8        181.77        211.96        23.86 o                         
   1  -7   8        181.77        175.26        25.42 o                         
  -1   7  -8        181.77        138.83        26.70 o                         
   1   7   8        181.77        238.90        25.51 o                         
  -1  -7  -9        183.30        185.17        25.14 o                         
  -1   7  -9        183.30        236.05        26.98 o                         
   1  -7   9        183.30        173.15        24.41 o                         
  -1   7  -9        183.30        134.06        25.23 o                         
   1   7   9        183.30        209.44        25.88 o                         
  -1  -7 -10         23.21         29.59        21.79 o                         
  -1   7 -10         23.21         38.03        23.86 o                         
   1  -7  10         23.21         35.14        20.88 o                         
  -1   7 -10         23.21         14.31        23.86 o                         
   1   7  10         23.21         23.77        21.24 o                         
  -1  -7 -11        497.80        498.39        38.86 o                         
  -1   7 -11        497.80        449.21        39.50 o                         
  -1   7 -11        497.80        449.30        40.01 o                         
   1  -7  11        497.80        490.78        40.37 o                         
   1   7  11        497.80        545.60        39.36 o                         
  -1   7 -12         78.19         82.77        27.39 o                         
  -1  -7 -12         78.20         57.30        25.00 o                         
  -1   7 -12         78.19         77.58        27.94 o                         
   1   7  12         78.20         53.63        25.56 o                         
   1   8 -12        217.64        203.39        31.20 o                         
   1   8 -12        217.64        166.45        31.84 o                         
  -1   8  12        217.64        259.13        33.35 o                         
   1   8 -11         23.48          2.52        23.54 o                         
   1   8 -11         23.48         -2.62        24.64 o                         
  -1   8  11         23.48         61.02        25.14 o                         
   1   8 -11         23.48         65.24        23.44 o                         
   1   8 -10        473.80        511.56        39.55 o                         
   1   8 -10        473.80        483.80        39.92 o                         
  -1   8  10        473.80        515.51        39.96 o                         
   1   8 -10        473.80        485.87        37.58 o                         
   1   8  -9         99.40        109.10        23.08 o                         
   1   8  -9         99.40         79.56        22.80 o                         
  -1   8   9         99.40         54.32        22.94 o                         
   1   8  -9         99.40         86.76        23.67 o                         
   1   8  -8       1059.02       1230.22        60.24 o                         
   1   8  -8       1059.02       1104.37        58.96 o                         
   1   8  -8       1059.02       1119.24        59.78 o                         
   1   8  -7        267.68        301.80        26.93 o                         
   1   8  -7        267.68        260.28        26.38 o                         
   1   8  -7        267.68        293.22        27.99 o                         
   1   8  -7        267.68        273.49        24.13 o                         
   1   8  -6       1825.72       2118.55        88.04 o                         
   1   8  -6       1825.72       2009.72        88.36 o                         
   1   8  -6       1825.72       2005.82        88.14 o                         
   1   8  -6       1825.72       1818.26        85.34 o                         
   1   8  -5        758.41        729.08        39.04 o                         
   1   8  -5        758.41        671.63        39.23 o                         
   1   8  -5        758.41        742.34        40.01 o                         
   1   8  -5        758.41        699.81        38.91 o                         
   1   8  -4       2314.09       2276.19        94.56 o                         
   1   8  -4       2314.09       2235.95        95.98 o                         
   1   8  -4       2314.09       2370.84        95.71 o                         
  -1   8   4       2314.09       2169.84        91.16 o                         
   1   8  -4       2314.09       2218.38        95.11 o                         
   1   8  -3        523.83        480.32        28.58 o                         
  -1  -8   3        523.83        451.69        26.56 o                         
   1   8  -3        523.83        553.95        30.56 o                         
   1  -8  -3        523.83        473.85        30.28 o                         
   1   8  -3        523.83        561.20        29.87 o                         
   1   8  -3        523.83        479.08        30.05 o                         
  -1   8   3        523.83        487.98        27.34 o                         
  -1  -8   2       1806.01       2038.81        79.69 o                         
  -1  -8   2       1806.01       1925.53        77.86 o                         
   1  -8  -2       1806.02       1842.90        74.14 o                         
   1  -8  -2       1806.02       1806.52        80.98 o                         
   1   8  -2       1806.01       1935.17        81.02 o                         
   1   8  -2       1806.01       2042.11        80.06 o                         
  -1  -8   2       1806.01       1877.59        77.95 o                         
   1   8  -2       1806.01       1844.23        81.02 o                         
  -1   8   2       1806.02       1798.63        79.01 o                         
   1  -8  -1         84.17         84.74         7.25 o                         
  -1  -8   1         84.17         80.29        11.88 o                         
   1   8  -1         84.17         82.68        14.73 o                         
   1  -8  -1         84.17        121.54        17.71 o                         
  -1  -8   1         84.17        137.50        16.38 o                         
  -1  -8   1         84.17        130.99        16.61 o                         
  -1  -8   1         84.17         73.50        11.93 o                         
   1  -8  -1         84.17         82.77        11.15 o                         
   1   8  -1         84.17         81.62        13.67 o                         
  -1   8   1         84.17         74.78         7.57 o                         
   1   8  -1         84.17         81.76        15.05 o                         
   1  -8   0        836.08        888.60        37.07 o                         
  -1  -8   0        836.08        912.23        40.28 o                         
  -1  -8   0        836.08        896.49        41.52 o                         
  -1  -8   0        836.08        902.59        42.39 o                         
   1  -8   0        836.08        987.88        45.33 o                         
   1   8   0        836.08        906.22        41.89 o                         
   1  -8   0        836.08        928.70        40.74 o                         
  -1   8   0        836.08        833.64        38.58 o                         
  -1  -8   0        836.08        927.97        39.69 o                         
   1   8   0        836.08        943.93        40.79 o                         
   1   8   0        836.08        960.13        44.23 o                         
   1   8   1       1024.36       1043.22        44.78 o                         
   1  -8   1       1024.36        998.90        42.16 o                         
  -1  -8  -1       1024.36       1018.76        45.19 o                         
  -1  -8  -1       1024.36        987.43        46.06 o                         
   1   8   1       1024.36       1036.24        44.69 o                         
   1  -8   1       1024.36       1097.95        49.60 o                         
   1   8   1       1024.36       1025.46        45.10 o                         
   1  -8   1       1024.36        974.63        43.36 o                         
  -1  -8  -1       1024.36        971.28        42.71 o                         
   1  -8   1       1024.36       1094.14        45.79 o                         
  -1   8  -1       1024.36        999.63        44.32 o                         
   1   8   1       1024.36        986.37        47.12 o                         
  -1   8  -2         20.28         33.91         9.63 o                         
   1   8   2         20.28         31.15        11.88 o                         
  -1  -8  -2         20.28         23.95        12.30 o                         
   1   8   2         20.28         23.17        10.69 o                         
  -1  -8  -2         20.28         20.14        10.97 o                         
  -1   8  -2         20.28         19.64        11.61 o                         
  -1   8  -2         20.28          3.21        13.35 o                         
  -1  -8  -2         20.28         21.24         8.03 o                         
   1   8   2         20.28          8.40        12.16 o                         
  -1  -8  -2         20.28         22.16        10.92 o                         
  -1   8  -2         20.28         31.34        14.36 o                         
   1  -8   2         20.28         26.93        11.10 o                         
  -1  -8  -3         53.28         51.39        12.02 o                         
  -1   8  -3         53.28         48.13        11.75 o                         
   1   8   3         53.28         42.85        12.02 o                         
   1   8   3         53.28         60.56        12.02 o                         
  -1   8  -3         53.28         45.60        13.58 o                         
   1   8   3         53.28         55.15        12.39 o                         
  -1   8  -3         53.28         46.16        15.37 o                         
  -1  -8  -4       2356.08       2509.67       100.71 o                         
  -1   8  -4       2356.09       2495.82       100.20 o                         
  -1   8  -4       2356.09       2493.34       102.86 o                         
   1   8   4       2356.08       2399.19        98.73 o                         
  -1   8  -4       2356.09       2322.48       102.45 o                         
  -1  -8  -5         69.21         54.55        14.54 o                         
  -1   8  -5         69.21         79.23        15.37 o                         
  -1   8  -5         69.21         45.47        17.34 o                         
  -1   8  -5         69.21         25.19        16.38 o                         
  -1  -8  -6       4060.10       4139.51       165.03 o                         
  -1   8  -6       4060.11       4065.09       165.35 o                         
  -1   8  -6       4060.11       4092.85       167.60 o                         
  -1   8  -6       4060.11       4046.05       165.44 o                         
  -1  -8  -7        310.59        297.76        25.23 o                         
  -1   8  -7        310.59        295.51        26.34 o                         
   1   8   7        310.59        280.37        25.78 o                         
   1  -8   7        310.59        294.14        25.42 o                         
  -1   8  -7        310.59        338.78        28.72 o                         
  -1   8  -7        310.59        297.12        24.91 o                         
  -1  -8  -8        930.37        978.89        51.34 o                         
  -1   8  -8        930.38       1056.43        52.81 o                         
   1  -8   8        930.38        912.83        51.06 o                         
  -1   8  -8        930.38        929.48        54.23 o                         
   1   8   8        930.37        931.73        51.43 o                         
  -1  -8  -9         29.83         16.98        19.68 o                         
  -1   8  -9         29.83         -8.12        21.56 o                         
  -1   8  -9         29.83         20.23        21.56 o                         
   1  -8   9         29.83          3.81        20.78 o                         
   1   8   9         29.83         17.76        20.51 o                         
  -1   8 -10        856.32        888.55        53.63 o                         
  -1  -8 -10        856.32        952.01        52.95 o                         
   1  -8  10        856.32        822.17        50.65 o                         
  -1   8 -10        856.32        936.36        54.78 o                         
   1   8  10        856.32        873.32        52.21 o                         
  -1   8 -11         62.75         39.73        26.15 o                         
   1   8  11         62.75         26.38        23.81 o                         
  -1   8 -12        135.70        169.25        29.45 o                         
  -1   8 -12        135.70        166.91        32.67 o                         
   1   8  12        135.70        111.17        27.62 o                         
   1   9 -11         20.98          5.09        24.32 o                         
   1   9 -11         20.98        -16.01        25.33 o                         
  -1   9  11         20.98         10.37        24.27 o                         
   1   9 -11         20.98         14.27        24.22 o                         
   1   9 -10          1.37        -21.15        22.89 o                         
   1   9 -10          1.37        -22.39        23.63 o                         
   1   9 -10          1.37          6.79        23.44 o                         
  -1   9  10          1.37          9.73        23.49 o                         
   1   9  -9          6.69          4.31        20.51 o                         
   1   9  -9          6.69         11.47        21.75 o                         
  -1   9   9          6.69         26.93        21.84 o                         
   1   9  -9          6.69        -17.16        21.79 o                         
   1   9  -8          8.36         60.47        23.40 o                         
   1   9  -8          8.36         12.07        19.13 o                         
   1   9  -8          8.36         23.08        20.42 o                         
   1   9  -7        167.19        152.00        22.25 o                         
   1   9  -7        167.19        154.29        22.57 o                         
   1   9  -7        167.19        165.58        24.00 o                         
   1   9  -7        167.19        136.31        21.38 o                         
   1   9  -6        782.68        845.34        44.64 o                         
   1   9  -6        782.68        793.31        45.79 o                         
   1   9  -6        782.68        793.63        45.83 o                         
   1   9  -6        782.68        789.36        44.14 o                         
   1   9  -5        252.43        303.50        25.05 o                         
   1   9  -5        252.43        285.83        26.70 o                         
   1   9  -5        252.43        300.88        25.88 o                         
   1   9  -5        252.43        321.34        26.01 o                         
   1   9  -4        819.83        840.47        42.26 o                         
   1   9  -4        819.83        802.90        43.72 o                         
   1   9  -4        819.83        836.21        42.94 o                         
  -1   9   4        819.83        795.92        39.64 o                         
   1   9  -4        819.83        860.20        43.91 o                         
   1  -9  -3       2183.34       1969.48        91.48 o                         
   1   9  -3       2183.33       2158.33        92.17 o                         
   1   9  -3       2183.33       2254.95        91.30 o                         
   1   9  -3       2183.33       2212.97        92.36 o                         
  -1   9   3       2183.34       2109.97        89.01 o                         
  -1  -9   2        758.91        776.06        37.94 o                         
   1  -9  -2        758.91        727.93        40.33 o                         
   1   9  -2        758.91        780.46        39.36 o                         
   1   9  -2        758.91        809.83        38.36 o                         
   1   9  -2        758.91        717.74        40.05 o                         
  -1   9   2        758.91        719.63        38.13 o                         
  -1  -9   1        741.82        793.40        36.34 o                         
  -1  -9   1        741.82        706.37        36.61 o                         
   1   9  -1        741.82        681.91        36.43 o                         
   1  -9  -1        741.82        709.85        38.36 o                         
   1   9  -1        741.82        694.71        34.55 o                         
  -1   9   1        741.82        678.70        36.93 o                         
   1   9  -1        741.82        702.01        37.58 o                         
  -1  -9   0       3418.56       3494.85       134.93 o                         
   1  -9   0       3418.56       3426.44       138.28 o                         
   1   9   0       3418.56       3308.44       135.25 o                         
  -1  -9   0       3418.56       3372.86       135.85 o                         
   1  -9   0       3418.56       3499.07       134.15 o                         
   1   9   0       3418.56       3410.66       133.88 o                         
  -1   9   0       3418.56       3363.77       132.04 o                         
   1   9   0       3418.56       3285.46       137.00 o                         
  -1   9   0       3418.56       3211.41       136.86 o                         
  -1  -9  -1         26.94         20.88        12.39 o                         
   1  -9   1         26.94         57.95        17.94 o                         
   1   9   1         26.94         38.81        11.24 o                         
  -1  -9  -1         26.94         80.15        15.42 o                         
  -1   9  -1         26.94         39.96        11.29 o                         
   1   9   1         26.94         22.30        13.58 o                         
  -1   9  -1         26.94         34.78        16.33 o                         
  -1  -9  -2        587.50        563.95        28.67 o                         
  -1  -9  -2        587.50        509.50        30.10 o                         
   1  -9   2        587.50        569.74        33.68 o                         
  -1   9  -2        587.50        533.67        29.04 o                         
   1   9   2        587.50        540.51        30.74 o                         
  -1   9  -2        587.50        566.20        32.44 o                         
  -1   9  -3         65.81         66.80        11.79 o                         
  -1  -9  -3         65.82         33.45        12.25 o                         
  -1   9  -3         65.81         58.68        15.00 o                         
  -1   9  -3         65.81         28.26        15.55 o                         
   1   9   3         65.82         58.73        13.90 o                         
  -1   9  -4       1316.86       1427.64        58.68 o                         
  -1  -9  -4       1316.86       1334.46        58.31 o                         
  -1   9  -4       1316.86       1278.12        60.33 o                         
  -1   9  -4       1316.86       1268.76        61.34 o                         
   1   9   4       1316.86       1220.72        56.89 o                         
  -1   9  -5        108.83         95.66        16.20 o                         
  -1  -9  -5        108.83        120.11        16.70 o                         
  -1   9  -5        108.83         43.31        17.80 o                         
  -1   9  -5        108.83         96.99        19.50 o                         
  -1  -9  -6        195.38        163.84        20.32 o                         
  -1   9  -6        195.38        197.05        20.28 o                         
  -1   9  -6        195.38        196.64        24.09 o                         
  -1   9  -6        195.38        177.69        22.07 o                         
  -1  -9  -7        265.13        271.75        24.41 o                         
  -1   9  -7        265.13        185.68        23.26 o                         
   1   9   7        265.13        246.42        25.69 o                         
  -1   9  -7        265.13        264.82        26.56 o                         
  -1   9  -7        265.13        208.80        23.72 o                         
  -1   9  -8         10.64         46.48        21.43 o                         
   1  -9   8         10.64         15.83        19.68 o                         
  -1   9  -8         10.64        -21.06        21.06 o                         
   1   9   8         10.64         18.58        18.90 o                         
  -1   9  -9         33.19         76.02        22.21 o                         
  -1   9  -9         33.19         48.54        23.17 o                         
   1   9   9         33.19         54.83        21.61 o                         
  -1   9 -10        238.41        205.73        28.90 o                         
  -1   9 -10        238.41        241.42        32.48 o                         
   1   9  10        238.40        209.17        29.45 o                         
  -1   9 -11        216.80        232.52        31.57 o                         
  -1   9 -11        216.80        173.20        32.07 o                         
   1   9  11        216.80        197.33        29.45 o                         
   1  10 -11        148.51        110.62        26.66 o                         
   1  10 -11        148.51        109.47        28.17 o                         
   1  10 -11        148.51        157.46        29.04 o                         
  -1  10  11        148.51        138.69        30.01 o                         
   1  10 -10          2.82          7.16        23.72 o                         
   1  10 -10          2.82         -2.57        23.08 o                         
  -1  10  10          2.82         10.00        23.49 o                         
   1  10 -10          2.82        -21.43        22.53 o                         
   1  10  -9        310.02        287.44        30.60 o                         
   1  10  -9        310.02        300.97        33.26 o                         
  -1  10   9        310.02        329.23        33.17 o                         
   1  10  -9        310.02        336.85        33.81 o                         
   1  10  -8         59.74         53.50        21.06 o                         
   1  10  -8         59.74         59.69        21.88 o                         
   1  10  -8         59.74         77.81        22.94 o                         
   1  10  -8         59.74         29.55        18.58 o                         
   1  10  -7        414.02        414.20        32.12 o                         
   1  10  -7        414.02        445.68        35.60 o                         
   1  10  -7        414.02        500.32        35.97 o                         
   1  10  -7        414.02        423.29        32.35 o                         
   1  10  -6        107.06        106.35        20.23 o                         
   1  10  -6        107.06         57.81        22.07 o                         
   1  10  -6        107.06        121.12        21.93 o                         
   1  10  -6        107.06        103.60        21.84 o                         
   1  10  -5        592.99        604.93        35.69 o                         
   1  10  -5        592.99        629.98        38.40 o                         
   1  10  -5        592.99        575.56        36.20 o                         
   1  10  -5        592.99        585.56        36.98 o                         
   1  10  -4          6.85          9.18        15.60 o                         
   1  10  -4          6.85         14.31        17.02 o                         
   1  10  -4          6.85        -16.10        16.10 o                         
   1  10  -4          6.85         10.78        17.66 o                         
  -1  10   4          6.85         -7.43        13.86 o                         
   1 -10  -3        745.86        693.70        41.34 o                         
  -1 -10   3        745.85        802.44        39.32 o                         
   1  10  -3        745.85        770.18        41.61 o                         
   1  10  -3        745.85        682.55        39.04 o                         
   1  10  -3        745.85        818.54        41.84 o                         
  -1  10   3        745.86        706.46        38.58 o                         
  -1 -10   2        933.92       1016.93        45.79 o                         
   1 -10  -2        933.92        877.59        47.30 o                         
  -1 -10   2        933.92        976.14        46.98 o                         
   1  10  -2        933.92        952.05        46.94 o                         
   1  10  -2        933.92        944.76        45.38 o                         
   1  10  -2        933.92        910.81        47.67 o                         
  -1  10   2        933.92        864.24        45.47 o                         
  -1 -10   1        124.08        177.88        20.46 o                         
   1 -10  -1        124.08        201.87        22.16 o                         
   1  10  -1        124.08        105.71        16.61 o                         
  -1 -10   1        124.08        156.31        18.03 o                         
   1  10  -1        124.08        111.35        15.37 o                         
  -1  10   1        124.08         84.60        17.25 o                         
   1  10  -1        124.08        129.89        18.67 o                         
  -1 -10   0        501.33        499.77        27.57 o                         
   1  10   0        501.33        493.76        28.67 o                         
   1 -10   0        501.33        490.13        31.66 o                         
  -1 -10   0        501.33        555.93        29.96 o                         
   1  10   0        501.33        492.98        26.70 o                         
  -1  10   0        501.33        449.48        30.42 o                         
   1  10   0        501.33        458.94        30.74 o                         
  -1 -10  -1       1208.33       1163.74        55.38 o                         
   1 -10   1       1208.33       1258.44        59.28 o                         
   1  10   1       1208.33       1195.40        53.54 o                         
  -1 -10  -1       1208.33       1251.28        53.82 o                         
   1  10   1       1208.33       1200.22        56.62 o                         
  -1  10  -1       1208.33       1218.34        57.58 o                         
   1 -10   2          2.66         17.02        16.42 o                         
  -1 -10  -2          2.66          0.92        11.38 o                         
  -1 -10  -2          2.66          1.15        13.58 o                         
  -1  10  -2          2.66        -12.02        12.02 o                         
   1  10   2          2.66          4.82        14.50 o                         
  -1  10  -2          2.66         -5.78        17.20 o                         
  -1 -10  -3        991.15       1008.16        46.25 o                         
  -1  10  -3        991.15       1002.47        47.94 o                         
   1  10   3        991.15        996.01        47.58 o                         
  -1  10  -3        991.15        983.30        50.79 o                         
  -1  10  -4          5.77         16.33        14.77 o                         
  -1  10  -4          5.77          6.24        17.34 o                         
  -1  10  -5       1867.51       1856.71        83.46 o                         
  -1  10  -5       1867.51       1858.96        84.05 o                         
  -1  10  -6         12.36         22.94        18.58 o                         
  -1  10  -6         12.36         23.31        17.76 o                         
  -1  10  -7        553.51        517.89        37.21 o                         
  -1  10  -7        553.51        530.05        35.65 o                         
  -1  10  -8        116.36        162.92        25.92 o                         
   1  10   8        116.36        132.96        23.44 o                         
  -1  10  -9        815.86        873.87        52.58 o                         
   1  10   9        815.86        860.98        51.25 o                         
  -1  10 -10         21.11         77.22        26.52 o                         
  -1  10 -11        271.89        229.81        33.35 o                         
  -1  10 -11        271.89        237.38        32.57 o                         
   1  11 -11         51.24         64.64        24.73 o                         
   1  11 -11         51.24         75.75        26.66 o                         
  -1  11  11         51.24         65.65        26.29 o                         
   1  11 -11         51.24         44.55        26.56 o                         
   1  11 -10          1.52        -14.36        23.03 o                         
   1  11 -10          1.52         15.74        24.22 o                         
  -1  11  10          1.52        -20.60        25.19 o                         
   1  11 -10          1.52         10.00        24.27 o                         
   1  11  -9         11.07         -2.20        20.88 o                         
   1  11  -9         11.07          2.39        24.59 o                         
   1  11  -9         11.07         -4.86        23.95 o                         
   1  11  -8         79.56         58.50        21.70 o                         
   1  11  -8         79.56         60.93        24.22 o                         
   1  11  -8         79.56         55.97        22.66 o                         
   1  11  -8         79.56         64.09        21.70 o                         
   1  11  -7        102.73         64.55        21.56 o                         
   1  11  -7        102.73         89.10        23.86 o                         
   1  11  -7        102.73        118.74        25.14 o                         
   1  11  -7        102.73         93.09        22.30 o                         
   1  11  -6        161.06        133.92        21.75 o                         
   1  11  -6        161.06        130.76        23.35 o                         
   1  11  -6        161.06        160.67        24.00 o                         
   1  11  -6        161.06        151.04        23.17 o                         
   1  11  -5        253.67        233.39        23.54 o                         
   1  11  -5        253.67        252.11        25.65 o                         
   1  11  -5        253.67        261.65        25.83 o                         
   1  11  -5        253.67        182.69        24.22 o                         
  -1 -11   4       1202.69       1215.68        57.35 o                         
   1  11  -4       1202.69       1131.12        59.14 o                         
   1  11  -4       1202.69       1197.14        58.59 o                         
   1  11  -4       1202.69       1245.13        60.10 o                         
  -1 -11   3          1.76          2.52        14.27 o                         
   1  11  -3          1.76         -6.24        17.76 o                         
   1 -11  -3          1.76         21.38        17.02 o                         
   1  11  -3          1.76        -15.60        15.60 o                         
  -1  11   3          1.76          3.81        14.87 o                         
   1  11  -3          1.76          1.65        16.75 o                         
   1  11  -2       1082.96       1104.79        53.22 o                         
   1 -11  -2       1082.96       1007.70        53.95 o                         
  -1 -11   2       1082.96       1038.12        52.17 o                         
   1  11  -2       1082.96       1118.78        50.93 o                         
   1  11  -2       1082.96       1039.32        54.32 o                         
  -1  11   2       1082.96       1128.51        52.90 o                         
  -1 -11   1        191.18        215.22        21.98 o                         
   1 -11  -1        191.18        213.94        23.35 o                         
   1  11  -1        191.18        165.58        20.28 o                         
   1  11  -1        191.18        205.73        22.25 o                         
  -1  11   1        191.18        171.96        21.24 o                         
  -1 -11   0        466.99        465.82        29.64 o                         
   1 -11   0        466.99        514.73        33.13 o                         
   1  11   0        466.99        396.36        27.67 o                         
  -1  11   0        466.99        471.32        31.79 o                         
   1  11   0        466.99        555.24        32.57 o                         
   1  11   1        418.00        346.58        23.67 o                         
   1 -11   1        418.00        463.52        30.65 o                         
  -1 -11  -1        418.00        375.02        26.06 o                         
   1  11   1        418.00        353.05        26.70 o                         
  -1  11  -1        418.00        395.90        29.68 o                         
  -1 -11  -2        782.18        732.06        41.20 o                         
   1 -11   2        782.19        894.52        45.88 o                         
  -1  11  -2        782.19        813.27        44.87 o                         
   1  11   2        782.18        798.95        42.21 o                         
   1 -11   3        831.45        884.43        47.58 o                         
  -1  11  -3        831.45        837.31        42.35 o                         
  -1  11  -3        831.45        842.54        46.71 o                         
   1  11   3        831.45        803.68        42.67 o                         
  -1  11  -4        255.01        264.50        23.54 o                         
  -1  11  -4        255.01        249.63        26.06 o                         
  -1  11  -5         54.12         14.59        18.26 o                         
  -1  11  -5         54.12         38.81        20.37 o                         
  -1  11  -6         74.99         60.15        20.19 o                         
  -1  11  -6         74.99        110.39        21.61 o                         
  -1  11  -7        186.85        162.23        25.42 o                         
  -1  11  -7        186.85        150.12        24.59 o                         
  -1  11  -8         87.84         35.74        24.68 o                         
  -1  11  -9         26.62         36.52        23.31 o                         
  -1  11 -10        116.44         86.94        26.24 o                         
   1  12 -10        256.69        217.75        32.39 o                         
  -1  12  10        256.69        277.39        33.95 o                         
   1  12 -10        256.69        294.69        35.05 o                         
   1  12  -9        136.50        142.46        28.95 o                         
   1  12  -9        136.50         85.52        26.34 o                         
   1  12  -8        553.58        474.99        41.38 o                         
   1  12  -8        553.58        569.55        42.35 o                         
   1  12  -8        553.58        688.29        41.70 o                         
   1  12  -7        182.54        241.97        29.09 o                         
   1  12  -7        182.54        226.97        28.81 o                         
   1  12  -7        182.54        221.32        27.34 o                         
   1  12  -6        273.21        350.61        32.39 o                         
   1  12  -6        273.21        276.47        29.23 o                         
   1  12  -6        273.21        314.78        30.56 o                         
   1  12  -5        440.54        467.74        34.64 o                         
   1  12  -5        440.54        439.76        33.08 o                         
   1  12  -5        440.54        387.00        32.99 o                         
   1  12  -4        285.16        281.43        27.21 o                         
   1  12  -4        285.16        310.56        26.61 o                         
   1  12  -4        285.16        284.87        28.17 o                         
   1 -12  -3         86.26         99.56        21.66 o                         
  -1 -12   3         86.26        121.63        20.69 o                         
   1  12  -3         86.26        108.69        20.32 o                         
   1  12  -3         86.26         69.97        17.76 o                         
   1  12  -3         86.26        115.71        22.21 o                         
  -1  12   3         86.26         84.56        19.18 o                         
  -1 -12   2        322.39        364.97        27.57 o                         
   1 -12  -2        322.39        313.77        27.16 o                         
   1  12  -2        322.39        320.70        26.38 o                         
   1  12  -2        322.39        338.59        28.45 o                         
  -1  12   2        322.39        247.84        25.10 o                         
   1 -12  -1        258.25        238.39        24.78 o                         
   1  12  -1        258.25        203.29        21.43 o                         
  -1 -12   1        258.25        242.15        23.67 o                         
  -1  12   1        258.25        232.75        23.95 o                         
   1  12  -1        258.25        227.38        25.14 o                         
  -1 -12   0          0.92          5.60        16.06 o                         
   1 -12   0          0.92        -15.51        17.39 o                         
   1  12   0          0.92        -11.19        14.31 o                         
   1  12   0          0.92          6.38        17.76 o                         
  -1  12   0          0.92          8.07        17.16 o                         
  -1 -12  -1        147.55        137.96        20.00 o                         
   1 -12   1        147.55        179.53        23.44 o                         
  -1  12  -1        147.55        134.38        22.16 o                         
   1  12   1        147.55        116.44        20.32 o                         
   1 -12   2        327.80        358.32        30.23 o                         
  -1 -12  -2        327.79        301.66        25.97 o                         
  -1  12  -2        327.80        344.74        29.04 o                         
   1  12   2        327.79        342.58        27.39 o                         
   1 -12   3         72.72         34.41        20.00 o                         
   1  12   3         72.72         65.65        17.76 o                         
  -1  12  -3         72.72         68.45        20.92 o                         
  -1  12  -4        271.89        217.56        25.88 o                         
  -1  12  -5         50.67         53.91        19.18 o                         
  -1  12  -5         50.67         64.92        21.01 o                         
  -1  12  -6         48.96         58.50        20.42 o                         
  -1  12  -6         48.96         46.98        20.46 o                         
  -1  12  -7        544.18        524.50        37.94 o                         
  -1  12  -7        544.18        452.65        36.25 o                         
  -1  12  -8         57.26         36.70        22.71 o                         
  -1  12  -8         57.26         58.77        22.16 o                         
  -1  12  -9        191.28        162.37        29.68 o                         
  -1  12 -10         92.37        106.95        29.59 o                         
  -1  12 -10         92.37        115.71        28.03 o                         
   1  13  -9         35.40         34.00        25.19 o                         
   1  13  -9         35.40         31.24        24.59 o                         
   1  13  -8         41.12         69.55        27.16 o                         
   1  13  -8         41.12         55.51        26.24 o                         
   1  13  -8         41.12         84.65        23.86 o                         
   1  13  -7        400.10        386.40        34.59 o                         
   1  13  -7        400.10        407.78        35.42 o                         
   1  13  -7        400.10        327.58        32.53 o                         
   1  13  -6          0.72          2.20        24.09 o                         
   1  13  -6          0.72        -21.15        21.15 o                         
   1  13  -6          0.72         -8.49        22.62 o                         
   1  13  -5        590.30        569.78        40.14 o                         
   1  13  -5        590.30        513.62        37.03 o                         
   1  13  -5        590.30        620.71        40.10 o                         
   1  13  -4          0.51         23.08        20.97 o                         
   1  13  -4          0.51         -2.02        19.45 o                         
  -1 -13   3        386.38        418.56        31.70 o                         
   1 -13  -3        386.38        370.80        31.70 o                         
   1  13  -3        386.38        384.29        31.98 o                         
   1  13  -3        386.38        387.68        32.48 o                         
  -1  13   3        386.38        412.74        30.33 o                         
  -1 -13   2          7.88         26.89        18.58 o                         
   1  13  -2          7.88          1.65        17.66 o                         
   1 -13  -2          7.88         18.58        19.50 o                         
   1  13  -2          7.88         37.39        20.92 o                         
  -1  13   2          7.88          9.73        18.21 o                         
   1 -13  -1        638.97        948.15        48.31 o                         
  -1 -13   1        638.97        899.84        45.83 o                         
   1  13  -1        638.97        673.24        42.99 o                         
   1  13  -1        638.97        724.30        44.46 o                         
  -1  13   1        638.97        704.53        43.86 o                         
  -1 -13   0         58.24         47.35        19.27 o                         
   1 -13   0         58.24         83.82        21.93 o                         
  -1  13   0         58.24         61.75        20.28 o                         
   1  13   0         58.24         38.58        19.45 o                         
  -1 -13  -1       2954.97       3021.74       126.08 o                         
   1 -13   1       2954.98       3173.69       129.70 o                         
   1  13   1       2954.97       3013.48       127.55 o                         
  -1  13  -1       2954.98       2829.36       127.45 o                         
  -1 -13  -2         34.41         16.93        16.93 o                         
   1 -13   2         34.41         11.97        20.14 o                         
  -1  13  -2         34.41         26.47        20.23 o                         
   1  13   2         34.41         30.83        18.44 o                         
   1 -13   3       1094.65       1221.18        63.08 o                         
  -1  13  -3       1094.65       1219.76        62.12 o                         
   1  13   3       1094.64       1177.46        58.82 o                         
   1 -13   4          1.01         -2.16        22.44 o                         
  -1  13  -4          1.01        -21.01        21.01 o                         
  -1  13  -5        204.97        230.68        27.57 o                         
  -1  13  -6         18.31         13.63        20.97 o                         
  -1  13  -6         18.31          8.44        22.25 o                         
  -1  13  -7         20.66          8.63        21.52 o                         
  -1  13  -7         20.66          8.58        21.29 o                         
  -1  13  -8          3.89         35.28        25.10 o                         
  -1  13  -8          3.89         -4.36        23.58 o                         
  -1  13  -9         99.99         69.05        27.30 o                         
  -1  13  -9         99.99         81.71        26.11 o                         
   1  14  -9        275.87        267.62        34.55 o                         
   1  14  -9        275.87        276.66        34.09 o                         
   1  14  -8        208.17        249.72        34.46 o                         
   1  14  -8        208.17        207.33        31.24 o                         
   1  14  -8        208.17        212.93        29.78 o                         
   1  14  -7        541.95        517.20        41.75 o                         
   1  14  -7        541.95        508.26        39.82 o                         
   1  14  -7        541.95        557.58        41.38 o                         
   1  14  -6        353.62        316.07        32.76 o                         
   1  14  -6        353.62        321.71        32.85 o                         
   1  14  -5        276.82        305.47        30.97 o                         
   1  14  -5        276.82        277.25        31.57 o                         
  -1 -14   4        540.09        608.05        39.82 o                         
   1  14  -4        540.09        511.10        38.63 o                         
   1  14  -4        540.09        580.06        41.29 o                         
  -1 -14   3        145.10        152.09        23.40 o                         
   1  14  -3        145.10        128.69        22.76 o                         
   1 -14  -3        145.10        108.37        24.41 o                         
  -1  14   3        145.10        131.45        22.16 o                         
   1  14  -3        145.10         87.91        24.36 o                         
   1  14  -2          3.25         13.99        17.98 o                         
   1 -14  -2          3.25         29.96        20.55 o                         
  -1  14   2          3.25        -12.34        18.99 o                         
   1  14  -2          3.25        -14.22        21.70 o                         
   1 -14  -1        145.37        143.10        24.22 o                         
   1  14  -1        145.37         97.36        21.29 o                         
   1  14  -1        145.37        171.13        25.10 o                         
  -1  14   1        145.37        154.29        24.18 o                         
   1 -14   0        139.34        179.30        24.96 o                         
   1  14   0        139.34        141.49        23.81 o                         
  -1  14   0        139.34        123.92        23.17 o                         
   1 -14   1         51.18         67.67        23.03 o                         
   1  14   1         51.18         29.45        20.74 o                         
  -1  14  -1         51.18         74.92        21.98 o                         
   1 -14   2        206.41        160.21        26.01 o                         
  -1  14  -2        206.41        201.55        27.21 o                         
   1  14   2        206.42        200.68        25.10 o                         
   1 -14   3        192.67        151.63        26.47 o                         
  -1  14  -3        192.67        182.46        27.21 o                         
   1 -14   4        387.35        465.54        37.30 o                         
  -1  14  -4        387.35        420.12        35.79 o                         
   1 -14   5        123.07        153.38        28.08 o                         
  -1  14  -5        123.07        121.58        26.43 o                         
  -1  14  -6        326.59        272.99        31.24 o                         
  -1  14  -7        286.31        324.83        33.91 o                         
  -1  14  -8        123.99        102.77        27.89 o                         
  -1  14  -8        123.99        156.82        27.07 o                         
  -1  14  -8        123.99        115.53        26.01 o                         
   1  15  -8         38.27         24.41        26.43 o                         
   1  15  -8         38.27         24.55        23.90 o                         
   1  15  -7         57.59         12.89        25.33 o                         
   1  15  -7         57.59         31.70        26.01 o                         
   1  15  -6        215.90        197.51        29.82 o                         
   1  15  -6        215.90        257.66        33.08 o                         
   1  15  -5          0.33          9.18        23.86 o                         
   1  15  -5          0.33         16.56        23.58 o                         
   1  15  -4        310.76        320.33        32.02 o                         
   1  15  -4        310.76        249.82        31.20 o                         
   1  15  -3          9.39          2.02        20.92 o                         
   1 -15  -3          9.39         23.95        22.62 o                         
   1  15  -3          9.39        -11.29        23.40 o                         
   1 -15  -2        345.51        357.68        33.72 o                         
   1  15  -2        345.51        303.91        30.28 o                         
  -1  15   2        345.51        392.46        32.57 o                         
   1  15  -2        345.51        329.23        33.03 o                         
   1 -15  -1          1.16         10.64        22.80 o                         
   1  15  -1          1.16         -4.27        21.66 o                         
  -1  15   1          1.16         19.82        21.38 o                         
   1 -15   0       1860.96       1958.11        89.10 o                         
   1  15   0       1860.96       1788.35        87.08 o                         
  -1  15   0       1860.96       1865.29        87.81 o                         
   1 -15   1        183.14        139.93        26.66 o                         
  -1  15  -1        183.14        159.02        26.01 o                         
   1  15   1        183.14        119.01        23.63 o                         
   1 -15   2       1325.87       1482.42        71.07 o                         
  -1  15  -2       1325.87       1399.79        67.03 o                         
   1  15   2       1325.87       1288.35        66.53 o                         
  -1  15  -2       1325.87       1188.88        67.40 o                         
   1 -15   3        283.83        277.02        31.20 o                         
  -1  15  -3        283.83        193.34        28.81 o                         
   1 -15   4        125.67        125.48        27.21 o                         
  -1  15  -4        125.67        186.82        28.08 o                         
   1 -15   5         11.64         22.66        24.22 o                         
  -1  15  -5         11.64          9.41        23.77 o                         
  -1  15  -6         10.08         12.30        23.72 o                         
  -1  15  -6         10.08         11.97        23.54 o                         
  -1  15  -7        112.53         33.95        25.78 o                         
  -1  15  -7        112.53        121.54        27.25 o                         
  -1  15  -8         63.31         33.08        25.10 o                         
  -1  15  -8         63.31         26.98        23.81 o                         
   1  16  -7        133.85        126.40        28.49 o                         
   1  16  -7        133.85        110.43        27.44 o                         
   1  16  -6        117.36        109.70        27.62 o                         
   1  16  -6        117.36         76.67        26.20 o                         
   1  16  -5        358.76        356.35        35.47 o                         
   1  16  -5        358.76        329.55        34.50 o                         
   1  16  -4         13.81         15.83        23.49 o                         
   1  16  -4         13.81         -4.91        25.51 o                         
   1 -16  -3        255.44        280.97        31.84 o                         
   1  16  -3        255.44        250.73        29.18 o                         
   1  16  -3        255.44        238.02        31.01 o                         
   1 -16  -2         15.47        -15.78        23.08 o                         
  -1  16   2         15.47          2.02        21.79 o                         
   1  16  -2         15.47         23.40        24.32 o                         
   1 -16  -1          7.90         -2.25        23.67 o                         
  -1  16   1          7.90          4.27        22.11 o                         
   1  16  -1          7.90         -9.08        22.21 o                         
   1 -16   0         59.24         61.11        24.68 o                         
  -1  16   0         59.24         52.76        24.50 o                         
   1  16   0         59.24         50.65        23.26 o                         
   1 -16   1          0.44        -20.78        22.48 o                         
  -1  16  -1          0.44         31.75        24.18 o                         
   1  16   1          0.44        -14.87        21.01 o                         
   1 -16   2        118.75         85.66        25.46 o                         
  -1  16  -2        118.75        114.38        26.24 o                         
   1  16   2        118.75         70.79        22.89 o                         
  -1  16  -3         65.65         76.34        23.58 o                         
   1 -16   3         65.65         91.85        26.93 o                         
  -1  16  -3         65.65         52.76        24.45 o                         
   1 -16   4        100.01        127.91        28.12 o                         
  -1  16  -4        100.01         47.72        24.32 o                         
  -1  16  -4        100.01         98.14        27.62 o                         
   1 -16   5        134.33        126.63        28.49 o                         
  -1  16  -5        134.33        130.99        27.53 o                         
  -1  16  -5        134.33        139.80        29.82 o                         
   1 -16   6        306.68        329.97        37.21 o                         
  -1  16  -6        306.68        296.70        34.46 o                         
  -1  16  -6        306.68        230.73        32.80 o                         
  -1  16  -7         24.61         40.88        25.65 o                         
  -1  16  -7         24.61         41.06        26.70 o                         
   1  17  -6          7.00          5.32        24.55 o                         
   1  17  -6          7.00          5.37        25.46 o                         
   1  17  -5         56.05         77.63        26.06 o                         
   1  17  -5         56.05         42.44        24.36 o                         
   1  17  -4         52.75         47.16        24.32 o                         
   1  17  -4         52.75         51.98        26.66 o                         
   1 -17  -3        266.64        351.44        33.91 o                         
   1  17  -3        266.64        237.15        32.39 o                         
   1 -17  -2          1.86        -14.27        24.41 o                         
  -1  17   2          1.86        -13.03        21.84 o                         
   1  17  -2          1.86         14.91        24.18 o                         
   1 -17  -1        478.53        565.74        41.75 o                         
   1  17  -1        478.53        445.22        39.69 o                         
  -1  17   1        478.53        451.14        38.68 o                         
   1 -17   0         16.49        -25.92        25.92 o                         
   1  17   0         16.49         39.78        24.45 o                         
  -1  17   0         16.49         30.33        23.49 o                         
   1 -17   1        415.60        477.33        39.50 o                         
  -1  17  -1        415.60        394.29        37.85 o                         
   1  17   1        415.59        393.79        36.34 o                         
   1 -17   2        139.91        180.45        30.05 o                         
  -1  17  -2        139.91         81.53        27.39 o                         
   1 -17   3        160.13        114.01        26.98 o                         
  -1  17  -3        160.13        111.44        28.54 o                         
  -1  17  -4         20.49         -7.11        22.85 o                         
   1 -17   4         20.49          2.71        25.78 o                         
  -1  17  -4         20.49         -7.75        25.33 o                         
  -1  17  -5         21.20         27.85        24.64 o                         
   1 -17   5         21.20        -26.52        26.52 o                         
  -1  17  -5         21.20          2.62        25.00 o                         
   1  18  -4         87.65         81.80        27.67 o                         
   1  18  -3         17.65         18.81        25.83 o                         
   1  18  -2         10.03         23.58        25.74 o                         
   1 -18  -1         24.61         12.53        23.86 o                         
   1  18  -1         24.61         12.71        25.23 o                         
  -1  18   1         24.61         16.70        23.86 o                         
   1 -18   0         24.22         12.62        23.54 o                         
   1  18   0         24.22         -2.48        24.78 o                         
  -1  18   0         24.22         19.73        25.05 o                         
   1 -18   1          3.65         12.75        24.09 o                         
  -1  18  -1          3.65        -15.23        24.82 o                         
   1  18   1          3.65         14.27        22.85 o                         
   1 -18   2         94.54        141.31        29.73 o                         
  -1  18  -2         94.54        120.02        28.40 o                         
   1 -18   3          0.02         10.78        25.65 o                         
  -1  18  -3          0.02        -16.01        25.33 o                         
   1 -18   4        182.07        193.06        32.39 o                         
  -1  18  -4        182.07        152.55        30.10 o                         
   2   0 -12        276.43        298.45        31.93 o                         
   2   0 -10        179.35        218.66        26.56 o                         
   2   0 -10        179.35        207.01        24.87 o                         
   2   0  -8         16.05          3.21        16.01 o                         
   2   0  -8         16.05         20.69        15.32 o                         
  -2   0   8         16.05         16.33        16.24 o                         
   1   0   7        526.18        533.40        36.61 o                         
   1   0   7        526.18        603.46        34.64 o                         
  -1   0  -7        526.18        699.07        36.29 o                         
   2   0  -6       4839.04       4780.59       192.79 o                         
  -2   0   6       4839.04       4946.99       193.29 o                         
   2   0  -6       4839.04       4861.66       191.82 o                         
   2   0  -4       8525.43       8365.68       327.58 o                         
  -2   0   4       8525.43       8683.40       326.85 o                         
  -2   0   4       8525.43       8638.81       325.52 o                         
  -2   0   4       8525.43       8460.38       327.54 o                         
   2   0  -4       8525.43       8451.16       327.17 o                         
  -2   0   4       8525.43       8618.85       326.44 o                         
  -2   0   4       8525.43       8377.52       324.65 o                         
  -2   0   2       5128.48       5664.19       212.61 o                         
   2   0  -2       5128.48       5460.66       212.97 o                         
   2   0  -2       5128.48       5535.68       212.88 o                         
  -2   0   2       5128.48       5458.97       212.42 o                         
   2   0   0       2549.70       2638.50        20.88 o                         
  -2   0   0       2549.70       2722.33        29.32 o                         
   2   0   0       2549.70       2847.95        28.72 o                         
  -2   0   0       2549.70       2883.55        30.60 o                         
   2   0   2      14040.85      14734.63       551.06 o                         
  -2   0  -2      14040.85      13872.92       551.57 o                         
   2   0   2      14040.85      14185.96       551.29 o                         
   2   0   2      14040.85      14589.06       551.15 o                         
  -2   0  -2      14040.85      14861.54       551.84 o                         
  -2   0  -2      14040.85      14669.30       550.51 o                         
  -2   0  -4       5404.17       5671.71       215.68 o                         
  -2   0  -4       5404.17       6195.15       213.98 o                         
  -2   0  -4       5404.17       5776.82       213.85 o                         
   2   0   4       5404.17       5763.93       214.03 o                         
  -2   0  -4       5404.17       6038.34       215.68 o                         
  -2   0  -6         13.31         52.35        17.07 o                         
  -2   0  -6         13.31         43.40        13.86 o                         
  -2   0  -6         13.31         59.32        15.83 o                         
  -3   0   7        130.45        208.07        23.44 o                         
  -3   0   7        130.45        173.47        22.11 o                         
  -2   0  -8        350.85        402.64        30.23 o                         
  -2   0  -8        350.85        364.24        28.58 o                         
  -2   0 -10       2081.34       2068.81        94.83 o                         
  -2   0 -10       2081.34       1980.13        92.45 o                         
  -2   0 -12        510.29        547.30        43.08 o                         
  -2   0 -12        510.29        563.27        41.66 o                         
   2   1 -13        199.37        249.72        31.93 o                         
   2  -1 -13        199.38        211.05        31.57 o                         
   2   1 -12        382.73        376.26        35.74 o                         
   2  -1 -12        382.73        393.14        36.75 o                         
   2   1 -12        382.73        367.50        33.81 o                         
   2   1 -11        488.47        473.80        37.80 o                         
   2  -1 -11        488.47        566.52        39.14 o                         
   2   1 -11        488.47        491.33        36.43 o                         
  -2   1  11        488.47        510.73        39.92 o                         
   2   1 -10         64.18         64.14        21.15 o                         
   2  -1 -10         64.18         40.28        20.60 o                         
   2  -1 -10         64.18         63.73        19.50 o                         
   2   1 -10         64.18         94.37        21.01 o                         
  -2   1  10         64.18        109.33        24.04 o                         
   2  -1  -9       1074.55       1183.52        59.37 o                         
   2   1  -9       1074.55       1207.88        59.83 o                         
   2  -1  -9       1074.55       1109.42        56.16 o                         
   2   1  -9       1074.55       1141.12        57.67 o                         
  -2   1   9       1074.55       1188.93        60.38 o                         
   2  -1  -8        436.75        428.01        29.73 o                         
   2   1  -8        436.75        458.52        31.29 o                         
   2   1  -8        436.75        386.95        28.67 o                         
   2  -1  -8        436.75        423.56        28.12 o                         
  -2  -1   8        436.75        431.22        31.01 o                         
   2   1  -8        436.75        400.67        26.01 o                         
  -2   1   8        436.75        484.81        32.02 o                         
   2  -1  -7        918.28        907.14        47.94 o                         
   2   1  -7        918.28        989.03        49.27 o                         
   2  -1  -7        918.28        914.39        45.83 o                         
   2   1  -7        918.28        933.98        46.98 o                         
  -2  -1   7        918.28       1031.79        49.23 o                         
  -2   1   7        918.28       1011.65        48.68 o                         
   2   1  -7        918.28        968.57        45.05 o                         
   2   1  -6        793.16        888.69        43.45 o                         
   2  -1  -6        793.16        746.37        40.88 o                         
  -2   1   6        793.16        793.31        42.07 o                         
   2   1  -6        793.16        978.34        40.79 o                         
  -2  -1   6        793.16        888.00        43.04 o                         
  -2   1   6        793.16        792.62        39.00 o                         
   2  -1  -6        793.16        750.64        39.87 o                         
   2   1  -6        793.16        984.26        43.26 o                         
   2   1  -5         29.61         33.86        14.04 o                         
  -2   1   5         29.61         48.49        11.65 o                         
   2  -1  -5         29.61         61.07        13.86 o                         
  -2  -1   5         29.61         45.88        13.95 o                         
  -2   1   5         29.61         22.48        13.26 o                         
  -2   1   5         29.61         32.53         8.35 o                         
  -2   1   5         29.61         44.23        10.28 o                         
   2  -1  -5         29.61         46.25        11.75 o                         
  -2  -1   5         29.61         39.59        11.97 o                         
   2   1  -5         29.61         28.86        12.30 o                         
  -2  -1   5         29.61         33.22         7.48 o                         
  -2   1   5         29.61         39.73         7.89 o                         
  -2   1   4        719.86        793.86        34.87 o                         
   2  -1  -4        719.86        787.53        35.69 o                         
   2   1  -4        719.86        777.16        36.80 o                         
  -2  -1   4        719.86        803.95        36.02 o                         
  -2   1   4        719.86        791.93        36.38 o                         
  -2   1   4        719.86        747.15        32.71 o                         
  -2  -1   4        719.86        750.69        34.18 o                         
  -2  -1   4        719.86        699.03        35.14 o                         
   2   1  -4        719.86        743.30        36.20 o                         
   2  -1  -4        719.86        758.26        34.91 o                         
  -2  -1   4        719.86        740.04        35.28 o                         
  -2   1   4        719.86        740.23        33.68 o                         
  -2  -1   4        719.86        692.69        32.53 o                         
  -2   1   3         99.60        108.74        11.06 o                         
   2   1  -3         99.60        104.65        14.54 o                         
   2  -1  -3         99.60        120.43        12.66 o                         
  -2  -1   3         99.60        116.76        12.94 o                         
  -2  -1   3         99.60         95.29        10.41 o                         
  -2  -1   3         99.60        108.55        12.62 o                         
   2  -1  -3         99.60        106.85        11.79 o                         
   2   1  -3         99.60        122.55        13.31 o                         
  -2   1   3         99.60         93.55         9.91 o                         
  -2  -1   3         99.60        100.43        13.35 o                         
  -2  -1   3         99.60        103.50        10.19 o                         
  -2   1   2       1282.92       1454.07        56.57 o                         
   2   1  -2       1282.91       1405.48        58.31 o                         
   2  -1  -2       1282.92       1351.67        56.94 o                         
  -2  -1   2       1282.91       1414.20        57.99 o                         
  -2   1   2       1282.92       1392.22        56.94 o                         
  -2  -1   2       1282.91       1376.62        56.25 o                         
   2   1  -2       1282.91       1404.84        58.31 o                         
   2  -1  -2       1282.92       1373.55        57.07 o                         
  -2  -1   2       1282.91       1517.38        58.04 o                         
  -2   1   2       1282.92       1355.66        56.39 o                         
  -2  -1   2       1282.91       1405.53        57.17 o                         
  -2  -1   1        234.51        255.73        16.79 o                         
  -2  -1   1        234.51        273.08        16.01 o                         
  -2   1   1        234.51        263.58        13.86 o                         
  -2   1   1        234.51        234.63        14.04 o                         
   2  -1  -1        234.51        267.71        15.19 o                         
  -2   1   1        234.51        230.45        14.09 o                         
  -2  -1   1        234.51        269.73        16.79 o                         
  -2   1   1        234.51        235.82        14.64 o                         
  -2   1   1        234.51        243.30        15.74 o                         
  -2   1   0       4282.34       4273.48        34.09 o                         
  -2  -1   0       4282.34       4142.26        40.24 o                         
   2  -1   0       4282.34       4241.82        34.09 o                         
   2  -1   0       4282.34       4205.48        34.36 o                         
  -2  -1   0       4282.34       4272.56        29.68 o                         
   2  -1   0       4282.34       4416.03        36.52 o                         
  -2   1   0       4282.34       4434.06        39.09 o                         
  -2   1   0       4282.34       4137.72        36.84 o                         
  -2  -1   0       4282.34       4201.45        39.87 o                         
   2  -1   1       1053.60       1104.47        20.92 o                         
  -2   1  -1       1053.60       1021.42        21.29 o                         
  -2  -1  -1       1053.60       1026.47        24.04 o                         
   2   1   1       1053.60       1064.37        20.51 o                         
  -2   1  -1       1053.60       1075.24        22.48 o                         
  -2   1  -1       1053.60       1053.26        22.99 o                         
  -2  -1  -1       1053.60       1094.37        24.00 o                         
   2  -1   1       1053.60       1084.87        22.11 o                         
  -2   1  -1       1053.60       1111.26        22.71 o                         
   2   1   1       1053.60        973.98        22.16 o                         
  -2  -1  -2        413.18        441.18        23.54 o                         
   2  -1   2        413.18        415.95        21.98 o                         
   2   1   2        413.18        441.55        22.57 o                         
  -2   1  -2        413.18        444.30        22.80 o                         
  -2  -1  -2        413.18        451.46        20.60 o                         
   2   1   2        413.18        451.14        22.89 o                         
  -2  -1  -2        413.18        437.37        23.12 o                         
   2  -1   2        413.18        410.76        22.30 o                         
  -2   1  -2        413.18        409.89        23.67 o                         
   2  -1   2        413.18        421.64        23.49 o                         
  -2   1  -2        413.18        425.44        22.11 o                         
   2  -1   2        413.18        439.44        21.98 o                         
   2   1   3       7889.03       8335.45       313.18 o                         
  -2   1  -3       7889.04       8083.16       313.54 o                         
   2  -1   3       7889.04       8000.02       312.67 o                         
  -2  -1  -3       7889.03       8220.06       314.19 o                         
  -2  -1  -3       7889.03       8116.10       311.80 o                         
  -2   1  -3       7889.04       8408.81       313.54 o                         
   2  -1   3       7889.04       7885.60       313.73 o                         
   2  -1   3       7889.04       8199.97       313.08 o                         
  -2  -1  -3       7889.03       8065.31       313.50 o                         
   2   1   3       7889.03       8026.13       312.63 o                         
  -2   1  -3       7889.04       8159.18       314.00 o                         
   2  -1   3       7889.04       8237.68       311.57 o                         
  -2  -1  -3       7889.03       8244.38       311.34 o                         
   2  -1   4       3243.17       3220.81       126.95 o                         
  -2  -1  -4       3243.16       3219.25       128.74 o                         
   2   1   4       3243.16       3329.18       127.41 o                         
  -2   1  -4       3243.17       3064.18       128.05 o                         
  -2  -1  -4       3243.16       3244.81       126.22 o                         
  -2  -1  -4       3243.16       3057.71       127.64 o                         
  -2   1  -4       3243.17       3263.02       127.55 o                         
  -2  -1  -4       3243.16       3063.08       125.99 o                         
   2   1   4       3243.16       3255.82       126.86 o                         
  -2   1  -4       3243.17       3177.41       128.65 o                         
   2  -1   4       3243.17       3287.38       127.22 o                         
   2  -1   4       3243.17       3220.58       124.88 o                         
  -2  -1  -4       3243.16       3198.33       124.33 o                         
  -2  -1  -5      12063.89      12889.02       480.82 o                         
  -2   1  -5      12063.89      11828.88       479.72 o                         
  -2  -1  -5      12063.89      12728.12       477.79 o                         
  -2  -1  -5      12063.89      12380.08       477.01 o                         
  -2   1  -5      12063.89      12508.22       478.39 o                         
  -2   1  -5      12063.89      12402.93       480.09 o                         
  -2  -1  -5      12063.89      12510.70       479.58 o                         
   2  -1   5      12063.89      12595.80       475.36 o                         
  -2  -1  -6       2250.03       2217.46        93.92 o                         
  -2   1  -6       2250.03       2084.78        93.04 o                         
  -2   1  -6       2250.03       2255.09        91.48 o                         
  -2  -1  -6       2250.03       2297.89        93.18 o                         
  -2  -1  -6       2250.03       2177.09        89.51 o                         
  -2   1  -6       2250.03       2117.35        93.23 o                         
  -2   1  -7       2047.93       2199.25        93.23 o                         
  -2  -1  -7       2047.93       2005.32        92.36 o                         
  -2  -1  -7       2047.93       2154.88        91.67 o                         
  -2   1  -7       2047.93       2137.45        92.49 o                         
  -2  -1  -8        455.36        432.14        33.13 o                         
  -2   1  -8        455.35        475.64        33.68 o                         
  -2   1  -8        455.35        482.47        32.62 o                         
  -2  -1  -8        455.36        432.23        30.51 o                         
  -2   1  -9        562.89        613.51        40.88 o                         
  -2  -1  -9        562.89        668.33        41.43 o                         
  -2   1  -9        562.89        618.41        39.59 o                         
  -2  -1  -9        562.89        567.49        37.62 o                         
  -2   1 -10        216.66        238.71        29.68 o                         
  -2  -1 -10        216.66        271.33        30.10 o                         
  -2  -1 -10        216.66        256.79        26.84 o                         
  -2   1 -10        216.66        191.18        26.93 o                         
  -2   1 -11        140.16        120.16        25.19 o                         
  -2  -1 -11        140.17        120.94        26.38 o                         
  -2   1 -11        140.16        175.12        27.57 o                         
  -2  -1 -11        140.17        188.75        26.56 o                         
  -2   1 -12         57.11         54.96        27.30 o                         
  -2  -1 -12         57.11         78.91        26.56 o                         
  -2   1 -12         57.11          9.63        23.44 o                         
  -2   1 -13         53.59         14.18        26.24 o                         
  -2  -1 -13         53.59         33.91        26.52 o                         
  -2   1 -13         53.59         41.29        24.91 o                         
   2   2 -13        163.03        156.86        29.32 o                         
   2  -2 -13        163.03        188.29        30.60 o                         
   2   2 -12         73.17         57.63        24.91 o                         
   2  -2 -12         73.17        113.32        26.11 o                         
   2   2 -12         73.17         78.96        25.97 o                         
  -2   2  12         73.17         61.89        25.51 o                         
   2  -2 -11        134.06        107.68        24.27 o                         
   2   2 -11        134.06        117.41        25.97 o                         
   2   2 -11        134.06         83.23        22.85 o                         
  -2   2  11        134.06        110.66        25.88 o                         
   2  -2 -10        369.21        296.98        30.05 o                         
   2   2 -10        369.21        364.93        32.67 o                         
   2   2 -10        369.21        360.07        30.10 o                         
  -2   2  10        369.21        452.93        33.72 o                         
   2  -2  -9          0.12         22.57        19.18 o                         
   2   2  -9          0.12         30.14        19.45 o                         
   2   2  -9          0.12        -12.11        17.11 o                         
  -2   2   9          0.12         -5.73        19.96 o                         
   2  -2  -8         82.89         86.67        20.19 o                         
   2   2  -8         82.89        103.14        21.75 o                         
   2  -2  -8         82.89         83.87        17.07 o                         
   2   2  -8         82.89         94.10        18.58 o                         
  -2   2   8         82.89        122.45        20.74 o                         
   2   2  -8         82.89         88.00        16.10 o                         
   2   2  -7        910.88        959.21        47.62 o                         
   2  -2  -7        910.88        854.56        45.10 o                         
  -2   2   7        910.88        928.24        47.53 o                         
   2   2  -7        910.88        906.17        43.95 o                         
   2   2  -7        910.88        927.37        46.80 o                         
   2  -2  -7        910.88        888.00        43.04 o                         
   2   2  -6        731.21        709.35        38.68 o                         
   2  -2  -6        731.21        735.27        37.53 o                         
   2   2  -6        731.21        669.02        36.06 o                         
  -2   2   6        731.21        820.97        40.47 o                         
  -2   2   6        731.21        702.15        34.36 o                         
   2  -2  -6        731.21        723.39        35.60 o                         
   2   2  -6        731.21        815.33        39.32 o                         
   2   2  -6        731.21        743.44        34.18 o                         
  -2   2   5       1775.28       1875.80        74.10 o                         
   2  -2  -5       1775.28       1815.65        75.20 o                         
   2   2  -5       1775.28       1799.45        76.71 o                         
  -2  -2   5       1775.28       1754.54        75.24 o                         
   2   2  -5       1775.28       1833.36        74.83 o                         
  -2   2   5       1775.28       1838.54        76.30 o                         
   2   2  -5       1775.28       1764.45        73.91 o                         
  -2   2   5       1775.28       1699.34        70.98 o                         
   2  -2  -5       1775.28       1809.59        73.64 o                         
   2   2  -5       1775.28       1827.76        76.11 o                         
  -2   2   5       1775.28       1779.91        72.40 o                         
   2   2  -5       1775.28       1722.97        72.77 o                         
  -2  -2   5       1775.28       1793.17        72.12 o                         
  -2   2   5       1775.28       1760.18        70.79 o                         
  -2  -2   4        173.80        203.48        17.07 o                         
  -2   2   4        173.80        182.60        14.27 o                         
   2   2  -4        173.80        185.86        17.66 o                         
   2  -2  -4        173.80        168.65        15.05 o                         
  -2   2   4        173.80        159.29        12.62 o                         
   2   2  -4        173.80        162.37        14.59 o                         
   2   2  -4        173.80        197.42        16.42 o                         
  -2  -2   4        173.80        209.58        15.42 o                         
  -2   2   4        173.80        192.70        12.07 o                         
  -2  -2   4        173.80        168.70        15.23 o                         
  -2   2   4        173.80        159.20        12.20 o                         
   2  -2  -4        173.80        179.80        14.41 o                         
   2   2  -4        173.80        174.34        16.84 o                         
  -2  -2   4        173.80        192.28        16.24 o                         
   2   2  -4        173.80        169.76        14.64 o                         
  -2  -2   4        173.80        205.50        13.86 o                         
   2  -2  -3       3824.14       3928.14       155.12 o                         
  -2  -2   3       3824.14       4002.28       156.22 o                         
  -2   2   3       3824.14       3979.66       154.66 o                         
   2   2  -3       3824.14       4065.00       157.23 o                         
  -2  -2   3       3824.14       4081.84       155.44 o                         
   2   2  -3       3824.14       3945.94       154.84 o                         
  -2  -2   3       3824.14       4108.49       155.90 o                         
   2   2  -3       3824.14       4030.91       157.14 o                         
   2  -2  -3       3824.14       3973.29       154.57 o                         
  -2   2   3       3824.14       4023.57       154.25 o                         
  -2  -2   3       3824.14       4143.36       156.45 o                         
  -2   2   3       3824.14       3839.73       154.34 o                         
  -2  -2   3       3824.14       4000.86       155.26 o                         
   2   2  -3       3824.14       3936.49       155.67 o                         
   2   2  -2       2272.52       2326.89        92.86 o                         
  -2   2   2       2272.52       2335.51        90.15 o                         
  -2  -2   2       2272.52       2328.13        92.03 o                         
   2  -2  -2       2272.52       2240.13        90.15 o                         
  -2  -2   2       2272.52       2339.55        90.20 o                         
   2   2  -2       2272.52       2351.16        89.97 o                         
  -2   2   2       2272.52       2303.53        91.48 o                         
  -2  -2   2       2272.52       2376.21        91.76 o                         
   2   2  -2       2272.52       2280.96        92.40 o                         
  -2   2   2       2272.52       2233.89        89.92 o                         
  -2  -2   2       2272.52       2242.42        92.13 o                         
   2   2  -2       2272.52       2328.26        91.85 o                         
  -2  -2   2       2272.52       2395.94        91.53 o                         
  -2   2   2       2272.52       2205.54        90.70 o                         
  -2   2   1       1881.52       1859.28        74.46 o                         
  -2  -2   1       1881.52       1845.38        76.89 o                         
  -2   2   1       1881.52       1819.59        74.69 o                         
  -2  -2   1       1881.52       1893.42        77.72 o                         
   2  -2  -1       1881.52       1925.85        76.67 o                         
  -2   2   1       1881.52       1886.62        76.16 o                         
   2   2  -1       1881.52       1962.51        73.68 o                         
   2   2  -1       1881.52       2028.71        77.63 o                         
  -2  -2   1       1881.52       1937.32        76.71 o                         
  -2   2   1       1881.52       1910.99        75.29 o                         
   2  -2  -1       1881.52       1934.52        76.21 o                         
  -2  -2   1       1881.52       1938.88        76.71 o                         
  -2   2   1       1881.52       1941.59        76.67 o                         
  -2  -2   0      28072.67      27740.23       113.46 o                         
   2   2   0      28072.67      29072.95       111.26 o                         
   2  -2   0      28072.68      28383.43        87.81 o                         
  -2   2   0      28072.68      28777.81        87.45 o                         
   2  -2   0      28072.68      28160.63       105.43 o                         
   2   2   0      28072.67      28906.41        78.78 o                         
  -2   2   0      28072.68      28407.01       100.11 o                         
   2  -2   0      28072.68      28164.62       105.16 o                         
  -2   2   0      28072.68      29174.85       108.83 o                         
   2  -2   0      28072.68      29098.79        97.68 o                         
  -2  -2   0      28072.67      29051.25       110.52 o                         
  -2   2  -1       1912.15       1858.96        75.24 o                         
   2   2   1       1912.16       1973.75        77.22 o                         
  -2  -2  -1       1912.16       1798.35        77.31 o                         
   2  -2   1       1912.15       1842.35        75.01 o                         
  -2   2  -1       1912.15       1939.16        76.94 o                         
   2  -2   1       1912.15       1965.58        76.30 o                         
  -2   2  -1       1912.15       1875.84        76.53 o                         
   2   2   1       1912.16       1906.12        76.62 o                         
  -2  -2  -1       1912.16       2009.86        77.35 o                         
  -2  -2  -1       1912.16       2007.20        76.21 o                         
   2  -2   1       1912.15       1859.05        76.30 o                         
  -2  -2  -2       1678.33       1783.58        38.77 o                         
   2  -2   2       1678.34       1755.96        34.36 o                         
   2   2   2       1678.33       1846.02        37.25 o                         
  -2   2  -2       1678.34       1682.73        35.28 o                         
   2   2   2       1678.33       1609.46        31.75 o                         
  -2  -2  -2       1678.33       1765.96        31.79 o                         
  -2  -2  -2       1678.33       1802.48        37.25 o                         
  -2   2  -2       1678.34       1779.17        37.03 o                         
   2  -2   2       1678.34       1729.67        37.71 o                         
  -2   2  -2       1678.34       1856.85        38.68 o                         
  -2   2  -2       1678.34       1706.18        37.85 o                         
   2  -2   2       1678.34       1761.10        35.33 o                         
   2   2   2       1678.33       1729.03        35.97 o                         
   2  -2   3       5560.10       5866.38       223.30 o                         
  -2  -2  -3       5560.09       5744.39       225.04 o                         
  -2   2  -3       5560.10       5859.54       224.21 o                         
   2   2   3       5560.09       5962.59       224.21 o                         
  -2  -2  -3       5560.09       5526.36       222.15 o                         
   2   2   3       5560.09       5555.13       222.52 o                         
  -2   2  -3       5560.10       6001.50       224.67 o                         
   2  -2   3       5560.10       5983.19       224.12 o                         
  -2  -2  -3       5560.09       5741.22       224.08 o                         
   2  -2   3       5560.10       5378.86       224.72 o                         
   2   2   3       5560.09       5932.81       223.43 o                         
  -2   2  -3       5560.10       5913.96       225.09 o                         
   2  -2   3       5560.10       5911.85       222.70 o                         
  -2  -2  -4         20.15         42.90        13.76 o                         
  -2  -2  -4         20.15         34.23         8.53 o                         
   2   2   4         20.15         29.32        12.53 o                         
  -2   2  -4         20.15         24.87        12.20 o                         
   2  -2   4         20.15         28.72        10.19 o                         
   2   2   4         20.15         36.25        11.70 o                         
  -2  -2  -4         20.15         35.28        10.55 o                         
   2  -2   4         20.15          9.73        13.40 o                         
  -2   2  -4         20.15         25.83        11.97 o                         
   2  -2   4         20.15         38.86        10.00 o                         
  -2   2  -4         20.15          8.81        13.35 o                         
   2   2   4         20.15         34.36        11.33 o                         
  -2  -2  -4         20.15         25.97        12.25 o                         
   2  -2   4         20.15         48.22        12.75 o                         
  -2  -2  -5         16.57         28.90        14.41 o                         
  -2   2  -5         16.57         49.78        14.36 o                         
  -2  -2  -5         16.57         23.58        11.65 o                         
  -2  -2  -5         16.57         33.95        10.32 o                         
   2  -2   5         16.57         32.07        14.64 o                         
  -2   2  -5         16.57         33.31        14.18 o                         
   2   2   5         16.57         34.18        11.38 o                         
  -2   2  -5         16.57         25.42        14.13 o                         
  -2  -2  -5         16.57         29.00        12.71 o                         
  -2  -2  -5         16.57         40.51         7.85 o                         
   2  -2   5         16.57         18.86         9.68 o                         
  -2  -2  -6         94.35        100.43        17.85 o                         
  -2   2  -6         94.35        108.46        18.17 o                         
  -2  -2  -6         94.35         93.64        12.30 o                         
  -2   2  -6         94.35         97.82        16.84 o                         
  -2  -2  -6         94.35        102.54        16.84 o                         
  -2   2  -7        113.17        139.15        19.50 o                         
  -2  -2  -7        113.17        105.20        19.82 o                         
  -2   2  -7        113.17         94.24        20.69 o                         
  -2  -2  -7        113.17         71.39        17.48 o                         
  -2  -2  -8        136.62        129.34        21.75 o                         
  -2   2  -8        136.62        156.54        22.02 o                         
  -2   2  -8        136.62        149.57        23.54 o                         
  -2  -2  -8        136.62        119.38        20.92 o                         
  -2   2  -9        324.58        337.49        30.19 o                         
  -2  -2  -9        324.58        274.73        29.04 o                         
  -2   2  -9        324.58        318.73        29.59 o                         
  -2  -2  -9        324.58        298.49        26.84 o                         
  -2   2 -10         97.08         52.39        22.02 o                         
  -2  -2 -10         97.08         75.52        22.94 o                         
  -2  -2 -10         97.08        114.75        22.80 o                         
  -2   2 -10         97.08         51.29        22.94 o                         
  -2   2 -11        858.59        832.17        52.17 o                         
  -2  -2 -11        858.59        851.07        53.31 o                         
  -2   2 -11        858.59        884.06        52.67 o                         
  -2  -2 -12         26.08          7.89        23.81 o                         
  -2   2 -12         26.08         34.09        24.18 o                         
   2  -2  12         26.08        -10.23        24.32 o                         
  -2   2 -12         26.08         22.30        24.32 o                         
   2  -3 -13         31.24        -10.28        25.28 o                         
   2   3 -13         31.24         54.78        25.00 o                         
   2   3 -13         31.24         35.24        24.22 o                         
   2   3 -12        322.56        334.74        35.69 o                         
   2  -3 -12        322.56        342.26        33.95 o                         
   2   3 -12        322.56        350.06        34.27 o                         
  -2   3  12        322.56        344.05        35.92 o                         
   2  -3 -11          1.19        -10.74        20.55 o                         
   2   3 -11          1.18         -9.31        20.92 o                         
   2   3 -11          1.18          6.51        20.42 o                         
  -2   3  11          1.19          4.77        22.44 o                         
   2  -3 -10       1534.31       1516.83        74.05 o                         
   2   3 -10       1534.31       1497.79        75.11 o                         
   2   3 -10       1534.31       1558.86        75.29 o                         
  -2   3  10       1534.31       1556.93        76.48 o                         
   2  -3  -9          0.74         -1.70        17.94 o                         
   2   3  -9          0.75         -1.93        19.18 o                         
   2   3  -9          0.75         -1.79        17.39 o                         
   2   3  -9          0.75        -16.75        16.75 o                         
  -2   3   9          0.74         -9.68        19.36 o                         
   2   3  -8       2392.08       2477.19       105.80 o                         
   2  -3  -8       2392.08       2466.22       103.64 o                         
   2   3  -8       2392.08       2375.47       104.47 o                         
   2   3  -8       2392.08       2364.83       102.04 o                         
  -2   3   8       2392.08       2443.10       105.57 o                         
   2   3  -7        699.41        677.87        39.09 o                         
   2  -3  -7        699.41        672.41        37.21 o                         
  -2   3   7        699.41        827.40        40.37 o                         
   2   3  -7        699.41        652.46        36.20 o                         
   2  -3  -7        699.41        639.66        34.41 o                         
   2   3  -7        699.41        726.69        39.09 o                         
   2  -3  -6        207.73        191.36        17.62 o                         
   2   3  -6        207.73        168.61        19.91 o                         
   2   3  -6        207.73        167.23        18.17 o                         
  -2   3   6        207.73        154.16        19.73 o                         
   2  -3  -6        207.73        156.08        15.19 o                         
   2   3  -6        207.73        191.55        19.18 o                         
   2   3  -6        207.73        189.80        16.06 o                         
   2  -3  -5       2286.01       2467.14        99.38 o                         
  -2   3   5       2286.01       2536.56        98.23 o                         
   2   3  -5       2286.01       2392.63       101.49 o                         
   2   3  -5       2286.01       2360.01        99.93 o                         
   2   3  -5       2286.01       2406.26        98.69 o                         
  -2   3   5       2286.01       2554.73        96.94 o                         
   2  -3  -5       2286.01       2395.29        97.45 o                         
   2   3  -5       2286.01       2306.43       100.94 o                         
   2   3  -5       2286.01       2447.83        98.50 o                         
  -2  -3   5       2286.01       2423.46        97.45 o                         
   2   3  -4        406.39        457.05        26.61 o                         
   2  -3  -4        406.39        366.49        22.71 o                         
  -2  -3   4        406.39        399.48        24.68 o                         
  -2   3   4        406.39        407.14        21.52 o                         
   2   3  -4        406.39        453.66        23.17 o                         
   2   3  -4        406.39        409.25        24.68 o                         
  -2  -3   4        406.39        431.04        23.40 o                         
   2   3  -4        406.39        423.70        25.65 o                         
   2  -3  -4        406.39        379.06        21.01 o                         
  -2  -3   4        406.39        486.69        24.68 o                         
  -2   3   4        406.39        448.75        20.83 o                         
  -2  -3   4        406.39        464.72        22.94 o                         
   2   3  -4        406.39        397.04        23.44 o                         
   2  -3  -3       4529.95       4658.68       181.91 o                         
   2   3  -3       4529.95       4773.02       184.94 o                         
  -2  -3   3       4529.95       4831.47       184.02 o                         
  -2   3   3       4529.95       4661.99       181.55 o                         
   2   3  -3       4529.95       4787.88       182.28 o                         
   2   3  -3       4529.95       4666.62       184.25 o                         
  -2   3   3       4529.95       4803.71       183.84 o                         
  -2  -3   3       4529.95       4861.34       183.70 o                         
   2  -3  -3       4529.95       4500.90       181.18 o                         
  -2  -3   3       4529.95       4785.77       184.07 o                         
  -2   3   3       4529.95       4731.82       180.95 o                         
   2   3  -3       4529.95       4718.60       184.90 o                         
   2   3  -3       4529.95       4668.27       183.70 o                         
  -2  -3   3       4529.95       4803.67       183.11 o                         
  -2   3   2        417.73        399.71        18.67 o                         
  -2  -3   2        417.73        369.24        22.44 o                         
   2   3  -2        417.73        432.10        23.54 o                         
   2  -3  -2        417.73        368.55        18.72 o                         
   2  -3  -2        417.73        389.43        22.76 o                         
  -2  -3   2        417.73        408.70        22.39 o                         
   2   3  -2        417.73        389.34        19.22 o                         
  -2   3   2        417.73        448.57        22.44 o                         
  -2   3   2        417.73        386.17        18.58 o                         
  -2  -3   2        417.73        415.30        22.62 o                         
   2   3  -2        417.73        450.86        23.17 o                         
   2   3  -2        417.73        412.28        22.34 o                         
  -2  -3   2        417.73        409.80        22.34 o                         
  -2   3   2        417.73        394.93        18.81 o                         
   2  -3  -2        417.73        395.94        20.74 o                         
  -2   3   1        358.20        360.94        12.75 o                         
  -2   3   1        358.20        355.80        13.21 o                         
  -2  -3   1        358.20        284.82        16.29 o                         
  -2  -3   1        358.20        426.91        20.74 o                         
  -2   3   1        358.20        395.25        18.35 o                         
   2  -3  -1        358.20        398.70        19.04 o                         
  -2  -3   1        358.20        106.17        13.21 o                         
  -2  -3   1        358.20          1.65        11.01 o                         
   2   3  -1        358.20        434.67        20.23 o                         
   2   3  -1        358.20        429.16        19.50 o                         
   2  -3  -1        358.20        387.96        15.05 o                         
  -2   3   1        358.20        394.02        14.27 o                         
   2  -3  -1        358.20        419.94        17.53 o                         
  -2  -3   1        358.20        392.87        18.44 o                         
  -2   3   0          2.27         20.00         5.37 o                         
   2   3   0          2.27         15.60        11.29 o                         
   2  -3   0          2.27         23.63        12.30 o                         
  -2  -3   0          2.27         10.83        12.34 o                         
   2  -3   0          2.27          4.40         6.10 o                         
  -2  -3   0          2.27          4.77        11.10 o                         
   2  -3   0          2.27          7.07         9.63 o                         
   2   3   0          2.27          8.67        10.97 o                         
  -2   3   0          2.27         18.26         8.85 o                         
   2  -3   0          2.27          7.57         8.35 o                         
  -2  -3   0          2.27          4.22         5.14 o                         
   2  -3   1        726.56        727.01        30.33 o                         
   2   3   1        726.56        776.84        33.81 o                         
  -2   3  -1        726.56        674.39        30.56 o                         
  -2  -3  -1        726.56        772.89        34.27 o                         
   2   3   1        726.56        721.00        29.04 o                         
  -2   3  -1        726.56        686.45        32.53 o                         
   2  -3   1        726.56        699.25        31.93 o                         
  -2   3  -1        726.56        748.67        34.27 o                         
  -2  -3  -1        726.56        772.71        32.80 o                         
  -2  -3  -1        726.56        688.43        32.90 o                         
   2  -3   1        726.56        690.22        32.94 o                         
   2   3   1        726.56        731.32        32.94 o                         
   2  -3   2       1983.60       2023.35        79.28 o                         
  -2  -3  -2       1983.60       1951.41        81.71 o                         
   2   3   2       1983.60       1960.81        80.98 o                         
  -2   3  -2       1983.60       1990.31        79.69 o                         
   2   3   2       1983.60       1881.07        78.23 o                         
   2  -3   2       1983.60       2015.50        80.43 o                         
  -2  -3  -2       1983.60       2009.72        80.75 o                         
  -2   3  -2       1983.60       2092.81        81.30 o                         
  -2   3  -2       1983.60       2043.95        81.80 o                         
  -2   3  -2       1983.60       2042.02        81.53 o                         
   2  -3   2       1983.60       2018.85        80.24 o                         
  -2  -3  -2       1983.60       2072.07        79.60 o                         
   2   3   2       1983.60       1927.00        80.06 o                         
   2   3   3        315.15        316.07        16.65 o                         
  -2   3  -3        315.15        304.14        16.47 o                         
  -2  -3  -3        315.15        365.85        19.64 o                         
   2  -3   3        315.15        323.18        15.37 o                         
   2   3   3        315.15        312.90        14.68 o                         
  -2  -3  -3        315.15        312.95        16.06 o                         
  -2   3  -3        315.15        316.07        17.48 o                         
  -2   3  -3        315.15        345.25        18.44 o                         
   2  -3   3        315.15        325.33        19.04 o                         
  -2  -3  -3        315.15        321.07        13.40 o                         
   2   3   3        315.15        301.48        15.42 o                         
   2   3   4       5909.49       6079.72       227.70 o                         
  -2   3  -4       5909.50       6087.38       228.16 o                         
   2  -3   4       5909.50       5781.41       226.74 o                         
  -2  -3  -4       5909.49       5867.07       229.03 o                         
   2   3   4       5909.49       5832.47       226.78 o                         
  -2   3  -4       5909.50       5708.74       228.44 o                         
   2  -3   4       5909.50       5803.02       227.43 o                         
   2   3   4       5909.49       5883.77       226.37 o                         
  -2  -3  -4       5909.49       5973.23       227.47 o                         
   2  -3   4       5909.50       6031.69       229.86 o                         
  -2   3  -4       5909.50       5957.04       229.17 o                         
   2  -3   4       5909.50       5690.02       225.68 o                         
  -2  -3  -4       5909.49       5686.99       224.12 o                         
  -2  -3  -5        103.58        138.28        10.46 o                         
  -2  -3  -5        103.58        113.64        16.98 o                         
  -2   3  -5        103.58         97.59        15.69 o                         
   2   3   5        103.58         85.06        14.22 o                         
   2  -3   5        103.58        167.92        23.12 o                         
  -2  -3  -5        103.58        111.21        12.07 o                         
  -2   3  -5        103.58        142.04        17.16 o                         
   2  -3   5        103.58        121.58        12.66 o                         
  -2  -3  -5        103.58        125.53        14.96 o                         
  -2   3  -5        103.58        124.47        18.08 o                         
   2   3   5        103.58        122.87        13.67 o                         
  -2   3  -6       1835.84       1812.62        80.89 o                         
  -2  -3  -6       1835.84       1961.78        81.94 o                         
   2  -3   6       1835.84       1765.46        80.84 o                         
  -2   3  -6       1835.84       1857.49        81.53 o                         
  -2  -3  -6       1835.84       1998.80        80.01 o                         
   2   3   6       1835.84       1763.62        79.23 o                         
  -2   3  -7        373.43        329.37        28.12 o                         
  -2  -3  -7        373.43        341.90        29.18 o                         
   2  -3   7        373.43        418.93        28.58 o                         
  -2   3  -7        373.43        394.84        28.86 o                         
  -2  -3  -7        373.43        304.78        25.78 o                         
  -2   3  -8        995.96        780.05        42.62 o                         
  -2  -3  -8        643.06        732.52        43.17 o                         
   2  -3   8        643.06        706.92        43.40 o                         
  -2  -3  -8        643.06        689.53        39.73 o                         
  -2   3  -8        643.06        751.92        43.49 o                         
  -2   3  -9        320.61        258.26        27.53 o                         
  -2  -3  -9        320.61        375.66        31.11 o                         
  -2   3  -9        320.61        345.80        30.60 o                         
   2  -3   9        320.61        274.41        29.04 o                         
  -2  -3  -9        320.61        290.56        26.75 o                         
  -2   3 -10        586.95        623.92        42.07 o                         
  -2  -3 -10        586.95        645.35        42.58 o                         
   2  -3  10        586.95        597.31        42.30 o                         
  -2   3 -10        586.95        576.11        41.57 o                         
  -2  -3 -11         64.22         63.36        25.19 o                         
  -2   3 -11         64.22         24.00        24.41 o                         
  -2   3 -11         64.22         42.62        23.22 o                         
   2  -3  11         64.22         56.48        23.31 o                         
  -2   3 -12         17.84        -10.51        24.64 o                         
  -2  -3 -12         17.84         15.83        24.64 o                         
  -2   3 -12         17.84         25.51        25.14 o                         
   2  -3  12         17.84        -25.51        25.51 o                         
   2   4 -13         16.70        -11.15        26.75 o                         
   2  -4 -13         16.70        -12.66        25.33 o                         
   2   4 -13         16.70         18.26        24.78 o                         
  -2   4  13         16.70         14.22        26.66 o                         
   2   4 -12         48.15         36.15        24.04 o                         
   2  -4 -12         48.15         41.89        22.66 o                         
   2   4 -12         48.15         82.95        25.83 o                         
  -2   4  12         48.15         79.46        27.21 o                         
   2  -4 -11        113.06        109.29        24.27 o                         
   2   4 -11        113.06        106.76        25.56 o                         
   2   4 -11        113.06         88.23        23.35 o                         
  -2   4  11        113.06        144.20        27.07 o                         
   2  -4 -10         30.48         26.38        19.96 o                         
   2   4 -10         30.48         17.30        21.75 o                         
   2   4 -10         30.48         37.39        22.25 o                         
  -2   4  10         30.48          4.40        21.61 o                         
   2  -4  -9         45.62         39.73        18.03 o                         
   2   4  -9         45.62         42.99        20.65 o                         
   2   4  -9         45.62         70.20        19.41 o                         
  -2   4   9         45.62         94.83        22.21 o                         
   2   4  -9         45.62          7.71        17.66 o                         
   2  -4  -8       1070.96       1045.05        52.26 o                         
   2   4  -8       1070.97       1117.91        55.47 o                         
   2   4  -8       1070.97       1059.78        52.35 o                         
  -2   4   8       1070.96       1020.73        54.87 o                         
   2   4  -8       1070.97       1063.27        54.87 o                         
   2   4  -7        260.26        263.12        24.18 o                         
   2  -4  -7        260.26        247.84        21.20 o                         
  -2   4   7        260.26        261.70        25.19 o                         
   2   4  -7        260.26        264.08        22.76 o                         
   2   4  -7        260.26        215.96        24.91 o                         
   2   4  -7        260.26        263.08        19.82 o                         
   2   4  -6        538.20        600.84        34.50 o                         
   2  -4  -6        538.20        563.18        30.88 o                         
   2   4  -6        538.20        596.53        32.62 o                         
   2   4  -6        538.20        555.93        33.72 o                         
   2  -4  -6        538.20        569.69        28.40 o                         
   2   4  -6        538.20        572.53        30.28 o                         
   2   4  -5       2276.07       2404.29        97.91 o                         
   2  -4  -5       2276.07       2389.15        94.70 o                         
  -2   4   5       2276.07       2311.52        93.32 o                         
   2   4  -5       2276.07       2338.13        94.60 o                         
   2   4  -5       2276.07       2322.02        96.62 o                         
   2  -4  -5       2276.07       2157.09        91.94 o                         
   2   4  -5       2276.07       2438.56        98.05 o                         
   2   4  -5       2276.07       2403.32        95.34 o                         
  -2  -4   5       2276.07       2302.16        93.73 o                         
   2   4  -4       2204.68       2205.49        89.88 o                         
   2  -4  -4       2204.67       2213.84        86.35 o                         
  -2  -4   4       2204.68       2203.10        88.32 o                         
  -2   4   4       2204.67       2175.53        85.47 o                         
   2   4  -4       2204.68       2324.64        87.13 o                         
   2   4  -4       2204.68       2179.61        89.24 o                         
   2  -4  -4       2204.67       2041.52        84.24 o                         
   2   4  -4       2204.68       2074.73        89.51 o                         
  -2   4   4       2204.67       2055.05        83.96 o                         
   2   4  -4       2204.68       2088.59        87.91 o                         
  -2  -4   4       2204.68       2175.39        86.85 o                         
   2  -4  -4       2204.67       2137.22        84.83 o                         
   2   4  -3      10731.71      11476.84       108.32 o                         
   2  -4  -3      10731.73      10560.12        90.70 o                         
  -2   4   3      10731.73      10998.32        89.65 o                         
  -2   4   3      10731.73      11084.48       102.50 o                         
   2   4  -3      10731.71      11124.71        95.20 o                         
   2   4  -3      10731.71      11357.51       106.58 o                         
  -2  -4   3      10731.71      11666.19       103.23 o                         
   2   4  -3      10731.71      11127.51       107.45 o                         
  -2   4   3      10731.73      10716.34        85.11 o                         
  -2  -4   3      10731.71      11398.34       103.37 o                         
  -2  -4   3      10731.71      11695.69       100.57 o                         
   2  -4  -3      10731.73      10861.04        93.04 o                         
   2   4  -3      10731.71      10731.85       103.00 o                         
   2  -4  -2      10021.42      10315.85       207.06 o                         
  -2   4   2      10021.42      10072.92       206.69 o                         
  -2  -4   2      10021.42       1532.20       204.67 o                         
  -2  -4   2      10021.42      10619.81       216.00 o                         
  -2   4   2      10021.42      10579.16       213.80 o                         
   2  -4  -2      10021.42      10233.54       215.13 o                         
  -2  -4   2      10021.42      10541.99       213.39 o                         
  -2  -4   2      10021.42      10122.10       204.99 o                         
   2   4  -2      10021.42      10838.33       215.31 o                         
  -2   4   2      10021.42       9768.09       206.73 o                         
  -2  -4   2      10021.42        343.96       203.52 o                         
   2  -4  -2      10021.42      10303.37       210.86 o                         
  -2   4   2      10021.42      10082.28       206.87 o                         
  -2  -4   2      10021.42      10667.52       213.30 o                         
   2   4  -2      10021.42      10806.81       214.81 o                         
  -2  -4   1        906.69        800.74        37.35 o                         
  -2  -4   1        906.69        840.29        39.14 o                         
  -2  -4   1        906.69        631.77        35.60 o                         
  -2   4   1        906.69        796.80        38.03 o                         
   2  -4  -1        906.69        873.60        39.00 o                         
   2   4  -1        906.69        906.13        38.72 o                         
  -2  -4   1        906.69        909.43        37.67 o                         
  -2   4   1        906.69        835.06        34.04 o                         
  -2  -4   1        906.69        906.49        38.08 o                         
   2  -4  -1        906.69        812.99        36.66 o                         
   2  -4  -1        906.69        844.83        34.41 o                         
   2   4  -1        906.69        888.28        39.09 o                         
   2  -4   0       2857.80       2830.79       107.73 o                         
  -2   4   0       2857.80       2732.19       107.59 o                         
   2   4   0       2857.80       3033.99       112.45 o                         
  -2  -4   0       2857.80       2923.55       113.14 o                         
  -2  -4   0       2857.80       3041.01       111.44 o                         
  -2  -4   0       2857.80       2895.43       108.37 o                         
   2  -4   0       2857.80       3073.12       113.55 o                         
  -2   4   0       2857.80       2889.10       111.76 o                         
  -2   4   0       2857.80       2881.48       110.02 o                         
   2  -4   0       2857.80       2937.59       109.79 o                         
  -2  -4   0       2857.80       3016.42       111.58 o                         
   2   4   0       2857.80       3190.85       113.09 o                         
  -2   4  -1       1016.59        956.69        41.25 o                         
   2   4   1       1016.59       1050.46        45.15 o                         
  -2  -4  -1       1016.59        929.48        45.28 o                         
   2  -4   1       1016.59       1047.48        41.11 o                         
   2   4   1       1016.59       1059.78        41.02 o                         
  -2   4  -1       1016.59       1062.85        45.15 o                         
   2  -4   1       1016.59       1020.60        43.13 o                         
  -2   4  -1       1016.59        974.53        43.72 o                         
   2   4   1       1016.59       1075.19        44.92 o                         
  -2  -4  -1       1016.59       1005.04        44.27 o                         
  -2  -4  -1       1016.59        997.57        43.68 o                         
   2   4   2       2256.15       2193.70        80.66 o                         
  -2  -4  -2       2256.15       2191.50        81.62 o                         
  -2   4  -2       2256.15       2154.88        78.68 o                         
   2  -4   2       2256.15       2257.38        78.32 o                         
   2   4   2       2256.15       2261.23        77.86 o                         
  -2   4  -2       2256.15       2241.09        82.08 o                         
   2  -4   2       2256.15       2128.82        79.83 o                         
  -2   4  -2       2256.15       2379.74        81.53 o                         
   2   4   2       2256.15       2268.39        79.97 o                         
  -2  -4  -2       2256.15       2235.13        80.24 o                         
  -2  -4  -2       2256.15       2117.91        79.05 o                         
   2   4   2       2256.15       2218.89        79.56 o                         
  -2   4  -3         20.20         -2.06        10.19 o                         
   2  -4   3         20.20         12.30         9.18 o                         
  -2  -4  -3         20.20         25.19        12.94 o                         
   2   4   3         20.20         15.92        11.84 o                         
   2   4   3         20.20         12.75         9.45 o                         
  -2   4  -3         20.20          6.47        12.39 o                         
   2  -4   3         20.20         12.11        12.75 o                         
  -2   4  -3         20.20         -2.34         4.86 o                         
  -2  -4  -3         20.20         12.57        10.78 o                         
   2   4   3         20.20         14.68        10.32 o                         
  -2  -4  -3         20.20         22.25         8.85 o                         
   2  -4   3         20.20         10.97        10.05 o                         
  -2   4  -3         20.20          8.90        12.80 o                         
  -2  -4  -4         74.15         63.77        14.18 o                         
   2  -4   4         74.15         59.96        11.65 o                         
  -2   4  -4         74.15         70.29        13.12 o                         
   2   4   4         74.15         68.09        11.79 o                         
   2  -4   4         74.15         70.79        15.83 o                         
  -2   4  -4         74.15         67.21        14.68 o                         
  -2   4  -4         74.15        102.95        16.01 o                         
  -2  -4  -4         74.15         70.47        12.43 o                         
   2   4   4         74.15         59.69        11.10 o                         
  -2  -4  -4         74.15         62.12         8.99 o                         
  -2   4  -5          2.92         -1.10        11.93 o                         
  -2  -4  -5          2.92          1.19        13.76 o                         
   2   4   5          2.92         -0.96        11.75 o                         
   2  -4   5          2.92         -1.24        14.59 o                         
  -2   4  -5          2.92          8.76        13.76 o                         
  -2  -4  -5          2.92          9.27        11.61 o                         
   2   4   5          2.92          1.51        10.19 o                         
  -2   4  -6        108.97        132.55        18.81 o                         
  -2  -4  -6        108.97        136.58        18.86 o                         
   2   4   6        108.97         87.58        15.83 o                         
   2  -4   6        108.97        138.79        19.91 o                         
  -2   4  -6        108.97        149.80        20.42 o                         
  -2  -4  -6        108.97        148.05        16.79 o                         
  -2  -4  -7        271.25        268.35        26.43 o                         
  -2   4  -7        271.25        280.28        25.10 o                         
   2   4   7        271.25        337.95        25.19 o                         
   2  -4   7        271.25        363.18        27.39 o                         
  -2   4  -7        271.25        242.02        26.20 o                         
  -2  -4  -7        271.25        233.94        22.48 o                         
  -2   4  -8         39.48         24.22        19.41 o                         
  -2  -4  -8         39.48         30.37        18.99 o                         
   2   4   8         39.48         44.37        17.16 o                         
   2  -4   8         39.48         79.60        20.55 o                         
  -2   4  -8         39.48         62.76        20.14 o                         
  -2  -4  -8         39.48         44.60        17.20 o                         
  -2   4  -9         53.43         21.47        20.60 o                         
  -2  -4  -9         53.43         71.71        21.88 o                         
  -2   4  -9         53.43         51.66        21.66 o                         
   2  -4   9         53.43         45.19        20.74 o                         
  -2   4 -10         58.90        111.08        23.81 o                         
  -2  -4 -10         58.90         60.15        21.52 o                         
  -2   4 -10         58.90         81.16        24.22 o                         
   2  -4  10         58.90         75.79        25.00 o                         
  -2   4 -11        314.81        356.72        35.10 o                         
  -2  -4 -11        314.82        389.24        35.92 o                         
  -2   4 -11        314.81        347.86        35.74 o                         
   2  -4  11        314.81        338.18        34.55 o                         
  -2  -4 -12        146.29        200.86        29.55 o                         
  -2   4 -12        146.29        155.67        30.01 o                         
   2  -4  12        146.29        112.68        28.26 o                         
  -2   4 -12        146.29        139.20        29.13 o                         
   2   5 -13        408.42        406.50        40.83 o                         
   2   5 -13        408.42        396.08        39.59 o                         
  -2   5  13        408.42        459.39        41.93 o                         
   2   5 -12        114.17        126.77        28.03 o                         
   2   5 -12        114.17         91.07        26.61 o                         
  -2   5  12        114.17        118.60        28.40 o                         
   2  -5 -11        474.33        445.86        36.38 o                         
   2   5 -11        474.33        520.78        39.64 o                         
   2   5 -11        474.33        500.23        39.09 o                         
  -2   5  11        474.33        399.84        36.98 o                         
   2  -5 -10        175.17        125.25        22.99 o                         
   2   5 -10        175.17        137.87        25.00 o                         
   2   5 -10        175.17        209.99        26.70 o                         
  -2   5  10        175.17        172.65        27.57 o                         
   2   5 -10        175.17        205.95        23.72 o                         
   2   5  -9       1920.67       2010.18        91.53 o                         
   2  -5  -9       1920.67       1953.15        88.09 o                         
   2   5  -9       1920.67       2061.66        91.62 o                         
  -2   5   9       1920.67       2060.00        91.81 o                         
   2   5  -9       1920.67       1841.94        87.81 o                         
   2   5  -8          7.52          3.62        18.26 o                         
   2  -5  -8          7.52          2.80        15.51 o                         
  -2   5   8          7.52          1.84        18.63 o                         
   2   5  -8          7.52         21.75        17.11 o                         
   2   5  -8          7.52         14.36        17.57 o                         
   2   5  -7       2007.31       2159.93        89.19 o                         
   2  -5  -7       2006.45       1913.51        84.46 o                         
   2   5  -7       2007.31       2047.94        87.08 o                         
   2   5  -7       2007.31       1880.98        87.49 o                         
   2   5  -7       2007.31       1959.39        83.87 o                         
   2  -5  -6         13.12         13.86        12.16 o                         
   2   5  -6         13.12         31.98        15.05 o                         
   2   5  -6         13.12          2.62        15.32 o                         
   2   5  -6         13.12          7.20        14.64 o                         
   2   5  -6         13.12         11.52        12.94 o                         
   2   5  -5       1455.46       1453.06        63.13 o                         
   2  -5  -5       1455.47       1328.22        58.50 o                         
   2   5  -5       1455.46       1403.79        62.21 o                         
   2   5  -5       1455.46       1357.95        63.08 o                         
   2   5  -5       1455.46       1370.52        60.65 o                         
   2  -5  -4          0.05         -0.60         8.63 o                         
   2  -5  -4          0.05          6.84         8.63 o                         
  -2   5   4          0.05         -8.30         8.30 o                         
   2   5  -4          0.05          5.60        14.31 o                         
   2   5  -4          0.05          1.47        10.00 o                         
   2   5  -4          0.05         -2.16        13.53 o                         
   2  -5  -4          0.05          5.96         6.47 o                         
   2   5  -4          0.05         11.52        14.73 o                         
  -2  -5   4          0.05          3.17        10.83 o                         
   2   5  -4          0.05          5.73        12.57 o                         
  -2  -5   3       1885.59       1960.17        41.80 o                         
   2  -5  -3       1885.60       1866.53        34.59 o                         
   2   5  -3       1885.59       1889.61        44.73 o                         
  -2   5   3       1885.60       1840.79        33.54 o                         
  -2   5   3       1885.60       1892.31        42.26 o                         
   2   5  -3       1885.59       1928.38        44.41 o                         
  -2  -5   3       1885.59       1843.59        32.85 o                         
   2   5  -3       1885.59       1943.47        45.19 o                         
  -2   5   3       1885.60       1768.21        30.56 o                         
  -2   5   3       1885.60       1822.26        30.83 o                         
   2  -5  -3       1885.60       1865.38        37.21 o                         
  -2  -5   3       1885.59       1927.96        41.02 o                         
   2   5  -3       1885.59       1872.31        43.26 o                         
  -2  -5   2       2313.61       2475.72        90.98 o                         
   2  -5  -2       2313.61       2206.50        85.98 o                         
  -2   5   2       2313.61       2273.48        85.89 o                         
   2  -5  -2       2313.61       2186.13        91.94 o                         
  -2  -5   2       2313.61       2362.72        92.26 o                         
  -2  -5   2       2313.61       2072.94        89.88 o                         
   2   5  -2       2313.61       2295.32        91.76 o                         
  -2   5   2       2313.61       2251.51        91.21 o                         
  -2   5   2       2313.61       2179.29        88.23 o                         
  -2   5   2       2313.61       2167.68        85.93 o                         
  -2   5   2       2313.61       2135.06        85.98 o                         
   2   5  -2       2313.61       2343.63        91.81 o                         
  -2  -5   2       2313.61       2492.19        91.21 o                         
   2  -5  -2       2313.61       2207.74        89.28 o                         
   2   5  -2       2313.61       2327.07        91.99 o                         
  -2  -5   2       2313.61       2304.13        90.66 o                         
  -2  -5   1        436.85        434.16        24.36 o                         
  -2  -5   1        436.85        448.29        26.15 o                         
  -2  -5   1        436.85        454.76        24.18 o                         
   2  -5  -1        436.86        491.05        26.79 o                         
  -2   5   1        436.86        429.66        25.19 o                         
  -2   5   1        436.86        438.24        23.22 o                         
   2   5  -1        436.85        493.71        25.92 o                         
  -2  -5   1        436.85        429.48        23.72 o                         
  -2   5   1        436.86        460.17        20.14 o                         
   2   5  -1        436.85        450.95        25.65 o                         
  -2  -5   1        436.85        476.65        24.55 o                         
   2  -5  -1        436.86        427.00        20.00 o                         
   2   5   0       6236.56       6056.18       245.55 o                         
  -2  -5   0       6236.56       6752.09       247.25 o                         
  -2  -5   0       6236.56       6410.97       242.84 o                         
  -2  -5   0       6236.56       6562.33       244.95 o                         
   2  -5   0       6236.57       6516.41       247.38 o                         
   2  -5   0       6236.57       6174.28       243.07 o                         
  -2   5   0       6236.57       6271.59       245.32 o                         
  -2  -5   0       6236.56       6465.39       244.95 o                         
  -2   5   0       6236.57       6191.76       243.48 o                         
   2   5   0       6236.56       6411.75       246.28 o                         
  -2  -5   0       6236.56       6444.83       245.37 o                         
  -2   5  -1        211.75        181.32        11.38 o                         
   2  -5   1        211.75        210.08        11.15 o                         
   2  -5   1        211.75        210.59        18.26 o                         
  -2  -5  -1        211.75        221.60        17.80 o                         
   2   5   1        211.75        202.28        16.52 o                         
   2   5   1        211.75        212.15        12.62 o                         
  -2  -5  -1        211.75        220.41        14.96 o                         
  -2   5  -1        211.75        211.64        17.76 o                         
  -2  -5  -1        211.75        173.84        14.87 o                         
   2   5   1        211.75        208.07        17.02 o                         
  -2  -5  -1        211.75        214.40        15.87 o                         
  -2   5  -1        211.75        194.26        14.68 o                         
  -2  -5  -1        211.75        199.85        15.83 o                         
   2  -5   1        211.75        188.47        13.90 o                         
  -2   5  -2        781.79        758.26        33.68 o                         
  -2  -5  -2        781.79        836.62        37.71 o                         
   2   5   2        781.79        804.64        36.34 o                         
   2  -5   2        781.79        773.12        33.17 o                         
   2   5   2        781.79        779.54        33.26 o                         
   2  -5   2        781.79        768.44        35.10 o                         
  -2   5  -2        781.79        712.38        35.88 o                         
  -2   5  -2        781.79        676.31        35.14 o                         
  -2   5  -2        781.79        780.37        37.85 o                         
  -2  -5  -2        781.79        795.79        34.96 o                         
  -2  -5  -2        781.79        777.57        35.33 o                         
   2   5   2        781.79        805.33        35.83 o                         
   2  -5   3         46.75         29.87         9.27 o                         
  -2   5  -3         46.75         25.28         9.86 o                         
  -2  -5  -3         46.75         60.79        13.67 o                         
   2   5   3         46.75         23.08         9.41 o                         
   2   5   3         46.75         47.26        12.16 o                         
  -2   5  -3         46.75         31.75        13.58 o                         
  -2   5  -3         46.75         82.63        18.03 o                         
  -2  -5  -3         46.75         39.50        10.60 o                         
  -2  -5  -3         46.75         45.01        10.37 o                         
   2  -5   3         46.75         38.22        11.75 o                         
   2   5   3         46.75         17.07        10.14 o                         
  -2   5  -3         46.75         44.27        12.80 o                         
   2   5   3         46.75         50.15        10.69 o                         
  -2  -5  -4        115.72         96.94        15.83 o                         
   2  -5   4        115.72        112.22        13.03 o                         
  -2   5  -4        115.72        107.08        14.50 o                         
   2   5   4        115.72        109.38        13.35 o                         
   2  -5   4        115.72        118.46        19.13 o                         
   2   5   4        115.72        110.20        12.53 o                         
  -2  -5  -4        115.72        105.43        13.26 o                         
  -2   5  -4        115.72        103.78        16.61 o                         
  -2   5  -5        481.46        437.37        27.21 o                         
  -2  -5  -5        481.46        479.44        28.54 o                         
  -2  -5  -5        481.46        421.50        25.28 o                         
  -2   5  -5        481.46        483.71        29.87 o                         
   2  -5   5        481.46        423.70        28.49 o                         
   2   5   5        481.46        426.59        26.01 o                         
  -2   5  -6        380.58        356.95        27.16 o                         
  -2  -5  -6        380.58        478.57        29.68 o                         
  -2   5  -6        380.58        393.79        29.41 o                         
   2  -5   6        380.58        412.05        31.34 o                         
  -2  -5  -6        380.58        439.07        25.83 o                         
   2   5   6        380.58        410.81        26.61 o                         
  -2   5  -7        481.49        456.37        32.90 o                         
  -2  -5  -7        481.49        574.42        34.59 o                         
  -2   5  -7        481.49        476.69        33.77 o                         
  -2  -5  -7        481.49        492.80        30.23 o                         
   2  -5   7        481.49        555.38        34.36 o                         
   2   5   7        481.49        499.26        31.57 o                         
  -2   5  -8          0.04          5.18        18.54 o                         
  -2  -5  -8          0.04         52.30        20.46 o                         
   2  -5   8          0.04         36.11        22.44 o                         
  -2   5  -8          0.04         21.10        20.83 o                         
   2   5   8          0.04         17.66        17.98 o                         
  -2   5  -9        490.05        479.81        36.25 o                         
  -2  -5  -9        490.05        477.88        36.38 o                         
  -2   5  -9        490.05        499.36        37.48 o                         
   2  -5   9        490.05        548.54        40.47 o                         
   2   5   9        490.05        511.70        35.51 o                         
  -2   5 -10        117.65         98.55        25.14 o                         
  -2  -5 -10        117.65        109.29        25.10 o                         
  -2   5 -10        117.65         89.79        24.59 o                         
   2  -5  10        117.65        111.44        24.73 o                         
  -2   5 -11        246.25        230.00        30.88 o                         
  -2  -5 -11        246.25        201.37        29.36 o                         
  -2   5 -11        246.25        209.90        30.65 o                         
   2  -5  11        246.25        199.90        30.83 o                         
  -2   5 -12          0.45        -21.15        25.37 o                         
  -2  -5 -12          0.45         15.87        25.14 o                         
   2  -5  12          0.45         15.42        25.78 o                         
  -2   5 -12          0.45          8.07        25.83 o                         
   2   6 -12         24.32         21.56        26.15 o                         
   2   6 -12         24.32         44.69        25.19 o                         
  -2   6  12         24.32         -2.75        24.32 o                         
   2   6 -11          3.74         -2.48        24.18 o                         
   2   6 -11          3.74        -12.16        24.00 o                         
  -2   6  11          3.74          5.00        22.89 o                         
   2   6 -10         30.17         54.87        23.31 o                         
   2   6 -10         30.17         29.27        22.89 o                         
   2   6 -10         30.17         -1.88        20.78 o                         
  -2   6  10         30.17         32.21        22.39 o                         
   2   6  -9         75.49         68.96        22.94 o                         
   2   6  -9         75.49         76.34        22.39 o                         
  -2   6   9         75.49         73.82        23.03 o                         
   2   6  -9         75.49         73.50        20.37 o                         
   2  -6  -8         81.21         87.86        18.26 o                         
   2   6  -8         81.21         98.18        23.40 o                         
   2   6  -8         81.21         78.55        19.22 o                         
  -2   6   8         81.21        124.06        22.94 o                         
   2   6  -8         81.21         69.55        21.75 o                         
   2   6  -7        671.44        764.91        41.84 o                         
   2  -6  -7        671.44        674.89        36.75 o                         
   2   6  -7        671.44        695.49        40.70 o                         
   2   6  -7        671.44        733.99        42.21 o                         
   2   6  -7        671.44        682.33        37.44 o                         
   2  -6  -6        313.53        267.75        20.10 o                         
   2   6  -6        313.53        338.87        25.05 o                         
   2   6  -6        313.53        298.68        24.68 o                         
   2   6  -6        313.53        325.20        25.33 o                         
   2   6  -6        313.53        236.74        21.43 o                         
   2  -6  -5        270.55        254.45        17.20 o                         
   2   6  -5        270.55        227.56        22.39 o                         
   2   6  -5        270.55        228.11        21.43 o                         
   2   6  -5        270.55        272.34        23.63 o                         
  -2  -6   5        270.55        233.48        16.24 o                         
   2   6  -5        270.55        241.47        20.23 o                         
   2   6  -4       4039.88       4224.52       162.09 o                         
   2  -6  -4       4039.87       3988.15       156.59 o                         
   2   6  -4       4039.88       4053.16       161.73 o                         
  -2  -6   4       4039.88       3853.40       156.04 o                         
   2   6  -4       4039.88       4251.27       162.55 o                         
   2   6  -4       4039.88       4115.19       160.90 o                         
   2  -6  -4       4039.87       4026.28       156.82 o                         
   2   6  -3       2211.72       2203.38        90.06 o                         
  -2  -6   3       2211.72       2301.65        88.87 o                         
   2  -6  -3       2211.73       2072.16        84.01 o                         
  -2   6   3       2211.73       2094.69        83.64 o                         
   2  -6  -3       2211.73       2224.62        90.89 o                         
   2   6  -3       2211.72       2180.03        90.02 o                         
  -2   6   3       2211.73       2042.89        84.28 o                         
   2   6  -3       2211.72       2229.62        90.02 o                         
   2   6  -3       2211.72       2274.77        89.83 o                         
   2  -6  -3       2211.73       2196.04        86.35 o                         
   2  -6  -2       9082.32       8469.60       264.41 o                         
  -2  -6   2       9082.32       9414.96       271.52 o                         
  -2   6   2       9082.32       8786.22       264.36 o                         
  -2  -6   2       9082.32       9688.67       273.81 o                         
   2  -6  -2       9082.32       8925.69       273.54 o                         
   2   6  -2       9082.32       9583.15       273.49 o                         
  -2   6   2       9082.32       9185.28       272.30 o                         
  -2   6   2       9082.32       8954.78       268.21 o                         
   2   6  -2       9082.32       9593.29       273.03 o                         
  -2   6   2       9082.32       8369.45       264.50 o                         
  -2   6   2       9082.32       8652.94       264.45 o                         
  -2  -6   2       9082.32       9380.82       271.24 o                         
  -2  -6   2       9082.32       9437.53       271.65 o                         
   2   6  -2       9082.32       9234.46       273.31 o                         
  -2  -6   1       2869.73       2760.64       111.12 o                         
  -2  -6   1       2869.73       2831.84       113.19 o                         
  -2   6   1       2869.73       2706.50       111.81 o                         
   2  -6  -1       2869.73       2764.17       113.46 o                         
  -2  -6   1       2869.73       2838.22       110.89 o                         
  -2  -6   1       2869.73       2856.16       110.98 o                         
  -2   6   1       2869.73       2741.60       109.97 o                         
  -2   6   1       2869.73       2664.75       107.18 o                         
   2   6  -1       2869.73       2960.49       112.22 o                         
   2   6  -1       2869.73       2904.88       112.96 o                         
  -2  -6   1       2869.73       2872.63       111.49 o                         
   2  -6  -1       2869.73       2727.19       107.08 o                         
   2   6   0      12191.34      12129.71       460.68 o                         
  -2  -6   0      12191.34      12029.33       461.87 o                         
  -2  -6   0      12191.34      12512.40       460.04 o                         
   2  -6   0      12191.35      11816.77       462.70 o                         
  -2  -6   0      12191.34      11845.30       458.29 o                         
  -2  -6   0      12191.34      11952.85       459.62 o                         
  -2   6   0      12191.35      11679.04       458.16 o                         
   2  -6   0      12191.35      11956.01       457.79 o                         
  -2   6   0      12191.35      11979.27       460.54 o                         
   2   6   0      12191.34      12486.24       461.92 o                         
  -2  -6   0      12191.34      12578.55       460.73 o                         
  -2  -6  -1       2076.88       1948.38        80.75 o                         
   2   6   1       2076.88       2071.11        80.01 o                         
  -2   6  -1       2076.89       1783.95        75.01 o                         
   2  -6   1       2076.89       1964.16        74.88 o                         
  -2  -6  -1       2076.88       1844.28        76.76 o                         
   2   6   1       2076.88       2043.99        76.80 o                         
  -2  -6  -1       2076.88       1925.90        77.72 o                         
   2  -6   1       2076.89       1999.72        82.26 o                         
  -2   6  -1       2076.89       1967.74        78.27 o                         
  -2   6  -1       2076.89       1980.08        80.47 o                         
   2  -6   1       2076.89       1893.46        77.31 o                         
  -2  -6  -1       2076.88       2002.93        78.18 o                         
   2   6   1       2076.88       1908.60        79.97 o                         
  -2  -6  -1       2076.88       1893.14        78.59 o                         
  -2  -6  -1       2076.88       1855.33        78.59 o                         
  -2   6  -2       3904.05       3620.88       113.28 o                         
   2   6   2       3904.05       3792.34       116.95 o                         
  -2  -6  -2       3904.05       3938.74       118.37 o                         
   2  -6   2       3904.05       3927.22       113.00 o                         
  -2  -6  -2       3904.05       3891.94       114.01 o                         
   2   6   2       3904.05       3817.57       113.78 o                         
  -2   6  -2       3904.05       3881.80       117.13 o                         
   2  -6   2       3904.05       3801.92       115.48 o                         
  -2   6  -2       3904.05       3837.34       119.15 o                         
  -2   6  -2       3904.05       3544.58       117.04 o                         
  -2  -6  -2       3904.05       3714.71       115.20 o                         
   2   6   2       3904.05       3723.75       116.67 o                         
  -2  -6  -2       3904.05       3872.17       115.71 o                         
  -2  -6  -3       1638.33       1590.10        67.58 o                         
  -2   6  -3       1638.33       1525.23        64.78 o                         
   2   6   3       1638.33       1640.53        66.76 o                         
   2  -6   3       1638.33       1519.49        63.96 o                         
   2   6   3       1638.33       1610.66        64.42 o                         
   2  -6   3       1638.33       1487.93        65.70 o                         
  -2  -6  -3       1638.33       1554.13        65.06 o                         
  -2   6  -3       1638.33       1600.52        67.86 o                         
   2   6   3       1638.33       1602.03        65.38 o                         
  -2  -6  -3       1638.33       1595.43        64.46 o                         
   2   6   3       1638.33       1515.18        64.32 o                         
  -2   6  -4         37.73         32.76        11.61 o                         
   2  -6   4         37.73         30.10        10.09 o                         
  -2  -6  -4         37.73         22.66        13.90 o                         
   2   6   4         37.73         33.68        10.78 o                         
  -2   6  -4         37.73         72.58        15.83 o                         
  -2  -6  -4         37.73         29.45        10.78 o                         
  -2   6  -5        160.40        129.93        16.70 o                         
  -2  -6  -5        160.40        177.00        18.76 o                         
   2   6   5        160.40        152.14        16.56 o                         
   2  -6   5        160.40        115.75        18.40 o                         
  -2   6  -5        160.40        133.28        18.86 o                         
  -2  -6  -5        160.40        174.44        15.19 o                         
  -2   6  -6        210.68        259.59        22.44 o                         
  -2  -6  -6        210.68        261.93        22.80 o                         
   2   6   6        210.68        191.96        19.87 o                         
  -2   6  -6        210.68        261.42        24.91 o                         
   2  -6   6        210.68        213.48        22.21 o                         
  -2  -6  -6        210.68        199.16        18.58 o                         
  -2  -6  -7        211.32        214.58        24.73 o                         
  -2   6  -7        211.32        191.87        24.22 o                         
   2   6   7        211.32        226.92        21.79 o                         
   2  -6   7        211.32        210.63        27.16 o                         
  -2   6  -7        211.32        243.44        25.51 o                         
  -2   6  -7        211.32        210.73        20.51 o                         
  -2   6  -8        274.84        268.81        26.34 o                         
  -2  -6  -8        274.83        267.57        27.53 o                         
  -2   6  -8        274.84        255.09        29.73 o                         
   2  -6   8        274.84        281.29        28.22 o                         
   2   6   8        274.83        262.34        25.46 o                         
  -2   6  -9          4.96          3.95        18.90 o                         
  -2  -6  -9          4.96         48.27        22.62 o                         
  -2   6  -9          4.96         10.83        19.73 o                         
   2  -6   9          4.96         -8.07        20.32 o                         
   2   6   9          4.96        -16.56        18.26 o                         
  -2  -6 -10        177.96        227.52        28.86 o                         
  -2   6 -10        177.96        134.20        25.69 o                         
  -2   6 -10        177.96        160.63        28.03 o                         
   2  -6  10        177.96        179.11        28.35 o                         
   2   6  10        177.96        198.34        26.06 o                         
  -2  -6 -11         22.57         29.59        24.04 o                         
  -2   6 -11         22.57         14.59        23.77 o                         
   2  -6  11         22.57         62.35        26.61 o                         
  -2   6 -11         22.57         12.85        24.18 o                         
  -2   6 -12        355.45        348.27        35.51 o                         
  -2  -6 -12        355.45        350.93        35.79 o                         
   2  -6  12        355.45        319.78        36.20 o                         
  -2   6 -12        355.45        312.26        36.06 o                         
   2   7 -12        244.39        282.67        34.00 o                         
   2   7 -12        244.39        263.35        34.69 o                         
  -2   7  12        244.39        277.44        34.55 o                         
   2   7 -11        236.46        195.95        30.23 o                         
   2   7 -11        236.46        225.55        31.24 o                         
  -2   7  11        236.46        137.82        28.72 o                         
   2   7 -11        236.46        178.93        27.07 o                         
   2   7 -10        116.29        147.55        26.29 o                         
   2   7 -10        116.29        151.86        26.93 o                         
  -2   7  10        116.29         83.13        25.46 o                         
   2   7 -10        116.29        164.34        25.69 o                         
   2   7  -9         61.19         27.80        22.57 o                         
   2   7  -9         61.19         53.73        22.39 o                         
  -2   7   9         61.19         43.68        21.38 o                         
   2   7  -9         61.19         61.30        20.55 o                         
   2   7  -8       1104.52       1211.23        61.71 o                         
   2   7  -8       1104.52       1162.32        60.47 o                         
   2   7  -8       1104.52       1249.95        62.17 o                         
   2   7  -7         80.30         62.86        19.77 o                         
   2   7  -7         80.30         71.80        19.68 o                         
   2   7  -7         80.30         60.97        22.02 o                         
   2   7  -7         80.30         83.18        17.20 o                         
   2   7  -6       1409.84       1538.81        69.42 o                         
   2   7  -6       1409.84       1373.87        68.68 o                         
   2   7  -6       1409.84       1472.88        70.15 o                         
   2   7  -6       1409.84       1585.70        68.04 o                         
   2   7  -5        120.75        105.48        18.26 o                         
   2   7  -5        120.75        106.44        18.44 o                         
   2   7  -5        120.75        144.43        19.91 o                         
   2   7  -5        120.75        129.89        17.57 o                         
   2   7  -4        431.50        373.60        26.43 o                         
   2   7  -4        431.50        372.82        27.16 o                         
   2   7  -4        431.50        398.56        27.44 o                         
   2   7  -4        431.50        433.89        26.52 o                         
  -2  -7   3        260.14        291.93        22.25 o                         
   2   7  -3        260.14        325.75        23.22 o                         
   2  -7  -3        260.14        214.17        22.44 o                         
  -2   7   3        260.14        302.30        16.29 o                         
   2   7  -3        260.14        317.03        22.76 o                         
   2   7  -3        260.14        318.13        22.76 o                         
  -2  -7   2          0.56         11.79        11.42 o                         
  -2  -7   2          0.56        -13.76        13.76 o                         
   2   7  -2          0.56          6.33        12.53 o                         
   2  -7  -2          0.56          1.19        14.45 o                         
  -2   7   2          0.56          8.99         9.13 o                         
  -2  -7   2          0.56         15.00        11.33 o                         
   2   7  -2          0.56         -1.01        12.39 o                         
   2   7  -2          0.56         15.37        13.72 o                         
  -2  -7   1          2.35          7.25        11.10 o                         
   2  -7  -1          2.35         22.89        14.73 o                         
   2   7  -1          2.35         12.34        12.57 o                         
  -2  -7   1          2.35         25.00        14.22 o                         
  -2  -7   1          2.35         19.87        10.97 o                         
  -2  -7   1          2.35         11.93        10.37 o                         
  -2   7   1          2.35          7.94        10.55 o                         
   2   7  -1          2.35          8.17        12.39 o                         
  -2   7   1          2.35          7.94         6.19 o                         
  -2  -7   1          2.35          9.08        11.01 o                         
   2  -7  -1          2.35          5.05         5.64 o                         
   2   7  -1          2.35         -1.06        12.80 o                         
   2   7   0       2647.89       2785.09       111.90 o                         
  -2  -7   0       2647.89       2939.93       113.87 o                         
  -2  -7   0       2647.89       2804.82       111.35 o                         
  -2  -7   0       2647.89       2827.90       110.30 o                         
   2  -7   0       2647.87       2770.32       115.07 o                         
  -2   7   0       2647.87       2656.72       112.08 o                         
  -2   7   0       2647.87       2729.39       109.38 o                         
  -2  -7   0       2647.89       2908.23       111.35 o                         
   2  -7   0       2647.87       2747.28       108.78 o                         
   2   7   0       2647.89       2797.89       113.74 o                         
  -2   7  -1          7.28          2.66         5.96 o                         
  -2  -7  -1          7.28         15.28        13.58 o                         
   2   7   1          7.28         22.71         8.95 o                         
   2   7   1          7.28         18.58        12.53 o                         
   2  -7   1          7.28          2.39        14.09 o                         
  -2  -7  -1          7.28         15.00        10.28 o                         
  -2  -7  -1          7.28         16.29         9.41 o                         
  -2  -7  -1          7.28         -4.50         9.18 o                         
   2  -7   1          7.28          8.85        11.42 o                         
  -2   7  -1          7.28        -10.09        10.09 o                         
   2   7   1          7.28          5.73        13.53 o                         
  -2  -7  -1          7.28          9.73        11.38 o                         
   2  -7   1          7.28          0.60         8.58 o                         
  -2  -7  -1          7.28         12.57        11.15 o                         
  -2   7  -2        502.77        397.32        21.98 o                         
   2   7   2        502.77        520.00        26.61 o                         
  -2  -7  -2        502.77        511.47        26.93 o                         
   2   7   2        502.77        507.98        23.63 o                         
  -2  -7  -2        502.77        472.29        23.17 o                         
  -2   7  -2        502.77        428.29        25.33 o                         
  -2  -7  -2        502.77        489.45        23.86 o                         
   2  -7   2        502.77        441.27        24.18 o                         
  -2  -7  -2        502.77        458.16        24.68 o                         
  -2  -7  -2        502.77        405.85        23.81 o                         
   2   7   2        502.77        450.59        25.97 o                         
  -2  -7  -3        945.68        957.01        44.46 o                         
  -2   7  -3        945.68        895.07        41.20 o                         
  -2   7  -3        945.68        947.69        44.50 o                         
  -2  -7  -3        945.68        921.45        41.43 o                         
   2   7   3        945.68        915.03        42.53 o                         
  -2  -7  -3        945.68        943.43        41.52 o                         
  -2  -7  -4       1267.64       1212.56        56.11 o                         
  -2   7  -4       1267.64       1174.85        53.77 o                         
  -2   7  -4       1267.64       1279.45        57.12 o                         
  -2  -7  -4       1267.64       1246.05        52.76 o                         
   2   7   4       1267.64       1210.40        52.85 o                         
  -2   7  -5       1271.32       1236.00        57.99 o                         
  -2  -7  -5       1271.32       1391.31        61.16 o                         
  -2   7  -5       1271.32       1267.20        60.74 o                         
   2   7   5       1271.32       1301.24        58.41 o                         
  -2   7  -6       2920.35       2947.87       122.73 o                         
  -2  -7  -6       2920.35       2973.11       124.01 o                         
   2   7   6       2920.35       2980.31       122.41 o                         
  -2   7  -6       2920.35       3130.89       125.76 o                         
   2  -7   6       2920.35       2819.96       123.92 o                         
  -2   7  -7        530.37        423.15        31.61 o                         
  -2  -7  -7        530.37        495.55        33.26 o                         
   2   7   7        530.37        558.91        32.21 o                         
  -2   7  -7        530.37        478.85        34.91 o                         
   2  -7   7        530.37        456.69        32.99 o                         
  -2   7  -7        530.37        435.17        30.51 o                         
  -2   7  -8        907.60        978.75        51.25 o                         
  -2  -7  -8        907.59        959.39        51.61 o                         
  -2   7  -8        907.60        946.82        53.08 o                         
   2  -7   8        907.60        916.77        51.20 o                         
   2   7   8        907.59        901.22        49.46 o                         
  -2   7  -9        132.10        123.33        23.12 o                         
  -2  -7  -9        132.10        119.88        24.59 o                         
  -2   7  -9        132.10        133.60        24.64 o                         
   2  -7   9        132.10        112.54        24.45 o                         
   2   7   9        132.10        121.77        22.48 o                         
  -2   7 -10        367.25        406.31        34.78 o                         
  -2  -7 -10        367.25        439.12        35.42 o                         
  -2   7 -10        367.25        352.49        34.91 o                         
   2  -7  10        367.25        378.65        35.10 o                         
   2   7  10        367.25        368.83        33.49 o                         
  -2  -7 -11          4.18         14.77        22.80 o                         
  -2   7 -11          4.18        -24.13        24.13 o                         
   2  -7  11          4.18         12.02        22.99 o                         
  -2   7 -11          4.18         -5.28        25.42 o                         
  -2   7 -12         54.19         74.97        26.89 o                         
  -2  -7 -12         54.19         76.67        26.70 o                         
   2  -7  12         54.19         82.54        28.54 o                         
  -2   7 -12         54.19         68.04        29.18 o                         
   2   8 -12          0.65         47.30        25.56 o                         
   2   8 -12          0.65        -22.44        26.75 o                         
  -2   8  12          0.65         22.53        25.42 o                         
   2   8 -11          0.31         41.43        24.27 o                         
   2   8 -11          0.31        -21.01        25.56 o                         
  -2   8  11          0.31          2.62        23.58 o                         
   2   8 -11          0.31        -15.83        23.40 o                         
   2   8 -10         75.45         85.80        23.86 o                         
   2   8 -10         75.45         41.38        24.91 o                         
  -2   8  10         75.45         68.54        24.27 o                         
   2   8 -10         75.45         34.46        21.61 o                         
   2   8  -9          0.95        -13.08        21.84 o                         
   2   8  -9          0.95         35.92        23.77 o                         
   2   8  -9          0.95          2.02        19.59 o                         
  -2   8   9          0.95          2.25        21.79 o                         
   2   8  -8         92.19        111.17        25.74 o                         
   2   8  -8         92.19        134.20        25.28 o                         
   2   8  -8         92.19        105.48        25.60 o                         
   2   8  -7         89.30        114.84        21.70 o                         
   2   8  -7         89.30         35.79        19.77 o                         
   2   8  -7         89.30         75.43        20.46 o                         
   2   8  -7         89.30        104.79        18.86 o                         
   2   8  -6         32.65          9.77        17.48 o                         
   2   8  -6         32.65         23.26        17.94 o                         
   2   8  -6         32.65         44.96        18.81 o                         
   2   8  -6         32.65         32.90        16.65 o                         
   2   8  -5        538.50        523.12        33.35 o                         
   2   8  -5        538.50        536.47        33.35 o                         
   2   8  -5        538.50        569.46        35.24 o                         
   2   8  -5        538.50        501.10        32.67 o                         
   2   8  -4        526.72        551.66        32.99 o                         
   2   8  -4        526.72        537.99        32.76 o                         
   2   8  -4        526.72        553.54        32.90 o                         
   2   8  -4        526.72        519.96        32.71 o                         
  -2  -8   3       2774.31       2795.55       114.10 o                         
   2  -8  -3       2774.31       2694.57       114.84 o                         
   2   8  -3       2774.31       2762.43       114.61 o                         
   2   8  -3       2774.31       2826.34       114.06 o                         
   2   8  -3       2774.31       2680.67       114.29 o                         
  -2  -8   2        307.74        328.04        24.22 o                         
   2   8  -2        307.74        346.85        23.95 o                         
   2  -8  -2        307.74        322.58        25.19 o                         
   2   8  -2        307.74        314.32        23.26 o                         
   2   8  -2        307.74        334.51        25.05 o                         
  -2  -8   1       4646.92       5190.39       196.32 o                         
  -2  -8   1       4646.92       4705.12       193.25 o                         
   2   8  -1       4646.92       4904.33       195.04 o                         
   2  -8  -1       4646.93       4961.58       197.10 o                         
  -2  -8   1       4646.92       4860.19       192.88 o                         
   2   8  -1       4646.92       4878.08       194.48 o                         
  -2  -8   1       4646.92       5071.37       193.15 o                         
   2   8  -1       4646.92       5096.29       196.18 o                         
   2  -8   0         27.10         20.83        15.00 o                         
  -2  -8   0         27.10         19.04        13.53 o                         
  -2  -8   0         27.10         24.04        10.64 o                         
   2   8   0         27.10         24.50        12.16 o                         
  -2  -8   0         27.10          8.17        10.74 o                         
  -2   8   0         27.10         30.14         8.90 o                         
   2   8   0         27.10         16.79        14.27 o                         
  -2  -8  -1       2280.00       2655.66        97.31 o                         
   2   8   1       2280.00       2452.83        95.25 o                         
  -2  -8  -1       2280.00       2165.99        92.86 o                         
  -2  -8  -1       2280.00       2290.78        93.37 o                         
   2  -8   1       2280.01       2582.81        99.83 o                         
  -2   8  -1       2280.01       2184.29        93.04 o                         
  -2  -8  -1       2280.00       2280.00        92.77 o                         
  -2  -8  -1       2280.00       2203.06        93.87 o                         
   2   8   1       2280.00       2319.82        96.21 o                         
   2  -8   2          4.25         32.25        16.20 o                         
  -2  -8  -2          4.25         25.19        13.12 o                         
  -2   8  -2          4.25         12.71        11.93 o                         
   2  -8   2          4.25          8.12         9.91 o                         
  -2  -8  -2          4.25          6.06        10.00 o                         
   2   8   2          4.25          1.01        12.98 o                         
  -2   8  -3        969.37        968.94        42.39 o                         
  -2  -8  -3        969.37        971.14        45.42 o                         
  -2  -8  -3        969.37        889.84        42.16 o                         
  -2   8  -3        969.37       1058.77        46.57 o                         
   2   8   3        969.37        893.92        44.14 o                         
  -2  -8  -4        140.34        147.60        18.12 o                         
  -2   8  -4        140.34        142.78        15.55 o                         
  -2   8  -4        140.34        119.56        18.35 o                         
   2   8   4        140.34        141.22        15.09 o                         
  -2   8  -5         96.46         71.43        15.14 o                         
  -2  -8  -5         96.46         82.81        16.84 o                         
  -2   8  -5         96.46        108.05        18.76 o                         
  -2   8  -6         46.36         43.13        16.42 o                         
  -2  -8  -6         46.36         75.93        18.54 o                         
   2   8   6         46.36         26.61        16.29 o                         
  -2   8  -6         46.36         54.09        19.87 o                         
  -2   8  -6         46.36         79.23        18.49 o                         
  -2  -8  -7         23.60         15.14        18.03 o                         
  -2   8  -7         23.60         42.26        17.94 o                         
   2   8   7         23.60         15.05        16.70 o                         
  -2   8  -7         23.60         33.86        18.81 o                         
   2  -8   7         23.60        -19.22        22.66 o                         
  -2   8  -7         23.60          1.47        15.87 o                         
  -2   8  -8        203.40        264.63        27.67 o                         
  -2  -8  -8        203.40        176.36        25.74 o                         
  -2   8  -8        203.40        249.77        30.23 o                         
   2  -8   8        203.40        234.03        28.40 o                         
   2   8   8        203.40        207.97        25.05 o                         
  -2   8  -9         52.14         76.34        22.85 o                         
  -2  -8  -9         52.14         98.41        22.94 o                         
  -2   8  -9         52.14          2.29        21.75 o                         
   2  -8   9         52.14         28.90        21.15 o                         
  -2   8 -10         12.47         -2.25        22.66 o                         
  -2  -8 -10         12.47         -6.70        21.93 o                         
   2  -8  10         12.47         17.85        22.80 o                         
  -2   8 -10         12.47         -2.52        25.05 o                         
  -2  -8 -11        413.64        457.28        38.49 o                         
  -2   8 -11        413.64        430.17        38.45 o                         
   2  -8  11        413.64        428.47        37.71 o                         
  -2   8 -11        413.64        337.54        37.76 o                         
   2   9 -11         75.66         96.49        26.98 o                         
   2   9 -11         75.66        103.41        29.82 o                         
  -2   9  11         75.66         78.36        26.79 o                         
   2   9 -11         75.66         45.33        24.59 o                         
   2   9 -10        133.65        178.93        27.62 o                         
   2   9 -10        133.65        116.26        26.89 o                         
  -2   9  10        133.65        106.03        26.98 o                         
   2   9 -10        133.65         66.02        24.45 o                         
   2   9  -9        178.52        157.83        26.61 o                         
   2   9  -9        178.52        152.14        26.47 o                         
   2   9  -9        178.52        142.59        25.00 o                         
   2   9  -8        369.72        377.96        31.79 o                         
   2   9  -8        369.72        367.08        32.57 o                         
   2   9  -8        369.72        335.24        31.52 o                         
   2   9  -7        662.62        697.10        41.66 o                         
   2   9  -7        662.62        683.29        42.53 o                         
   2   9  -7        662.62        622.08        41.70 o                         
   2   9  -7        662.62        631.12        39.04 o                         
   2   9  -6        452.28        495.64        33.45 o                         
   2   9  -6        452.28        359.15        32.25 o                         
   2   9  -6        452.28        518.81        34.00 o                         
   2   9  -6        452.28        455.50        31.38 o                         
   2   9  -5         41.30         69.78        18.95 o                         
   2   9  -5         41.30          9.91        17.02 o                         
   2   9  -5         41.30         54.05        19.13 o                         
   2   9  -5         41.30         66.76        18.08 o                         
   2   9  -4        160.53        142.00        19.68 o                         
   2   9  -4        160.53        148.65        20.05 o                         
   2   9  -4        160.53        161.31        20.00 o                         
   2   9  -4        160.53        165.53        20.69 o                         
   2   9  -3         20.71         48.49        17.25 o                         
   2  -9  -3         20.71         10.60        15.65 o                         
  -2  -9   3         20.71         23.63        15.37 o                         
   2   9  -3         20.71         14.18        14.18 o                         
   2   9  -3         20.71         28.22        16.56 o                         
  -2  -9   2        134.09        137.18        17.39 o                         
   2   9  -2        134.09        126.40        17.89 o                         
   2  -9  -2        134.10        152.69        20.78 o                         
   2   9  -2        134.09        139.52        16.88 o                         
   2   9  -2        134.09        119.38        19.13 o                         
  -2  -9   1       1065.20       1046.01        50.65 o                         
   2  -9  -1       1065.20       1179.16        53.36 o                         
  -2  -9   1       1065.20       1154.20        48.63 o                         
   2   9  -1       1065.20        956.14        49.09 o                         
   2   9  -1       1065.20       1015.37        48.82 o                         
   2   9  -1       1065.20        978.57        50.24 o                         
  -2  -9   0        755.10        701.78        35.37 o                         
   2  -9   0        755.11        715.54        40.60 o                         
  -2  -9   0        755.10        770.00        37.90 o                         
   2   9   0        755.10        739.35        39.78 o                         
  -2  -9  -1       1464.78       1442.78        61.75 o                         
  -2  -9  -1       1464.78       1322.44        59.28 o                         
   2  -9   1       1464.78       1502.20        65.93 o                         
  -2   9  -1       1464.78       1347.22        58.45 o                         
   2   9   1       1464.78       1504.49        63.18 o                         
  -2  -9  -1       1464.78       1288.44        58.96 o                         
  -2  -9  -2        562.27        578.27        31.66 o                         
   2  -9   2        562.27        582.22        35.69 o                         
  -2   9  -2        562.27        535.74        30.14 o                         
   2   9   2        562.27        584.69        31.93 o                         
  -2  -9  -3       1083.51       1170.58        52.26 o                         
  -2   9  -3       1083.52       1114.97        51.98 o                         
   2   9   3       1083.51       1053.63        51.11 o                         
  -2  -9  -4       1083.22       1086.16        53.31 o                         
  -2   9  -4       1083.23       1178.74        54.51 o                         
  -2  -9  -5       3688.44       3895.89       156.86 o                         
  -2   9  -5       3688.44       3885.20       158.01 o                         
  -2   9  -5       3688.44       3773.07       157.64 o                         
  -2  -9  -6        356.59        337.81        27.11 o                         
  -2   9  -6        356.59        319.42        28.63 o                         
  -2   9  -6        356.59        340.06        27.67 o                         
  -2  -9  -7       1361.10       1386.86        66.57 o                         
  -2   9  -7       1361.11       1430.35        68.27 o                         
  -2   9  -7       1361.11       1300.65        65.15 o                         
  -2  -9  -8        418.28        419.71        32.76 o                         
  -2   9  -8        418.28        369.70        33.17 o                         
  -2  -9  -9        413.16        410.53        34.27 o                         
   2  -9   9        413.16        419.30        35.65 o                         
  -2   9  -9        413.16        393.97        36.06 o                         
  -2  -9 -10        128.38        120.57        25.19 o                         
  -2   9 -10        128.38        128.14        29.36 o                         
   2  -9  10        128.38        144.89        27.44 o                         
   2  -9  11         75.62         33.91        24.50 o                         
  -2   9 -11         75.62         88.92        27.71 o                         
   2  10 -11          6.94         60.61        25.88 o                         
   2  10 -11          6.94        -14.13        24.45 o                         
   2  10 -11          6.94        -24.00        24.00 o                         
  -2  10  11          6.94         13.86        25.60 o                         
   2  10 -10          3.18         -2.43        22.76 o                         
   2  10 -10          3.18         -2.66        25.83 o                         
  -2  10  10          3.18         -2.62        23.12 o                         
   2  10 -10          3.18          2.39        23.81 o                         
   2  10  -9        207.96        222.43        29.09 o                         
   2  10  -9        207.96        223.80        30.33 o                         
   2  10  -9        207.96        169.11        30.60 o                         
   2  10  -8         37.23         54.60        21.61 o                         
   2  10  -8         37.23         28.12        21.20 o                         
   2  10  -8         37.23         61.11        23.40 o                         
   2  10  -8         37.23         48.40        20.46 o                         
   2  10  -7        122.10        110.07        24.55 o                         
   2  10  -7        122.10        121.77        23.67 o                         
   2  10  -7        122.10        143.42        25.74 o                         
   2  10  -7        122.10        166.50        23.67 o                         
   2  10  -6        349.86        367.82        30.33 o                         
   2  10  -6        349.86        364.15        30.60 o                         
   2  10  -6        349.86        395.76        31.06 o                         
   2  10  -6        349.86        349.74        29.04 o                         
   2  10  -5        126.65        152.50        21.43 o                         
   2  10  -5        126.65        141.17        22.25 o                         
   2  10  -5        126.65        149.02        22.62 o                         
   2  10  -5        126.65        117.59        21.15 o                         
  -2 -10   4       1289.30       1310.19        62.90 o                         
   2  10  -4       1289.30       1340.10        64.37 o                         
   2  10  -4       1289.30       1332.63        63.18 o                         
   2  10  -4       1289.30       1351.25        64.55 o                         
  -2 -10   3       1165.08       1281.47        58.86 o                         
   2 -10  -3       1165.07       1117.82        59.28 o                         
   2  10  -3       1165.08       1250.45        59.41 o                         
   2  10  -3       1165.08       1237.84        58.13 o                         
   2  10  -3       1165.08       1243.02        59.87 o                         
  -2 -10   2       3284.10       3537.38       141.22 o                         
   2 -10  -2       3284.10       3338.45       142.69 o                         
   2  10  -2       3284.10       3438.24       141.26 o                         
  -2 -10   2       3284.10       3283.67       138.74 o                         
   2  10  -2       3284.10       3597.16       140.44 o                         
   2  10  -2       3284.10       3500.82       142.37 o                         
   2 -10  -1          0.13         -1.56        17.25 o                         
   2  10  -1          0.13         18.67        14.18 o                         
  -2 -10   1          0.13         -1.28        14.68 o                         
  -2 -10   1          0.13         11.52        13.58 o                         
   2  10  -1          0.13         -3.40        13.58 o                         
   2  10  -1          0.13        -11.47        15.46 o                         
  -2 -10   0       1773.24       1805.37        78.50 o                         
   2 -10   0       1773.25       1835.51        83.73 o                         
  -2 -10   0       1773.24       1987.47        80.79 o                         
   2  10   0       1773.24       1843.22        81.90 o                         
  -2 -10  -1        427.67        351.76        24.50 o                         
   2 -10   1        427.67        436.87        31.89 o                         
  -2 -10  -1        427.67        455.68        26.98 o                         
   2  10   1        427.67        431.32        28.12 o                         
  -2 -10  -2       2041.38       2015.82        84.65 o                         
   2 -10   2       2041.38       2095.47        89.28 o                         
  -2  10  -2       2041.38       1946.22        83.18 o                         
   2  10   2       2041.38       1903.60        84.92 o                         
  -2 -10  -3        102.75        129.38        17.62 o                         
  -2  10  -3        102.75         93.14        17.07 o                         
   2  10   3        102.75        112.45        17.34 o                         
  -2 -10  -4        569.39        565.88        33.49 o                         
  -2  10  -4        569.39        580.33        34.69 o                         
  -2  10  -4        569.39        585.29        37.30 o                         
  -2 -10  -5         91.81        137.91        19.64 o                         
  -2  10  -5         91.81         79.65        19.59 o                         
  -2  10  -5         91.81        157.46        21.98 o                         
  -2 -10  -6         26.61         15.83        16.52 o                         
  -2  10  -6         26.61         30.56        19.04 o                         
  -2  10  -6         26.61         27.53        18.40 o                         
  -2 -10  -7        239.80        255.28        26.06 o                         
  -2  10  -7        239.80        200.59        27.85 o                         
  -2  10  -7        239.80        245.73        25.92 o                         
  -2  10  -8         25.83         26.56        22.99 o                         
  -2  10  -9          8.63         29.13        23.49 o                         
  -2  10 -10        342.67        385.48        38.95 o                         
  -2  10 -11         13.66         22.62        27.02 o                         
   2  11 -10        195.56        168.01        30.23 o                         
   2  11 -10        195.56        220.13        32.25 o                         
   2  11 -10        195.56        199.03        30.60 o                         
  -2  11  10        195.56        211.28        31.24 o                         
   2  11  -9        344.52        329.10        33.58 o                         
   2  11  -9        344.52        323.59        34.18 o                         
   2  11  -9        344.52        417.87        37.80 o                         
   2  11  -8        588.65        539.18        40.05 o                         
   2  11  -8        588.65        541.75        40.33 o                         
   2  11  -8        588.65        575.10        40.97 o                         
   2  11  -8        588.65        518.95        37.53 o                         
   2  11  -7        477.21        561.29        38.91 o                         
   2  11  -7        477.21        520.32        38.72 o                         
   2  11  -7        477.21        548.08        39.23 o                         
   2  11  -7        477.21        580.01        38.31 o                         
   2  11  -6         16.55         20.19        18.72 o                         
   2  11  -6         16.55        -14.13        18.86 o                         
   2  11  -6         16.55         45.24        20.23 o                         
   2  11  -6         16.55         33.26        19.96 o                         
  -2 -11   5        175.02        179.44        23.40 o                         
   2  11  -5        175.02        180.17        24.59 o                         
   2  11  -5        175.02        207.61        24.36 o                         
   2  11  -5        175.02        196.09        23.86 o                         
   2  11  -4        154.48        170.35        24.00 o                         
  -2 -11   4        154.48        193.80        22.34 o                         
   2  11  -4        154.48        161.50        22.25 o                         
   2  11  -4        154.48        163.97        22.30 o                         
  -2 -11   3         28.48         47.94        17.66 o                         
   2  11  -3         28.48         46.61        19.18 o                         
   2 -11  -3         28.48         16.06        19.13 o                         
   2  11  -3         28.48          7.16        15.69 o                         
   2  11  -3         28.48         30.37        19.09 o                         
  -2  11   3         28.48         35.01        15.92 o                         
  -2 -11   2        689.41        738.85        40.10 o                         
   2 -11  -2        689.42        679.71        41.34 o                         
   2  11  -2        689.41        625.89        38.31 o                         
  -2 -11   2        689.41        787.94        38.58 o                         
   2  11  -2        689.41        734.90        38.77 o                         
   2  11  -2        689.41        657.55        41.15 o                         
  -2 -11   1        403.58        485.13        30.46 o                         
   2  11  -1        403.58        397.69        28.54 o                         
   2 -11  -1        403.58        417.92        32.35 o                         
   2  11  -1        403.58        491.01        29.45 o                         
   2  11  -1        403.58        335.29        29.78 o                         
   2 -11   0         21.73         29.50        19.13 o                         
  -2 -11   0         21.73          8.67        14.45 o                         
   2  11   0         21.73         28.81        17.53 o                         
   2 -11   1       1400.53       1426.63        68.54 o                         
  -2 -11  -1       1400.54       1401.86        63.41 o                         
   2  11   1       1400.54       1380.52        65.15 o                         
  -2 -11  -2        102.97         51.57        15.42 o                         
   2 -11   2        102.98         42.16        20.97 o                         
   2 -11   3       1135.28       1167.37        59.18 o                         
  -2  11  -3       1135.28       1099.92        57.40 o                         
   2  11   3       1135.28       1156.31        54.87 o                         
  -2  11  -4        345.81        310.10        25.83 o                         
  -2  11  -4        345.81        342.91        28.72 o                         
  -2  11  -5        536.95        495.73        33.91 o                         
  -2  11  -5        536.95        462.10        33.81 o                         
  -2  11  -6        101.57        137.50        23.22 o                         
  -2  11  -6        101.57         80.61        21.29 o                         
  -2  11  -7        597.43        542.76        39.82 o
[truncated: 590,410 more chars]
